# Supplementary material for: Tunable structural rearrangement in Cu cluster assemblies through linker and solvent alterations
Source: Chem Sci. 2025 Jan 22;16(6):2600–8. doi: 10.1039/d4sc07730j (PMC11775578; doi:10.1039/d4sc07730j)
Supplement: SC-016-D4SC07730J-s002 [file SC-016-D4SC07730J-s002.cif]

# Supplementary Information (SI) for Chemical Science.
# This journal is © The Royal Society of Chemistry 2025

####################################################################### 
# 
# This file contains crystal structure data downloaded from the 
# Cambridge Structural Database (CSD) hosted by the Cambridge 
# Crystallographic Data Centre (CCDC).
# 
# Full information about CCDC data access policies and citation 
# guidelines are available at http://www.ccdc.cam.ac.uk/access/V1 
# 
# Audit and citation data items may have been added by the CCDC. 
# Please retain this information to preserve the provenance of 
# this file and to allow appropriate attribution of the data. 
# 
#######################################################################

data_Cu6-dpb
_database_code_depnum_ccdc_archive 'CCDC 2400572'
loop_
_audit_author_name
_audit_author_address
'Jin Sakai'
;Tokyo University of Sciene
Japan
;
_audit_update_record             
;
2024-11-05 deposited with the CCDC.	2025-01-22 downloaded from the CCDC.
;
_audit_creation_date             2024-10-02
_audit_creation_method           
;
Olex2 1.5
(compiled 2023.08.24 svn.re1ec1418 for OlexSys, GUI svn.r6817)
;
_shelx_SHELXL_version_number     2019/2
_chemical_name_common            ?
_chemical_name_systematic        ?
_chemical_formula_moiety         
'C59 H66 Cu6 F6 N5 O3 S4, C H2 Cl2, 1[CF3COO], 2[C4H9NO]'
_chemical_formula_sum            'C70 H86 Cl2 Cu6 F9 N7 O7 S4'
_chemical_formula_weight         1888.83
_chemical_melting_point          ?
loop_
_atom_type_symbol
_atom_type_description
_atom_type_scat_dispersion_real
_atom_type_scat_dispersion_imag
_atom_type_scat_source
C C 0.0181 0.0091 'International Tables Vol C Tables 4.2.6.8 and 6.1.1.4'
H H 0.0000 0.0000 'International Tables Vol C Tables 4.2.6.8 and 6.1.1.4'
Cl Cl 0.3639 0.7018 'International Tables Vol C Tables 4.2.6.8 and 6.1.1.4'
Cu Cu -1.9646 0.5888 'International Tables Vol C Tables 4.2.6.8 and 6.1.1.4'
F F 0.0727 0.0534 'International Tables Vol C Tables 4.2.6.8 and 6.1.1.4'
N N 0.0311 0.0180 'International Tables Vol C Tables 4.2.6.8 and 6.1.1.4'
O O 0.0492 0.0322 'International Tables Vol C Tables 4.2.6.8 and 6.1.1.4'
S S 0.3331 0.5567 'International Tables Vol C Tables 4.2.6.8 and 6.1.1.4'

_shelx_space_group_comment       
;
The symmetry employed for this shelxl refinement is uniquely defined
by the following loop, which should always be used as a source of
symmetry information in preference to the above space-group names.
They are only intended as comments.
;
_space_group_crystal_system      orthorhombic
_space_group_IT_number           62
_space_group_name_H-M_alt        'P n m a'
_space_group_name_Hall           '-P 2ac 2n'
loop_
_space_group_symop_operation_xyz
'x, y, z'
'-x+1/2, -y, z+1/2'
'-x, y+1/2, -z'
'x+1/2, -y+1/2, -z+1/2'
'-x, -y, -z'
'x-1/2, y, -z-1/2'
'x, -y-1/2, z'
'-x-1/2, y-1/2, z-1/2'

_cell_length_a                   36.1356(2)
_cell_length_b                   16.4719(2)
_cell_length_c                   28.0985(3)
_cell_angle_alpha                90
_cell_angle_beta                 90
_cell_angle_gamma                90
_cell_volume                     16724.8(3)
_cell_formula_units_Z            8
_cell_measurement_reflns_used    14051
_cell_measurement_temperature    293(2)
_cell_measurement_theta_max      69.2450
_cell_measurement_theta_min      1.9850
_shelx_estimated_absorpt_T_max   0.600
_shelx_estimated_absorpt_T_min   0.600
_exptl_absorpt_coefficient_mu    3.796
_exptl_absorpt_correction_T_max  1.00000
_exptl_absorpt_correction_T_min  0.62414
_exptl_absorpt_correction_type   multi-scan
_exptl_absorpt_process_details   
;
CrysAlisPro 1.171.43.107a (Rigaku Oxford Diffraction, 2024)
Empirical absorption correction using spherical harmonics,
implemented in SCALE3 ABSPACK scaling algorithm.
;
_exptl_absorpt_special_details   ?
_exptl_crystal_colour            Yellow
_exptl_crystal_colour_primary    Yellow
_exptl_crystal_density_diffrn    1.500
_exptl_crystal_density_meas      ?
_exptl_crystal_density_method    ?
_exptl_crystal_description       block
_exptl_crystal_F_000             7712
_exptl_crystal_size_max          0.15
_exptl_crystal_size_mid          0.15
_exptl_crystal_size_min          0.15
_exptl_transmission_factor_max   ?
_exptl_transmission_factor_min   ?
_diffrn_reflns_av_R_equivalents  0.0322
_diffrn_reflns_av_unetI/netI     0.0332
_diffrn_reflns_Laue_measured_fraction_full 0.994
_diffrn_reflns_Laue_measured_fraction_max 0.973
_diffrn_reflns_limit_h_max       16
_diffrn_reflns_limit_h_min       -44
_diffrn_reflns_limit_k_max       20
_diffrn_reflns_limit_k_min       -14
_diffrn_reflns_limit_l_max       34
_diffrn_reflns_limit_l_min       -33
_diffrn_reflns_number            51292
_diffrn_reflns_point_group_measured_fraction_full 0.994
_diffrn_reflns_point_group_measured_fraction_max 0.973
_diffrn_reflns_theta_full        67.684
_diffrn_reflns_theta_max         71.217
_diffrn_reflns_theta_min         3.342
_diffrn_ambient_temperature      293(2)
_diffrn_detector_area_resol_mean 10.0000
_diffrn_detector_type            HyPix
_diffrn_measured_fraction_theta_full 0.994
_diffrn_measured_fraction_theta_max 0.973
_diffrn_measurement_details      
;
List of Runs (angles in degrees, time in seconds):

  # Type    Start    End  Width  t~exp~   \w     \q     \k     \f   Frames
#--------------------------------------------------------------------------
  1  \w   -144.00-103.00   0.50    3.37    --  -54.83-107.00 152.00   82
  2  \w   -142.00 -82.00   0.50    3.37    --  -54.83-112.00-111.00  120
  3  \w    -25.00  28.00   0.50    3.37    --  -54.83  23.00 144.00  106
  4  \w     16.00  72.00   0.50    3.37    --   54.83-112.00-111.00  112
  5  \w   -154.00-120.00   0.50    3.37    -- -104.00 -23.00 -20.00   68
  6  \w   -149.00-110.00   0.50    3.37    -- -104.00-112.00-111.00   78
  7  \w     23.00  96.00   0.50    3.37    --  109.67-112.00-111.00  146
  8  \w     20.00 106.00   0.50    3.37    --  109.67-107.00 152.00  172
  9  \w     -8.00  45.00   0.50    0.84    --    0.00 -99.00   0.00  106
 10  \w    -93.00 -40.00   0.50    0.84    --    0.00 178.00 -60.00  106
 11  \w    -23.00   9.00   0.50    3.37    --  -54.83  15.00-150.00   64
 12  \w     -5.00  21.00   0.50    3.37    --  -54.83  15.00 -90.00   52
 13  \w    -48.00 -22.00   0.50    3.37    -- -104.00  50.00   0.00   52
 14  \w     25.00  55.00   0.50    3.37    --  109.67 -50.00  30.00   60
 15  \w     21.00  47.00   0.50    3.37    --  109.67 -37.00 120.00   52
 16  \w     25.00  71.00   0.50    3.37    --  109.67 -63.00 150.00   92
 17  \w     25.00  50.00   0.50    3.37    --  109.67 -50.00-150.00   50
 18  \w     20.00  48.00   0.50    3.37    --  109.67 -37.00  60.00   56
 19  \w     20.00  46.00   0.50    3.37    --  109.67 -37.00   0.00   52
 20  \w     22.00  48.00   0.50    3.37    --  109.67 -37.00 -30.00   52
 21  \w     20.00  45.00   0.50    3.37    --  109.67 -37.00-150.00   50
;
_diffrn_measurement_device       'four-circle diffractometer'
_diffrn_measurement_device_type  'XtaLAB Synergy R, DW system, HyPix'
_diffrn_measurement_method       '\w scans'
_diffrn_radiation_type           CuK\a
_diffrn_radiation_wavelength     1.54184
_diffrn_source                   ?
_reflns_Friedel_coverage         0.000
_reflns_Friedel_fraction_full    .
_reflns_Friedel_fraction_max     .
_reflns_number_gt                12404
_reflns_number_total             16378
_reflns_special_details          
;
 Reflections were merged by SHELXL according to the crystal
 class for the calculation of statistics and refinement.
 
 Structure factors included contributions from the .fab file.
 
 _reflns_Friedel_fraction is defined as the number of unique
 Friedel pairs measured divided by the number that would be
 possible theoretically, ignoring centric projections and
 systematic absences.
;
_reflns_threshold_expression     'I > 2\s(I)'
_computing_cell_refinement       'CrysAlisPro 1.171.43.107a (Rigaku OD, 2024)'
_computing_data_collection       
'CrysAlisPro system (CCD 43.107a 64-bit (release 07-02-2024))'
_computing_data_reduction        'CrysAlisPro 1.171.43.107a (Rigaku OD, 2024)'
_computing_molecular_graphics    'Olex2 1.5 (Dolomanov et al., 2009)'
_computing_publication_material  'Olex2 1.5 (Dolomanov et al., 2009)'
_computing_structure_refinement  'SHELXL 2019/2 (Sheldrick, 2015)'
_computing_structure_solution    'SHELXT 2018/2 (Sheldrick, 2018)'
_refine_diff_density_max         2.483
_refine_diff_density_min         -1.483
_refine_diff_density_rms         0.147
_refine_ls_extinction_coef       .
_refine_ls_extinction_method     none
_refine_ls_goodness_of_fit_ref   1.055
_refine_ls_hydrogen_treatment    constr
_refine_ls_matrix_type           full
_refine_ls_number_parameters     771
_refine_ls_number_reflns         16378
_refine_ls_number_restraints     964
_refine_ls_R_factor_all          0.1215
_refine_ls_R_factor_gt           0.1032
_refine_ls_restrained_S_all      1.083
_refine_ls_shift/su_max          0.002
_refine_ls_shift/su_mean         0.000
_refine_ls_structure_factor_coef Fsqd
_refine_ls_weighting_details     
'w=1/[\s^2^(Fo^2^)+(0.1822P)^2^+79.5385P] where P=(Fo^2^+2Fc^2^)/3'
_refine_ls_weighting_scheme      calc
_refine_ls_wR_factor_gt          0.3038
_refine_ls_wR_factor_ref         0.3217
_refine_special_details          ?
_olex2_refinement_description    
;
1. Fixed Uiso
 At 1.2 times of:
  All C(H) groups, All C(H,H) groups
 At 1.5 times of:
  All C(H,H,H) groups
2. Restrained distances
 N5-C2_$1 = C65-C2 = C65_$1-C29 = C65-C29 = C65-C2 = N5-C2
 1.39 with sigma of 0.01
 C2_$1-C29
 2.39 with sigma of 0.01
 C65-C65_$1
 2.39 with sigma of 0.01
 C29-C2
 2.39 with sigma of 0.01
 C2-C2_$1
 2.39 with sigma of 0.01
 C65-N5
 2.39 with sigma of 0.01
 N5-C65_$1
 2.39 with sigma of 0.01
 C67-C7 = C17-C67 = C17-C27 = C17_$1-C27 = C17-C67 = C67_$1-C7
 1.39 with sigma of 0.01
 C7-C17
 2.39 with sigma of 0.01
 C67-C27
 2.39 with sigma of 0.01
 C17-C17_$1
 2.39 with sigma of 0.01
 C27-C67_$1
 2.39 with sigma of 0.01
 C17_$1-C7
 2.39 with sigma of 0.01
 C67_$1-C67
 2.39 with sigma of 0.01
 Cu7-O5
 2.4 with sigma of 0.02
 F2-C35 = F3-C35
 1.34 with sigma of 0.02
 F5-C35
 1.33 with sigma of 0.02
 O3-C69
 1.25 with sigma of 0.02
 O2-C69
 1.24 with sigma of 0.02
 C69-C35
 1.55 with sigma of 0.02
 C7-C29
 1.53 with sigma of 0.01
 F2-F5 = F5-F3
 2.16 with sigma of 0.04
 F2-F3
 2.15 with sigma of 0.04
 F2-C69
 2.37 with sigma of 0.04
 F5-C69
 2.42 with sigma of 0.04
 F3-C69
 2.39 with sigma of 0.04
 O3-O2
 2.25 with sigma of 0.04
 O3-C35
 2.38 with sigma of 0.04
 O2-C35
 2.35 with sigma of 0.04
 C35-F2 \\sim C35-F5 \\sim C35-F3
 with sigma of 0.02
 C69-F2 \\sim C69-F5 \\sim C69-F3
 with sigma of 0.04
 F2-F5 \\sim F5-F3 \\sim F3-F2
 with sigma of 0.04
 C69-O2 \\sim C69-O3
 with sigma of 0.02
3. Restrained planarity
 N5, C2, C2_$1, C29, C65_$1, C65
 with sigma of 0.1
 C7, C17, C17_$1, C27, C67_$1, C67
 with sigma of 0.1
 O2, O3, C35, C69
 with sigma of 0.1
4. Rigid bond restraints
 All non-hydrogen atoms
 with sigma for 1-2 distances of 0.01 and sigma for 1-3 distances of 0.01
5. Uiso/Uaniso restraints and constraints
All non-hydrogen atoms have similar U: within 2A with sigma of 0.01 and sigma
for terminal atoms of 0.02 within 2A
F2 \\sim F3 \\sim F5 \\sim O2 \\sim O3 \\sim C35 \\sim C69: within 2A with
sigma of 0.04 and sigma for terminal atoms of 0.08 within 2A
Uanis(C27) \\sim Ueq, Uanis(C17) \\sim Ueq, Uanis(C67) \\sim Ueq, Uanis(C7)
\\sim Ueq, Uanis(C29) \\sim Ueq, Uanis(C65) \\sim Ueq, Uanis(C2) \\sim Ueq:
with sigma of 0.01 and sigma for terminal atoms of 0.02
6. Rigid body (RIGU) restrains
 F2, F3, F5, O2, O3, C35, C69
 with sigma for 1-2 distances of 0.004 and sigma for 1-3 distances of 0.004
7. Others
 Fixed Sof: H5A(0.5) H5B(0.5) H5C(0.5) H11A(0.5) H11B(0.5) H11C(0.5) H33A(0.5)
 H33B(0.5) H33C(0.5) H58A(0.5) H58B(0.5) H58C(0.5)
8.a Riding coordinates:
 C63(H63A,H63B,H63C)
8.b Secondary CH2 refined with riding coordinates:
 C61(H61A,H61B)
8.c Me refined with riding coordinates:
 C33(H33A,H33B,H33C), C58(H58A,H58B,H58C)
8.d Aromatic/amide H refined with riding coordinates:
 C1(H1), C4(H4), C8(H8), C10(H10), C32(H32), C34(H34), C38(H38), C40(H40),
 C12(H12), C14(H14), C18(H18), C20(H20), C22(H22), C24(H24), C28(H28), C30(H30),
  C2(H2), C13(H13), C17(H17), C25(H25), C44(H44), C46(H46), C50(H50), C52(H52),
 C47(H47), C51(H51), C65(H65), C67(H67), C70(H70), C71(H71), C37(H37), C19(H19)
8.e Fitted hexagon refined as free rotating group:
 N1(C1,C4,C6,C8,C10), N3(C32,C34,C36,C38,C40), N4(C12,C14,C16,C18,C20), N6(C22,
 C24,C26,C28,C30), C42(C44,C46,C48,C50,C52), C68(C70,C71,C9,C37,C19)
8.f Idealised Me refined as rotating group:
 C5(H5A,H5B,H5C), C11(H11A,H11B,H11C), C31(H31A,H31B,H31C), C39(H39A,H39B,
 H39C), C43(H43A,H43B,H43C), C49(H49A,H49B,H49C), C53(H53A,H53B,H53C), C55(H55A,
 H55B,H55C), C57(H57A,H57B,H57C), C59(H59A,H59B,H59C), C60(H60A,H60B,H60C)
;
_atom_sites_solution_hydrogens   mixed
_atom_sites_solution_primary     ?
_atom_sites_solution_secondary   ?
loop_
_atom_site_label
_atom_site_type_symbol
_atom_site_fract_x
_atom_site_fract_y
_atom_site_fract_z
_atom_site_U_iso_or_equiv
_atom_site_adp_type
_atom_site_occupancy
_atom_site_site_symmetry_order
_atom_site_calc_flag
_atom_site_refinement_flags_posn
_atom_site_refinement_flags_adp
_atom_site_refinement_flags_occupancy
_atom_site_disorder_assembly
_atom_site_disorder_group
Cu1 Cu 0.45701(2) 0.34626(6) 0.78913(3) 0.0360(3) Uani 1 1 d . U . . .
Cu2 Cu 0.85059(3) 0.64827(7) 0.88669(4) 0.0459(3) Uani 1 1 d . U . . .
Cu3 Cu 0.41405(5) 0.250000 0.85846(6) 0.0567(4) Uani 1 2 d S TU P . .
Cu4 Cu 0.89539(3) 0.750000 0.81392(5) 0.0392(3) Uani 1 2 d S TU P . .
Cu5 Cu 0.35052(3) 0.34860(8) 0.79386(5) 0.0585(4) Uani 1 1 d . U . . .
Cu6 Cu -0.04281(2) 0.65241(6) 0.88979(3) 0.0412(3) Uani 1 1 d . U . . .
Cu7 Cu 0.89927(4) 0.750000 0.98029(7) 0.0952(9) Uani 1 2 d DS TU P . .
Cu8 Cu 0.39956(4) 0.250000 0.69416(5) 0.0447(4) Uani 1 2 d S TU P . .
S1 S 0.45373(5) 0.250000 0.73262(7) 0.0325(4) Uani 1 2 d S TU P . .
S2 S 0.40477(4) 0.37286(12) 0.82746(6) 0.0449(4) Uani 1 1 d . U . . .
S3 S 0.84770(5) 0.750000 0.93894(8) 0.0429(6) Uani 1 2 d S TU P . .
S4 S 0.90468(4) 0.63233(10) 0.85010(6) 0.0376(4) Uani 1 1 d . U . . .
S5 S 0.34815(6) 0.250000 0.73889(11) 0.0604(8) Uani 1 2 d S TU P . .
S6 S 0.95364(5) 0.750000 0.94479(8) 0.0379(5) Uani 1 2 d S TU P . .
F1 F 0.8671(2) 0.750000 0.6523(3) 0.094(3) Uani 1 2 d S TU P . .
F2 F 0.4622(5) 0.3333(6) 1.0105(5) 0.224(4) Uani 1 1 d D U . . .
F3 F 0.4898(3) 0.2142(7) 1.0184(4) 0.205(4) Uani 1 1 d D U . . .
F4 F 0.8185(2) 0.6868(5) 0.6698(2) 0.126(3) Uani 1 1 d . U . . .
F5 F 0.4296(3) 0.2231(8) 1.0215(4) 0.205(5) Uani 1 1 d D U . . .
F6 F 0.8916(2) 0.8127(5) 1.1533(3) 0.128(3) Uani 1 1 d . U . . .
F7 F 0.8440(2) 0.750000 1.1290(3) 0.128(4) Uani 1 2 d S TU P . .
O1 O 0.8819(2) 0.750000 0.7446(2) 0.0519(16) Uani 1 2 d S TU P . .
O2 O 0.4879(4) 0.250000 0.9250(5) 0.111(3) Uani 1 2 d DS TU P . .
O3 O 0.4254(3) 0.250000 0.9297(4) 0.103(3) Uani 1 2 d DS TU P . .
O4 O 0.8216(2) 0.750000 0.7608(3) 0.061(2) Uani 1 2 d S TU P . .
O5 O 0.8966(2) 0.8140(7) 1.0581(3) 0.114(3) Uani 1 1 d D U . . .
N1 N 0.50557(8) 0.3975(3) 0.80662(15) 0.0442(12) Uani 1 1 d G U . . .
C1 C 0.52665(11) 0.3571(3) 0.84055(16) 0.0507(16) Uani 1 1 d G U . . .
H1 H 0.516283 0.314955 0.858064 0.061 Uiso 1 1 calc R U . . .
C4 C 0.56321(11) 0.3798(3) 0.84831(17) 0.0527(16) Uani 1 1 d G U . . .
H4 H 0.577309 0.352718 0.871017 0.063 Uiso 1 1 calc R U . . .
C6 C 0.57870(8) 0.4428(3) 0.82214(18) 0.0489(15) Uani 1 1 d G U . . .
C8 C 0.55762(11) 0.4832(3) 0.78821(18) 0.0535(16) Uani 1 1 d G U . . .
H8 H 0.567986 0.525370 0.770698 0.064 Uiso 1 1 calc R U . . .
C10 C 0.52106(10) 0.4606(3) 0.78045(15) 0.0492(15) Uani 1 1 d G U . . .
H10 H 0.506959 0.487609 0.757744 0.059 Uiso 1 1 calc R U . . .
N2 N 0.2971(3) 0.250000 0.2359(4) 0.073(2) Uani 1 2 d S TU P . .
N3 N 0.30407(10) 0.4073(4) 0.8143(2) 0.0743(19) Uani 1 1 d G U . . .
C32 C 0.28232(12) 0.3669(3) 0.8476(2) 0.073(2) Uani 1 1 d G U . . .
H32 H 0.292108 0.323676 0.864712 0.087 Uiso 1 1 calc R U . . .
C34 C 0.24594(12) 0.3911(4) 0.8551(2) 0.070(2) Uani 1 1 d G U . . .
H34 H 0.231390 0.364065 0.877328 0.084 Uiso 1 1 calc R U . . .
C36 C 0.23132(10) 0.4557(4) 0.8295(2) 0.069(2) Uani 1 1 d G U . . .
C38 C 0.25307(13) 0.4962(4) 0.7963(2) 0.075(2) Uani 1 1 d G U . . .
H38 H 0.243283 0.539417 0.779089 0.090 Uiso 1 1 calc R U . . .
C40 C 0.28945(12) 0.4720(4) 0.7887(2) 0.079(2) Uani 1 1 d G U . . .
H40 H 0.304002 0.499029 0.766472 0.095 Uiso 1 1 calc R U . . .
N4 N 0.00457(8) 0.5961(3) 0.87335(15) 0.0476(13) Uani 1 1 d G U . . .
C12 C 0.01952(10) 0.5324(3) 0.89947(15) 0.0516(16) Uani 1 1 d G U . . .
H12 H 0.005345 0.506594 0.922582 0.062 Uiso 1 1 calc R U . . .
C14 C 0.05565(11) 0.5073(3) 0.89106(17) 0.0516(16) Uani 1 1 d G U . . .
H14 H 0.065655 0.464665 0.908535 0.062 Uiso 1 1 calc R U . . .
C16 C 0.07684(8) 0.5459(3) 0.85652(17) 0.0518(15) Uani 1 1 d G U . . .
C18 C 0.06189(10) 0.6096(3) 0.83040(15) 0.0521(16) Uani 1 1 d G U . . .
H18 H 0.076066 0.635434 0.807289 0.063 Uiso 1 1 calc R U . . .
C20 C 0.02576(10) 0.6347(3) 0.83881(15) 0.0490(15) Uani 1 1 d G U . . .
H20 H 0.015755 0.677364 0.821336 0.059 Uiso 1 1 calc R U . . .
N5 N 0.3936(4) 0.250000 0.6220(3) 0.108(4) Uani 1 2 d DS TU P . .
N6 N 0.80418(9) 0.5883(3) 0.86908(16) 0.0539(14) Uani 1 1 d G U . . .
C22 C 0.78259(11) 0.6274(3) 0.83515(16) 0.0529(16) Uani 1 1 d G U . . .
H22 H 0.792179 0.671089 0.818228 0.063 Uiso 1 1 calc R U . . .
C24 C 0.74666(10) 0.6011(3) 0.82652(16) 0.0510(16) Uani 1 1 d G U . . .
H24 H 0.732208 0.627225 0.803813 0.061 Uiso 1 1 calc R U . . .
C26 C 0.73232(9) 0.5357(3) 0.85181(17) 0.0505(15) Uani 1 1 d G U . . .
C28 C 0.75392(11) 0.4967(3) 0.88574(17) 0.0549(17) Uani 1 1 d G U . . .
H28 H 0.744327 0.452952 0.902665 0.066 Uiso 1 1 calc R U . . .
C30 C 0.78985(10) 0.5230(3) 0.89438(16) 0.0561(17) Uani 1 1 d G U . . .
H30 H 0.804298 0.496816 0.917081 0.067 Uiso 1 1 calc R U . . .
C2 C 0.3886(3) 0.1778(3) 0.5981(3) 0.145(4) Uani 1 1 d D U . . .
H2 H 0.390516 0.128876 0.614358 0.175 Uiso 1 1 calc R U . . .
C3 C 0.4045(2) 0.4515(6) 0.8749(3) 0.0620(18) Uani 1 1 d . U . . .
C5 C 0.5306(2) 0.250000 0.7225(4) 0.044(2) Uani 1 2 d S TU P . .
H5A H 0.526138 0.220221 0.751283 0.067 Uiso 0.5 1 calc R U P A -1
H5B H 0.537262 0.304882 0.730188 0.067 Uiso 0.5 1 calc R U P A -1
H5C H 0.550458 0.224898 0.705163 0.067 Uiso 0.5 1 calc R U P A -1
C7 C 0.3547(6) 0.250000 0.4766(4) 0.143(4) Uani 1 2 d DS TU P . .
C11 C 1.0296(2) 0.750000 0.9608(4) 0.052(3) Uani 1 2 d S TU P . .
H11A H 1.028806 0.708638 0.936715 0.078 Uiso 0.5 1 calc R U P B -1
H11B H 1.049685 0.739355 0.982185 0.078 Uiso 0.5 1 calc R U P B -1
H11C H 1.033080 0.802007 0.946022 0.078 Uiso 0.5 1 calc R U P B -1
C13 C 0.2841(4) 0.250000 0.3195(5) 0.083(3) Uani 1 2 d S TU P . .
H13 H 0.265977 0.250000 0.343045 0.100 Uiso 1 2 calc R U P . .
C15 C 0.3037(3) 0.250000 0.7036(6) 0.084(3) Uani 1 2 d S TU P . .
C17 C 0.3333(4) 0.3223(3) 0.4075(4) 0.153(4) Uani 1 1 d D U . . .
H17 H 0.326828 0.370892 0.392863 0.183 Uiso 1 1 calc R U . . .
C21 C 0.8943(4) 0.750000 1.0795(6) 0.090(3) Uani 1 2 d S TU P . .
C23 C 0.3202(4) 0.250000 0.3317(5) 0.079(3) Uani 1 2 d S TU P . .
C25 C 0.2737(4) 0.250000 0.2713(5) 0.079(3) Uani 1 2 d S TU P . .
H25 H 0.248536 0.250000 0.264210 0.094 Uiso 1 2 calc R U P . .
C27 C 0.3305(5) 0.250000 0.3828(4) 0.103(3) Uani 1 2 d DS TU P . .
C29 C 0.3731(7) 0.250000 0.5264(4) 0.139(4) Uani 1 2 d DS TU P . .
C31 C 0.3034(3) 0.1744(7) 0.6733(5) 0.102(3) Uani 1 1 d . U . . .
H31A H 0.278582 0.164047 0.662542 0.153 Uiso 1 1 calc R U . . .
H31B H 0.311983 0.129136 0.691677 0.153 Uiso 1 1 calc R U . . .
H31C H 0.319256 0.182068 0.646263 0.153 Uiso 1 1 calc R U . . .
C33 C 0.2712(4) 0.250000 0.7386(7) 0.142(6) Uani 1 2 d S TU P . .
H33A H 0.271944 0.298474 0.757504 0.213 Uiso 0.5 1 calc R U P C -1
H33B H 0.248355 0.248173 0.721131 0.213 Uiso 0.5 1 calc R U P C -1
H33C H 0.272868 0.203354 0.758929 0.213 Uiso 0.5 1 calc R U P C -1
C35 C 0.4599(4) 0.250000 0.9987(6) 0.182(4) Uani 1 2 d DS TU P . .
C39 C 0.4941(2) 0.1748(5) 0.6625(3) 0.0567(19) Uani 1 1 d . U . . .
H39A H 0.495245 0.128205 0.682986 0.085 Uiso 1 1 calc R U . . .
H39B H 0.514834 0.174052 0.641084 0.085 Uiso 1 1 calc R U . . .
H39C H 0.471534 0.173439 0.644518 0.085 Uiso 1 1 calc R U . . .
C41 C 0.8387(4) 0.750000 0.6816(4) 0.062(2) Uani 1 2 d S TU P . .
C42 C 0.69260(8) 0.5103(3) 0.8442(2) 0.0524(15) Uani 1 1 d G U . . .
C44 C 0.66657(11) 0.5686(2) 0.8316(2) 0.0514(16) Uani 1 1 d G U . . .
H44 H 0.673704 0.622536 0.827941 0.062 Uiso 1 1 calc R U . . .
C46 C 0.62989(10) 0.5464(2) 0.82440(19) 0.0486(15) Uani 1 1 d G U . . .
H46 H 0.612480 0.585388 0.815961 0.058 Uiso 1 1 calc R U . . .
C48 C 0.61924(9) 0.4658(3) 0.8298(2) 0.0499(15) Uani 1 1 d G U . . .
C50 C 0.64526(12) 0.4075(2) 0.8424(2) 0.0625(19) Uani 1 1 d G U . . .
H50 H 0.638134 0.353640 0.846071 0.075 Uiso 1 1 calc R U . . .
C52 C 0.68195(10) 0.4298(3) 0.8496(2) 0.0596(18) Uani 1 1 d G U . . .
H52 H 0.699359 0.390787 0.858050 0.072 Uiso 1 1 calc R U . . .
C43 C 0.9900(2) 0.8259(6) 1.0176(3) 0.060(2) Uani 1 1 d . U . . .
H43A H 0.989378 0.871955 0.996596 0.091 Uiso 1 1 calc R U . . .
H43B H 1.011092 0.829876 1.038123 0.091 Uiso 1 1 calc R U . . .
H43C H 0.967789 0.824927 1.036369 0.091 Uiso 1 1 calc R U . . .
C45 C 0.8823(4) 0.750000 1.1273(5) 0.084(3) Uani 1 2 d S TU P . .
C47 C 0.3450(4) 0.250000 0.2937(5) 0.067(2) Uani 1 2 d S TU P . .
H47 H 0.370322 0.250000 0.299762 0.081 Uiso 1 2 calc R U P . .
C49 C 0.8059(2) 0.8288(8) 1.0072(3) 0.082(3) Uani 1 1 d . U . . .
H49A H 0.827388 0.828839 1.027210 0.123 Uiso 1 1 calc R U . . .
H49B H 0.784021 0.831190 1.026514 0.123 Uiso 1 1 calc R U . . .
H49C H 0.806605 0.875088 0.986426 0.123 Uiso 1 1 calc R U . . .
C51 C 0.3329(4) 0.250000 0.2480(5) 0.067(2) Uani 1 2 d S TU P . .
H51 H 0.350452 0.250000 0.223837 0.081 Uiso 1 2 calc R U P . .
C53 C 0.4432(3) 0.4609(6) 0.8953(3) 0.075(2) Uani 1 1 d . U . . .
H53A H 0.442569 0.498248 0.921517 0.112 Uiso 1 1 calc R U . . .
H53B H 0.459497 0.481407 0.871105 0.112 Uiso 1 1 calc R U . . .
H53C H 0.452011 0.409149 0.906116 0.112 Uiso 1 1 calc R U . . .
C54 C 0.8480(3) 0.750000 0.7351(4) 0.051(2) Uani 1 2 d S TU P . .
C55 C 0.9373(2) 0.5638(7) 0.7720(4) 0.086(3) Uani 1 1 d . U . . .
H55A H 0.932328 0.614308 0.756153 0.128 Uiso 1 1 calc R U . . .
H55B H 0.938013 0.520748 0.749003 0.128 Uiso 1 1 calc R U . . .
H55C H 0.960647 0.567082 0.788090 0.128 Uiso 1 1 calc R U . . .
C56 C 0.4953(2) 0.250000 0.6917(3) 0.0393(18) Uani 1 2 d S TU P . .
C57 C 0.3787(3) 0.4251(7) 0.9146(3) 0.082(3) Uani 1 1 d . U . . .
H57A H 0.389441 0.380138 0.931411 0.123 Uiso 1 1 calc R U . . .
H57B H 0.355355 0.409078 0.901354 0.123 Uiso 1 1 calc R U . . .
H57C H 0.375013 0.469511 0.936262 0.123 Uiso 1 1 calc R U . . .
C58 C 0.7708(2) 0.750000 0.9448(4) 0.062(3) Uani 1 2 d S TU P . .
H58A H 0.770396 0.798753 0.926093 0.093 Uiso 0.5 1 calc R U P D -1
H58B H 0.771520 0.703674 0.924097 0.093 Uiso 0.5 1 calc R U P D -1
H58C H 0.748937 0.747573 0.964184 0.093 Uiso 0.5 1 calc R U P D -1
C59 C 0.3905(3) 0.5303(6) 0.8524(3) 0.079(3) Uani 1 1 d . U . . .
H59A H 0.405569 0.543731 0.825408 0.119 Uiso 1 1 calc R U . . .
H59B H 0.391840 0.573400 0.875393 0.119 Uiso 1 1 calc R U . . .
H59C H 0.365311 0.523335 0.842416 0.119 Uiso 1 1 calc R U . . .
C60 C 0.87061(18) 0.5386(5) 0.7808(3) 0.0547(19) Uani 1 1 d . U . . .
H60A H 0.851557 0.520280 0.802034 0.082 Uiso 1 1 calc R U . . .
H60B H 0.873626 0.499895 0.755511 0.082 Uiso 1 1 calc R U . . .
H60C H 0.863793 0.590250 0.767644 0.082 Uiso 1 1 calc R U . . .
C62 C 0.8053(2) 0.750000 0.9770(4) 0.057(2) Uani 1 2 d S TU P . .
C63 C 0.9137(4) 0.4707(7) 0.8372(5) 0.109(4) Uani 1 1 d . U . . .
H63A H 0.907121 0.484321 0.869320 0.163 Uiso 1 1 d R U . . .
H63B H 0.893441 0.438091 0.825920 0.163 Uiso 1 1 d R U . . .
H63C H 0.938791 0.451771 0.836320 0.163 Uiso 1 1 d R U . . .
C64 C 0.9925(2) 0.750000 0.9889(3) 0.0447(19) Uani 1 2 d S TU P . .
C65 C 0.3807(5) 0.1780(3) 0.5497(4) 0.154(4) Uani 1 1 d D U . . .
H65 H 0.380456 0.129344 0.532877 0.184 Uiso 1 1 calc R U . . .
C66 C 0.90688(19) 0.5469(5) 0.8080(3) 0.0542(16) Uani 1 1 d . U . . .
C67 C 0.3458(4) 0.3224(3) 0.4541(4) 0.164(4) Uani 1 1 d D U . . .
H67 H 0.348291 0.371244 0.470355 0.197 Uiso 1 1 calc R U . . .
C68 C 0.19103(9) 0.4808(4) 0.83660(18) 0.0641(18) Uani 1 1 d G U . . .
C70 C 0.17103(12) 0.5150(4) 0.79939(15) 0.065(2) Uani 1 1 d G U . . .
H70 H 0.182383 0.524031 0.770162 0.078 Uiso 1 1 calc R U . . .
C71 C 0.13407(11) 0.5356(4) 0.80586(16) 0.0637(19) Uani 1 1 d G U . . .
H71 H 0.120696 0.558455 0.780957 0.076 Uiso 1 1 calc R U . . .
C9 C 0.11711(9) 0.5221(4) 0.84954(18) 0.0544(16) Uani 1 1 d G U . . .
C37 C 0.13710(11) 0.4879(4) 0.88676(15) 0.0612(19) Uani 1 1 d G U . . .
H37 H 0.125752 0.478855 0.915982 0.073 Uiso 1 1 calc R U . . .
C19 C 0.17406(11) 0.4673(4) 0.88029(16) 0.0638(19) Uani 1 1 d G U . . .
H19 H 0.187439 0.444430 0.905189 0.077 Uiso 1 1 calc R U . . .
C69 C 0.4573(4) 0.250000 0.9451(6) 0.138(3) Uani 1 2 d DS TU P . .
Cl1 Cl 0.44110(7) 0.4779(2) 0.52016(11) 0.0926(8) Uani 1 1 d . U . . .
Cl2 Cl 0.36189(8) 0.5033(3) 0.51588(12) 0.1163(12) Uani 1 1 d . U . . .
C61 C 0.4040(3) 0.5469(8) 0.5213(4) 0.088(3) Uani 1 1 d . U . . .
H61A H 0.404817 0.576799 0.551005 0.105 Uiso 1 1 calc R U . . .
H61B H 0.407216 0.585620 0.495610 0.105 Uiso 1 1 calc R U . . .

loop_
_atom_site_aniso_label
_atom_site_aniso_U_11
_atom_site_aniso_U_22
_atom_site_aniso_U_33
_atom_site_aniso_U_23
_atom_site_aniso_U_13
_atom_site_aniso_U_12
Cu1 0.0177(4) 0.0446(6) 0.0457(5) -0.0029(4) 0.0027(3) -0.0016(4)
Cu2 0.0219(5) 0.0693(7) 0.0466(6) -0.0002(5) -0.0009(4) -0.0097(4)
Cu3 0.0455(9) 0.0640(10) 0.0606(10) 0.000 0.0072(7) 0.000
Cu4 0.0224(6) 0.0489(8) 0.0462(7) 0.000 -0.0002(5) 0.000
Cu5 0.0174(5) 0.0864(9) 0.0717(8) 0.0049(6) 0.0061(4) 0.0125(5)
Cu6 0.0144(4) 0.0622(7) 0.0471(5) -0.0029(5) -0.0009(3) 0.0035(4)
Cu7 0.0218(8) 0.204(3) 0.0594(11) 0.000 0.0001(7) 0.000
Cu8 0.0242(7) 0.0632(9) 0.0467(8) 0.000 -0.0062(5) 0.000
S1 0.0158(8) 0.0432(11) 0.0386(10) 0.000 0.0018(7) 0.000
S2 0.0243(7) 0.0576(10) 0.0528(9) -0.0064(8) 0.0075(6) 0.0086(7)
S3 0.0137(9) 0.0731(16) 0.0418(11) 0.000 0.0031(8) 0.000
S4 0.0164(6) 0.0474(9) 0.0491(9) -0.0028(7) -0.0055(5) 0.0016(6)
S5 0.0164(10) 0.101(2) 0.0644(16) 0.000 -0.0068(10) 0.000
S6 0.0125(8) 0.0633(14) 0.0380(11) 0.000 -0.0036(7) 0.000
F1 0.084(5) 0.151(8) 0.049(4) 0.000 0.006(3) 0.000
F2 0.244(10) 0.234(10) 0.194(8) -0.015(5) -0.017(8) -0.003(5)
F3 0.183(7) 0.243(11) 0.188(7) 0.020(6) -0.039(6) -0.014(5)
F4 0.141(6) 0.162(6) 0.076(4) -0.030(4) -0.016(4) -0.072(5)
F5 0.193(7) 0.237(12) 0.186(7) 0.011(6) -0.001(6) 0.011(6)
F6 0.108(5) 0.164(6) 0.113(5) -0.054(5) -0.056(4) 0.048(5)
F7 0.053(4) 0.256(12) 0.076(5) 0.000 0.004(4) 0.000
O1 0.042(3) 0.068(4) 0.046(3) 0.000 -0.003(3) 0.000
O2 0.110(6) 0.093(7) 0.129(7) 0.000 -0.024(5) 0.000
O3 0.109(6) 0.112(7) 0.088(5) 0.000 0.006(5) 0.000
O4 0.047(4) 0.091(6) 0.045(4) 0.000 0.004(3) 0.000
O5 0.076(4) 0.179(8) 0.089(4) 0.029(4) 0.020(4) 0.027(5)
N1 0.027(2) 0.052(3) 0.054(3) -0.005(2) 0.000(2) -0.006(2)
C1 0.032(3) 0.063(4) 0.057(4) -0.001(3) -0.006(3) -0.015(3)
C4 0.033(3) 0.059(4) 0.067(4) 0.006(3) -0.010(3) -0.011(3)
C6 0.031(3) 0.048(3) 0.067(4) 0.002(3) -0.008(3) -0.007(2)
C8 0.031(3) 0.052(4) 0.078(4) 0.005(3) -0.006(3) -0.006(3)
C10 0.026(3) 0.051(4) 0.070(4) -0.001(3) -0.004(3) -0.008(3)
N2 0.069(5) 0.086(6) 0.064(5) 0.000 -0.027(4) 0.000
N3 0.029(3) 0.096(5) 0.097(5) 0.020(4) 0.019(3) 0.017(3)
C32 0.030(3) 0.096(5) 0.092(5) 0.027(4) 0.015(3) 0.024(3)
C34 0.028(3) 0.090(5) 0.091(5) 0.022(4) 0.018(3) 0.023(3)
C36 0.030(3) 0.086(5) 0.091(4) 0.028(4) 0.019(3) 0.018(3)
C38 0.030(3) 0.093(5) 0.101(5) 0.033(4) 0.026(3) 0.020(3)
C40 0.030(3) 0.097(5) 0.109(5) 0.028(4) 0.025(4) 0.022(3)
N4 0.020(2) 0.070(4) 0.053(3) -0.008(3) -0.001(2) 0.005(2)
C12 0.025(3) 0.070(4) 0.060(4) 0.001(3) 0.007(3) 0.004(3)
C14 0.020(3) 0.072(4) 0.063(4) 0.006(3) 0.005(3) 0.003(3)
C16 0.023(3) 0.077(4) 0.055(3) 0.003(3) 0.006(2) 0.009(3)
C18 0.025(3) 0.077(4) 0.055(4) 0.002(3) 0.004(3) 0.009(3)
C20 0.023(3) 0.070(4) 0.054(3) -0.004(3) -0.002(2) 0.010(3)
N5 0.085(7) 0.179(9) 0.062(5) 0.000 -0.039(5) 0.000
N6 0.031(3) 0.079(4) 0.052(3) 0.003(3) -0.005(2) -0.017(3)
C22 0.030(3) 0.076(4) 0.052(3) 0.001(3) -0.002(3) -0.016(3)
C24 0.030(3) 0.070(4) 0.053(4) 0.005(3) -0.008(3) -0.015(3)
C26 0.025(3) 0.071(4) 0.055(3) 0.001(3) -0.006(2) -0.010(3)
C28 0.029(3) 0.071(4) 0.064(4) 0.009(3) -0.007(3) -0.014(3)
C30 0.026(3) 0.079(4) 0.063(4) 0.007(3) -0.008(3) -0.013(3)
C2 0.159(6) 0.178(7) 0.100(5) -0.017(5) -0.037(5) 0.029(6)
C3 0.054(4) 0.075(4) 0.056(4) -0.017(3) 0.011(3) 0.017(3)
C5 0.013(3) 0.061(6) 0.059(5) 0.000 0.007(3) 0.000
C7 0.158(7) 0.147(7) 0.122(6) 0.000 -0.029(6) 0.000
C11 0.017(4) 0.084(7) 0.055(6) 0.000 -0.006(4) 0.000
C13 0.064(5) 0.114(7) 0.070(5) 0.000 -0.024(4) 0.000
C15 0.028(4) 0.135(7) 0.089(6) 0.000 -0.018(4) 0.000
C17 0.181(7) 0.152(6) 0.125(5) -0.007(5) -0.038(6) -0.011(6)
C21 0.048(5) 0.159(9) 0.062(5) 0.000 -0.001(5) 0.000
C23 0.064(5) 0.100(6) 0.072(5) 0.000 -0.022(4) 0.000
C25 0.063(5) 0.104(7) 0.069(5) 0.000 -0.027(4) 0.000
C27 0.103(6) 0.121(6) 0.085(5) 0.000 -0.030(5) 0.000
C29 0.151(7) 0.151(7) 0.113(6) 0.000 -0.018(6) 0.000
C31 0.073(6) 0.105(7) 0.128(8) 0.014(6) -0.056(6) -0.024(5)
C33 0.024(5) 0.268(17) 0.134(11) 0.000 -0.020(6) 0.000
C35 0.178(7) 0.216(10) 0.153(5) 0.000 -0.022(5) 0.000
C39 0.037(4) 0.076(5) 0.057(4) -0.017(4) 0.014(3) -0.004(4)
C41 0.059(5) 0.083(6) 0.044(4) 0.000 -0.002(4) 0.000
C42 0.028(3) 0.062(4) 0.067(4) 0.005(3) -0.007(3) -0.011(3)
C44 0.034(3) 0.053(4) 0.067(4) 0.002(3) -0.009(3) -0.011(3)
C46 0.028(3) 0.050(3) 0.068(4) 0.003(3) -0.007(3) -0.005(3)
C48 0.026(3) 0.051(3) 0.072(4) 0.007(3) -0.011(3) -0.008(2)
C50 0.033(3) 0.056(4) 0.099(5) 0.010(4) -0.017(3) -0.009(3)
C52 0.029(3) 0.060(4) 0.090(5) 0.011(4) -0.016(3) -0.005(3)
C43 0.033(4) 0.096(6) 0.052(4) -0.011(4) -0.015(3) 0.002(4)
C45 0.046(5) 0.153(8) 0.054(5) 0.000 -0.015(5) 0.000
C47 0.059(5) 0.070(6) 0.072(5) 0.000 -0.023(4) 0.000
C49 0.030(4) 0.155(9) 0.060(5) -0.035(5) 0.005(3) 0.009(5)
C51 0.067(5) 0.070(6) 0.065(5) 0.000 -0.017(4) 0.000
C53 0.072(5) 0.082(6) 0.070(5) -0.032(5) -0.001(4) 0.015(5)
C54 0.047(4) 0.064(5) 0.043(4) 0.000 0.000(3) 0.000
C55 0.027(3) 0.131(8) 0.099(6) -0.065(5) 0.002(4) -0.004(4)
C56 0.021(3) 0.053(4) 0.044(4) 0.000 0.006(3) 0.000
C57 0.080(6) 0.104(7) 0.061(5) -0.022(5) 0.021(4) 0.012(5)
C58 0.014(4) 0.129(10) 0.043(5) 0.000 0.007(3) 0.000
C59 0.098(7) 0.072(5) 0.068(5) -0.022(4) 0.008(5) 0.032(5)
C60 0.028(3) 0.058(4) 0.078(5) -0.022(4) -0.007(3) -0.004(3)
C62 0.016(3) 0.109(6) 0.047(4) 0.000 0.000(3) 0.000
C63 0.153(10) 0.061(5) 0.112(8) -0.019(5) -0.055(7) 0.028(6)
C64 0.018(3) 0.069(5) 0.047(4) 0.000 -0.007(3) 0.000
C65 0.176(7) 0.171(7) 0.113(5) -0.018(5) -0.036(6) 0.030(6)
C66 0.034(3) 0.056(4) 0.072(4) -0.022(3) -0.013(3) 0.006(3)
C67 0.199(7) 0.163(6) 0.131(6) -0.002(5) -0.037(6) -0.012(6)
C68 0.028(3) 0.084(4) 0.080(4) 0.025(4) 0.018(3) 0.017(3)
C70 0.030(3) 0.091(5) 0.074(4) 0.018(4) 0.013(3) 0.014(3)
C71 0.027(3) 0.093(5) 0.071(4) 0.021(4) 0.009(3) 0.012(3)
C9 0.019(3) 0.078(4) 0.066(4) 0.012(3) 0.010(2) 0.010(3)
C37 0.023(3) 0.089(5) 0.071(4) 0.015(4) 0.014(3) 0.014(3)
C19 0.028(3) 0.089(5) 0.074(4) 0.027(4) 0.011(3) 0.015(3)
C69 0.117(6) 0.153(8) 0.145(5) 0.000 -0.019(5) 0.000
Cl1 0.0601(14) 0.125(2) 0.0931(18) -0.0156(17) -0.0005(12) 0.0063(14)
Cl2 0.0557(14) 0.189(4) 0.104(2) -0.009(2) 0.0070(14) 0.0128(18)
C61 0.069(5) 0.111(7) 0.083(6) -0.034(6) -0.013(5) 0.009(5)

_geom_special_details            
;
 All esds (except the esd in the dihedral angle between two l.s. planes)
 are estimated using the full covariance matrix.  The cell esds are taken
 into account individually in the estimation of esds in distances, angles
 and torsion angles; correlations between esds in cell parameters are only
 used when they are defined by crystal symmetry.  An approximate (isotropic)
 treatment of cell esds is used for estimating esds involving l.s. planes.
;
loop_
_geom_bond_atom_site_label_1
_geom_bond_atom_site_label_2
_geom_bond_distance
_geom_bond_site_symmetry_2
_geom_bond_publ_flag
Cu1 Cu3 2.9529(17) . ?
Cu1 S1 2.2471(17) . ?
Cu1 S2 2.2170(17) . ?
Cu1 N1 2.009(3) . ?
Cu2 S3 2.2304(19) . ?
Cu2 S4 2.2242(17) . ?
Cu2 N6 2.008(3) . ?
Cu3 S2 2.229(2) 7_565 ?
Cu3 S2 2.229(2) . ?
Cu3 O3 2.043(12) . ?
Cu4 S4 2.2141(18) . ?
Cu4 S4 2.2141(18) 7_575 ?
Cu4 O1 2.008(7) . ?
Cu5 S2 2.212(2) . ?
Cu5 S5 2.243(2) . ?
Cu5 N3 2.021(4) . ?
Cu6 S4 2.2258(16) 1_455 ?
Cu6 S6 2.2337(18) 1_455 ?
Cu6 N4 2.001(3) . ?
Cu7 S3 2.196(3) . ?
Cu7 S6 2.203(3) . ?
Cu7 O5 2.429(9) 7_575 ?
Cu7 O5 2.429(9) . ?
Cu8 S1 2.236(2) . ?
Cu8 S5 2.243(3) . ?
Cu8 N5 2.040(9) . ?
S1 C56 1.892(9) . ?
S2 C3 1.858(9) . ?
S3 C62 1.868(10) . ?
S4 C66 1.840(8) . ?
S5 C15 1.886(12) . ?
S6 C64 1.873(9) . ?
F1 C41 1.315(14) . ?
F2 F3 1.287(16) 7_565 ?
F2 F5 1.532(17) 7_565 ?
F2 C35 1.414(10) . ?
F3 F3 1.18(2) 7_565 ?
F3 C35 1.349(11) . ?
F4 C41 1.313(10) . ?
F5 F5 0.89(3) 7_565 ?
F5 C35 1.346(11) . ?
F6 C45 1.307(10) . ?
F7 C45 1.384(15) . ?
O1 C54 1.254(13) . ?
O2 C69 1.243(12) . ?
O3 C69 1.232(11) . ?
O4 C54 1.197(13) . ?
O5 C21 1.218(11) . ?
N1 C1 1.3900 . ?
N1 C10 1.3900 . ?
C1 H1 0.9300 . ?
C1 C4 1.3900 . ?
C4 H4 0.9300 . ?
C4 C6 1.3900 . ?
C6 C8 1.3900 . ?
C6 C48 1.529(4) . ?
C8 H8 0.9300 . ?
C8 C10 1.3900 . ?
C10 H10 0.9300 . ?
N2 C25 1.307(18) . ?
N2 C51 1.339(16) . ?
N3 C32 1.3900 . ?
N3 C40 1.3900 . ?
C32 H32 0.9300 . ?
C32 C34 1.3900 . ?
C34 H34 0.9300 . ?
C34 C36 1.3900 . ?
C36 C38 1.3900 . ?
C36 C68 1.527(4) . ?
C38 H38 0.9300 . ?
C38 C40 1.3900 . ?
C40 H40 0.9300 . ?
N4 C12 1.3900 . ?
N4 C20 1.3900 . ?
C12 H12 0.9300 . ?
C12 C14 1.3900 . ?
C14 H14 0.9300 . ?
C14 C16 1.3900 . ?
C16 C18 1.3900 . ?
C16 C9 1.520(4) . ?
C18 H18 0.9300 . ?
C18 C20 1.3900 . ?
C20 H20 0.9300 . ?
N5 C2 1.377(5) 7_565 ?
N5 C2 1.377(5) . ?
N6 C22 1.3900 . ?
N6 C30 1.3900 . ?
C22 H22 0.9300 . ?
C22 C24 1.3900 . ?
C24 H24 0.9300 . ?
C24 C26 1.3900 . ?
C26 C28 1.3900 . ?
C26 C42 1.510(4) . ?
C28 H28 0.9300 . ?
C28 C30 1.3900 . ?
C30 H30 0.9300 . ?
C2 H2 0.9300 . ?
C2 C65 1.389(6) . ?
C3 C53 1.518(12) . ?
C3 C57 1.519(12) . ?
C3 C59 1.531(13) . ?
C5 H5A 0.9600 . ?
C5 H5B 0.9600 . ?
C5 H5C 0.9600 . ?
C5 C56 1.542(12) . ?
C7 C29 1.550(9) . ?
C7 C67 1.387(5) . ?
C7 C67 1.387(5) 7_565 ?
C11 H11A 0.9600 . ?
C11 H11B 0.9600 . ?
C11 H11C 0.9600 . ?
C11 C64 1.557(13) . ?
C13 H13 0.9300 . ?
C13 C23 1.349(19) . ?
C13 C25 1.404(19) . ?
C15 C31 1.509(15) . ?
C15 C31 1.509(15) 7_565 ?
C15 C33 1.53(2) . ?
C17 H17 0.9300 . ?
C17 C27 1.383(5) . ?
C17 C67 1.384(6) . ?
C21 C45 1.41(2) . ?
C23 C27 1.483(17) . ?
C23 C47 1.40(2) . ?
C25 H25 0.9300 . ?
C29 C65 1.382(5) . ?
C29 C65 1.382(5) 7_565 ?
C31 H31A 0.9600 . ?
C31 H31B 0.9600 . ?
C31 H31C 0.9600 . ?
C33 H33A 0.9600 . ?
C33 H33B 0.9600 . ?
C33 H33C 0.9600 . ?
C35 C69 1.508(16) . ?
C39 H39A 0.9600 . ?
C39 H39B 0.9600 . ?
C39 H39C 0.9600 . ?
C39 C56 1.487(9) . ?
C41 C54 1.541(15) . ?
C42 C44 1.3900 . ?
C42 C52 1.3900 . ?
C44 H44 0.9300 . ?
C44 C46 1.3900 . ?
C46 H46 0.9300 . ?
C46 C48 1.3900 . ?
C48 C50 1.3900 . ?
C50 H50 0.9300 . ?
C50 C52 1.3900 . ?
C52 H52 0.9300 . ?
C43 H43A 0.9600 . ?
C43 H43B 0.9600 . ?
C43 H43C 0.9600 . ?
C43 C64 1.490(10) . ?
C47 H47 0.9300 . ?
C47 C51 1.355(17) . ?
C49 H49A 0.9600 . ?
C49 H49B 0.9600 . ?
C49 H49C 0.9600 . ?
C49 C62 1.551(11) . ?
C51 H51 0.9300 . ?
C53 H53A 0.9600 . ?
C53 H53B 0.9600 . ?
C53 H53C 0.9600 . ?
C55 H55A 0.9600 . ?
C55 H55B 0.9600 . ?
C55 H55C 0.9600 . ?
C55 C66 1.518(12) . ?
C57 H57A 0.9600 . ?
C57 H57B 0.9600 . ?
C57 H57C 0.9600 . ?
C58 H58A 0.9600 . ?
C58 H58B 0.9600 . ?
C58 H58C 0.9600 . ?
C58 C62 1.539(13) . ?
C59 H59A 0.9600 . ?
C59 H59B 0.9600 . ?
C59 H59C 0.9600 . ?
C60 H60A 0.9600 . ?
C60 H60B 0.9600 . ?
C60 H60C 0.9600 . ?
C60 C66 1.523(9) . ?
C63 H63A 0.9601 . ?
C63 H63B 0.9605 . ?
C63 H63C 0.9599 . ?
C63 C66 1.521(14) . ?
C65 H65 0.9300 . ?
C67 H67 0.9300 . ?
C68 C70 1.3900 . ?
C68 C19 1.3900 . ?
C70 H70 0.9300 . ?
C70 C71 1.3900 . ?
C71 H71 0.9300 . ?
C71 C9 1.3900 . ?
C9 C37 1.3900 . ?
C37 H37 0.9300 . ?
C37 C19 1.3900 . ?
C19 H19 0.9300 . ?
Cl1 C61 1.758(11) . ?
Cl2 C61 1.689(11) . ?
C61 H61A 0.9700 . ?
C61 H61B 0.9700 . ?

loop_
_geom_angle_atom_site_label_1
_geom_angle_atom_site_label_2
_geom_angle_atom_site_label_3
_geom_angle
_geom_angle_site_symmetry_1
_geom_angle_site_symmetry_3
_geom_angle_publ_flag
S1 Cu1 Cu3 93.41(6) . . ?
S2 Cu1 Cu3 48.55(6) . . ?
S2 Cu1 S1 115.96(8) . . ?
N1 Cu1 Cu3 121.58(13) . . ?
N1 Cu1 S1 121.05(14) . . ?
N1 Cu1 S2 122.81(15) . . ?
S4 Cu2 S3 115.73(8) . . ?
N6 Cu2 S3 119.52(16) . . ?
N6 Cu2 S4 124.19(16) . . ?
Cu1 Cu3 Cu1 64.95(5) 7_565 . ?
S2 Cu3 Cu1 107.99(8) 7_565 . ?
S2 Cu3 Cu1 107.99(8) . 7_565 ?
S2 Cu3 Cu1 48.21(5) . . ?
S2 Cu3 Cu1 48.21(5) 7_565 7_565 ?
S2 Cu3 S2 130.48(13) . 7_565 ?
O3 Cu3 Cu1 122.8(3) . 7_565 ?
O3 Cu3 Cu1 122.8(3) . . ?
O3 Cu3 S2 114.40(7) . 7_565 ?
O3 Cu3 S2 114.40(7) . . ?
S4 Cu4 S4 122.18(10) 7_575 . ?
O1 Cu4 S4 118.82(5) . 7_575 ?
O1 Cu4 S4 118.82(5) . . ?
S2 Cu5 S5 117.29(8) . . ?
N3 Cu5 S2 121.9(2) . . ?
N3 Cu5 S5 120.7(2) . . ?
S4 Cu6 S6 113.88(7) 1_455 1_455 ?
N4 Cu6 S4 123.02(15) . 1_455 ?
N4 Cu6 S6 122.83(15) . 1_455 ?
S3 Cu7 S6 121.15(12) . . ?
S3 Cu7 O5 116.3(2) . . ?
S3 Cu7 O5 116.3(2) . 7_575 ?
S6 Cu7 O5 116.3(2) . . ?
S6 Cu7 O5 116.3(2) . 7_575 ?
O5 Cu7 O5 51.5(5) . 7_575 ?
S1 Cu8 S5 117.01(11) . . ?
N5 Cu8 S1 125.0(4) . . ?
N5 Cu8 S5 118.0(4) . . ?
Cu1 S1 Cu1 89.76(9) . 7_565 ?
Cu8 S1 Cu1 112.81(7) . 7_565 ?
Cu8 S1 Cu1 112.81(7) . . ?
C56 S1 Cu1 112.81(19) . . ?
C56 S1 Cu1 112.81(19) . 7_565 ?
C56 S1 Cu8 113.7(3) . . ?
Cu1 S2 Cu3 83.25(8) . . ?
Cu5 S2 Cu1 120.76(9) . . ?
Cu5 S2 Cu3 97.82(9) . . ?
C3 S2 Cu1 119.3(3) . . ?
C3 S2 Cu3 110.7(3) . . ?
C3 S2 Cu5 115.3(3) . . ?
Cu2 S3 Cu2 97.41(10) . 7_575 ?
Cu7 S3 Cu2 107.97(7) . 7_575 ?
Cu7 S3 Cu2 107.97(7) . . ?
C62 S3 Cu2 114.50(19) . . ?
C62 S3 Cu2 114.51(19) . 7_575 ?
C62 S3 Cu7 113.2(3) . . ?
Cu2 S4 Cu6 120.00(8) . 1_655 ?
Cu4 S4 Cu2 88.61(7) . . ?
Cu4 S4 Cu6 103.25(8) . 1_655 ?
C66 S4 Cu2 115.2(2) . . ?
C66 S4 Cu4 112.4(3) . . ?
C66 S4 Cu6 113.5(2) . 1_655 ?
Cu5 S5 Cu5 92.79(13) . 7_565 ?
Cu8 S5 Cu5 110.75(8) . . ?
Cu8 S5 Cu5 110.76(8) . 7_565 ?
C15 S5 Cu5 113.2(3) . 7_565 ?
C15 S5 Cu5 113.2(3) . . ?
C15 S5 Cu8 114.2(5) . . ?
Cu6 S6 Cu6 92.06(10) 1_655 7_675 ?
Cu7 S6 Cu6 111.37(7) . 7_675 ?
Cu7 S6 Cu6 111.37(7) . 1_655 ?
C64 S6 Cu6 114.54(19) . 7_675 ?
C64 S6 Cu6 114.54(19) . 1_655 ?
C64 S6 Cu7 111.6(3) . . ?
F3 F2 F5 101.2(10) 7_565 7_565 ?
F3 F2 C35 59.7(7) 7_565 . ?
C35 F2 F5 54.2(7) . 7_565 ?
F2 F3 C35 64.8(6) 7_565 . ?
F3 F3 F2 127.4(7) 7_565 7_565 ?
F3 F3 C35 64.1(6) 7_565 . ?
F5 F5 F2 127.3(6) 7_565 7_565 ?
F5 F5 C35 70.7(6) 7_565 . ?
C35 F5 F2 58.4(6) . 7_565 ?
C54 O1 Cu4 116.2(7) . . ?
C69 O3 Cu3 122.1(11) . . ?
C21 O5 Cu7 94.1(9) . . ?
C1 N1 Cu1 116.4(2) . . ?
C1 N1 C10 120.0 . . ?
C10 N1 Cu1 122.4(2) . . ?
N1 C1 H1 120.0 . . ?
N1 C1 C4 120.0 . . ?
C4 C1 H1 120.0 . . ?
C1 C4 H4 120.0 . . ?
C6 C4 C1 120.0 . . ?
C6 C4 H4 120.0 . . ?
C4 C6 C8 120.0 . . ?
C4 C6 C48 119.8(3) . . ?
C8 C6 C48 120.2(3) . . ?
C6 C8 H8 120.0 . . ?
C10 C8 C6 120.0 . . ?
C10 C8 H8 120.0 . . ?
N1 C10 H10 120.0 . . ?
C8 C10 N1 120.0 . . ?
C8 C10 H10 120.0 . . ?
C25 N2 C51 115.5(11) . . ?
C32 N3 Cu5 115.6(3) . . ?
C32 N3 C40 120.0 . . ?
C40 N3 Cu5 122.3(3) . . ?
N3 C32 H32 120.0 . . ?
N3 C32 C34 120.0 . . ?
C34 C32 H32 120.0 . . ?
C32 C34 H34 120.0 . . ?
C36 C34 C32 120.0 . . ?
C36 C34 H34 120.0 . . ?
C34 C36 C38 120.0 . . ?
C34 C36 C68 120.1(4) . . ?
C38 C36 C68 119.9(4) . . ?
C36 C38 H38 120.0 . . ?
C36 C38 C40 120.0 . . ?
C40 C38 H38 120.0 . . ?
N3 C40 H40 120.0 . . ?
C38 C40 N3 120.0 . . ?
C38 C40 H40 120.0 . . ?
C12 N4 Cu6 124.1(2) . . ?
C12 N4 C20 120.0 . . ?
C20 N4 Cu6 114.9(2) . . ?
N4 C12 H12 120.0 . . ?
N4 C12 C14 120.0 . . ?
C14 C12 H12 120.0 . . ?
C12 C14 H14 120.0 . . ?
C16 C14 C12 120.0 . . ?
C16 C14 H14 120.0 . . ?
C14 C16 C9 120.0(3) . . ?
C18 C16 C14 120.0 . . ?
C18 C16 C9 119.9(3) . . ?
C16 C18 H18 120.0 . . ?
C16 C18 C20 120.0 . . ?
C20 C18 H18 120.0 . . ?
N4 C20 H20 120.0 . . ?
C18 C20 N4 120.0 . . ?
C18 C20 H20 120.0 . . ?
C2 N5 Cu8 119.9(3) . . ?
C2 N5 Cu8 119.9(3) 7_565 . ?
C2 N5 C2 119.3(6) . 7_565 ?
C22 N6 Cu2 114.2(2) . . ?
C22 N6 C30 120.0 . . ?
C30 N6 Cu2 124.5(2) . . ?
N6 C22 H22 120.0 . . ?
N6 C22 C24 120.0 . . ?
C24 C22 H22 120.0 . . ?
C22 C24 H24 120.0 . . ?
C26 C24 C22 120.0 . . ?
C26 C24 H24 120.0 . . ?
C24 C26 C28 120.0 . . ?
C24 C26 C42 119.7(3) . . ?
C28 C26 C42 120.2(3) . . ?
C26 C28 H28 120.0 . . ?
C30 C28 C26 120.0 . . ?
C30 C28 H28 120.0 . . ?
N6 C30 H30 120.0 . . ?
C28 C30 N6 120.0 . . ?
C28 C30 H30 120.0 . . ?
N5 C2 H2 119.9 . . ?
N5 C2 C65 120.2(4) . . ?
C65 C2 H2 119.9 . . ?
C53 C3 S2 109.8(5) . . ?
C53 C3 C57 108.5(8) . . ?
C53 C3 C59 111.9(9) . . ?
C57 C3 S2 109.3(7) . . ?
C57 C3 C59 110.0(8) . . ?
C59 C3 S2 107.3(6) . . ?
H5A C5 H5B 109.5 . . ?
H5A C5 H5C 109.5 . . ?
H5B C5 H5C 109.5 . . ?
C56 C5 H5A 109.5 . . ?
C56 C5 H5B 109.5 . . ?
C56 C5 H5C 109.5 . . ?
C67 C7 C29 120.7(3) 7_565 . ?
C67 C7 C29 120.7(3) . . ?
C67 C7 C67 118.5(7) 7_565 . ?
H11A C11 H11B 109.5 . . ?
H11A C11 H11C 109.5 . . ?
H11B C11 H11C 109.5 . . ?
C64 C11 H11A 109.5 . . ?
C64 C11 H11B 109.5 . . ?
C64 C11 H11C 109.5 . . ?
C23 C13 H13 119.9 . . ?
C23 C13 C25 120.3(15) . . ?
C25 C13 H13 119.9 . . ?
C31 C15 S5 107.8(6) . . ?
C31 C15 S5 107.8(6) 7_565 . ?
C31 C15 C31 111.1(14) . 7_565 ?
C31 C15 C33 110.8(8) . . ?
C31 C15 C33 110.8(8) 7_565 . ?
C33 C15 S5 108.5(11) . . ?
C27 C17 H17 120.0 . . ?
C27 C17 C67 120.0(5) . . ?
C67 C17 H17 120.0 . . ?
O5 C21 O5 120.1(16) 7_575 . ?
O5 C21 C45 119.5(8) . . ?
O5 C21 C45 119.5(8) 7_575 . ?
C13 C23 C27 119.3(15) . . ?
C13 C23 C47 115.3(13) . . ?
C47 C23 C27 125.4(13) . . ?
N2 C25 C13 124.2(13) . . ?
N2 C25 H25 117.9 . . ?
C13 C25 H25 117.9 . . ?
C17 C27 C17 118.9(7) . 7_565 ?
C17 C27 C23 120.3(3) 7_565 . ?
C17 C27 C23 120.3(3) . . ?
C65 C29 C7 120.8(4) 7_565 . ?
C65 C29 C7 120.8(4) . . ?
C65 C29 C65 118.3(7) 7_565 . ?
C15 C31 H31A 109.5 . . ?
C15 C31 H31B 109.5 . . ?
C15 C31 H31C 109.5 . . ?
H31A C31 H31B 109.5 . . ?
H31A C31 H31C 109.5 . . ?
H31B C31 H31C 109.5 . . ?
C15 C33 H33A 109.5 . . ?
C15 C33 H33B 109.5 . . ?
C15 C33 H33C 109.5 . . ?
H33A C33 H33B 109.5 . . ?
H33A C33 H33C 109.5 . . ?
H33B C33 H33C 109.5 . . ?
F2 C35 F2 151.9(18) . 7_565 ?
F2 C35 C69 103.8(9) . . ?
F2 C35 C69 103.8(9) 7_565 . ?
F3 C35 F2 55.4(8) . 7_565 ?
F3 C35 F2 55.4(8) 7_565 . ?
F3 C35 F2 106.3(12) 7_565 7_565 ?
F3 C35 F2 106.3(12) . . ?
F3 C35 F3 51.9(12) 7_565 . ?
F3 C35 C69 117.4(12) . . ?
F3 C35 C69 117.3(12) 7_565 . ?
F5 C35 F2 104.8(12) . . ?
F5 C35 F2 104.8(12) 7_565 7_565 ?
F5 C35 F2 67.4(9) . 7_565 ?
F5 C35 F2 67.4(9) 7_565 . ?
F5 C35 F3 108.2(11) . . ?
F5 C35 F3 127.0(16) 7_565 . ?
F5 C35 F3 127.0(16) . 7_565 ?
F5 C35 F3 108.2(11) 7_565 7_565 ?
F5 C35 F5 38.5(12) 7_565 . ?
F5 C35 C69 115.1(12) 7_565 . ?
F5 C35 C69 115.1(12) . . ?
H39A C39 H39B 109.5 . . ?
H39A C39 H39C 109.5 . . ?
H39B C39 H39C 109.5 . . ?
C56 C39 H39A 109.5 . . ?
C56 C39 H39B 109.5 . . ?
C56 C39 H39C 109.5 . . ?
F1 C41 C54 116.1(10) . . ?
F4 C41 F1 105.9(7) 7_575 . ?
F4 C41 F1 105.8(7) . . ?
F4 C41 F4 104.8(12) . 7_575 ?
F4 C41 C54 111.7(7) 7_575 . ?
F4 C41 C54 111.7(7) . . ?
C44 C42 C26 119.2(3) . . ?
C44 C42 C52 120.0 . . ?
C52 C42 C26 120.8(3) . . ?
C42 C44 H44 120.0 . . ?
C42 C44 C46 120.0 . . ?
C46 C44 H44 120.0 . . ?
C44 C46 H46 120.0 . . ?
C48 C46 C44 120.0 . . ?
C48 C46 H46 120.0 . . ?
C46 C48 C6 119.1(3) . . ?
C50 C48 C6 120.9(3) . . ?
C50 C48 C46 120.0 . . ?
C48 C50 H50 120.0 . . ?
C48 C50 C52 120.0 . . ?
C52 C50 H50 120.0 . . ?
C42 C52 H52 120.0 . . ?
C50 C52 C42 120.0 . . ?
C50 C52 H52 120.0 . . ?
H43A C43 H43B 109.5 . . ?
H43A C43 H43C 109.5 . . ?
H43B C43 H43C 109.5 . . ?
C64 C43 H43A 109.5 . . ?
C64 C43 H43B 109.5 . . ?
C64 C43 H43C 109.5 . . ?
F6 C45 F6 104.3(12) 7_575 . ?
F6 C45 F7 103.7(9) . . ?
F6 C45 F7 103.7(9) 7_575 . ?
F6 C45 C21 116.9(9) 7_575 . ?
F6 C45 C21 116.9(9) . . ?
F7 C45 C21 109.8(11) . . ?
C23 C47 H47 119.5 . . ?
C51 C47 C23 121.1(13) . . ?
C51 C47 H47 119.5 . . ?
H49A C49 H49B 109.5 . . ?
H49A C49 H49C 109.5 . . ?
H49B C49 H49C 109.5 . . ?
C62 C49 H49A 109.5 . . ?
C62 C49 H49B 109.5 . . ?
C62 C49 H49C 109.5 . . ?
N2 C51 C47 123.7(14) . . ?
N2 C51 H51 118.2 . . ?
C47 C51 H51 118.2 . . ?
C3 C53 H53A 109.5 . . ?
C3 C53 H53B 109.5 . . ?
C3 C53 H53C 109.5 . . ?
H53A C53 H53B 109.5 . . ?
H53A C53 H53C 109.5 . . ?
H53B C53 H53C 109.5 . . ?
O1 C54 C41 114.9(9) . . ?
O4 C54 O1 130.8(10) . . ?
O4 C54 C41 114.3(10) . . ?
H55A C55 H55B 109.5 . . ?
H55A C55 H55C 109.5 . . ?
H55B C55 H55C 109.5 . . ?
C66 C55 H55A 109.5 . . ?
C66 C55 H55B 109.5 . . ?
C66 C55 H55C 109.5 . . ?
C5 C56 S1 108.4(6) . . ?
C39 C56 S1 108.2(4) 7_565 . ?
C39 C56 S1 108.2(5) . . ?
C39 C56 C5 109.5(5) . . ?
C39 C56 C5 109.5(5) 7_565 . ?
C39 C56 C39 112.9(9) 7_565 . ?
C3 C57 H57A 109.5 . . ?
C3 C57 H57B 109.5 . . ?
C3 C57 H57C 109.5 . . ?
H57A C57 H57B 109.5 . . ?
H57A C57 H57C 109.5 . . ?
H57B C57 H57C 109.5 . . ?
H58A C58 H58B 109.5 . . ?
H58A C58 H58C 109.5 . . ?
H58B C58 H58C 109.5 . . ?
C62 C58 H58A 109.5 . . ?
C62 C58 H58B 109.5 . . ?
C62 C58 H58C 109.5 . . ?
C3 C59 H59A 109.5 . . ?
C3 C59 H59B 109.5 . . ?
C3 C59 H59C 109.5 . . ?
H59A C59 H59B 109.5 . . ?
H59A C59 H59C 109.5 . . ?
H59B C59 H59C 109.5 . . ?
H60A C60 H60B 109.5 . . ?
H60A C60 H60C 109.5 . . ?
H60B C60 H60C 109.5 . . ?
C66 C60 H60A 109.5 . . ?
C66 C60 H60B 109.5 . . ?
C66 C60 H60C 109.5 . . ?
C49 C62 S3 107.6(5) 7_575 . ?
C49 C62 S3 107.5(5) . . ?
C49 C62 C49 113.6(11) 7_575 . ?
C58 C62 S3 109.2(7) . . ?
C58 C62 C49 109.4(5) . . ?
C58 C62 C49 109.4(5) . 7_575 ?
H63A C63 H63B 104.7 . . ?
H63A C63 H63C 109.5 . . ?
H63B C63 H63C 122.0 . . ?
C66 C63 H63A 105.9 . . ?
C66 C63 H63B 99.2 . . ?
C66 C63 H63C 114.0 . . ?
C11 C64 S6 108.0(7) . . ?
C43 C64 S6 108.2(5) . . ?
C43 C64 S6 108.2(5) 7_575 . ?
C43 C64 C11 109.1(5) . . ?
C43 C64 C11 109.1(5) 7_575 . ?
C43 C64 C43 114.2(10) . 7_575 ?
C2 C65 H65 119.8 . . ?
C29 C65 C2 120.4(5) . . ?
C29 C65 H65 119.8 . . ?
C55 C66 S4 108.6(6) . . ?
C55 C66 C60 107.7(7) . . ?
C55 C66 C63 113.2(9) . . ?
C60 C66 S4 110.8(5) . . ?
C63 C66 S4 106.9(7) . . ?
C63 C66 C60 109.6(8) . . ?
C7 C67 H67 119.8 . . ?
C17 C67 C7 120.4(5) . . ?
C17 C67 H67 119.8 . . ?
C70 C68 C36 120.4(4) . . ?
C70 C68 C19 120.0 . . ?
C19 C68 C36 119.6(4) . . ?
C68 C70 H70 120.0 . . ?
C71 C70 C68 120.0 . . ?
C71 C70 H70 120.0 . . ?
C70 C71 H71 120.0 . . ?
C70 C71 C9 120.0 . . ?
C9 C71 H71 120.0 . . ?
C71 C9 C16 119.7(3) . . ?
C71 C9 C37 120.0 . . ?
C37 C9 C16 120.3(3) . . ?
C9 C37 H37 120.0 . . ?
C19 C37 C9 120.0 . . ?
C19 C37 H37 120.0 . . ?
C68 C19 H19 120.0 . . ?
C37 C19 C68 120.0 . . ?
C37 C19 H19 120.0 . . ?
O2 C69 C35 113.5(13) . . ?
O3 C69 O2 132.4(16) . . ?
O3 C69 C35 114.2(13) . . ?
Cl1 C61 H61A 108.7 . . ?
Cl1 C61 H61B 108.7 . . ?
Cl2 C61 Cl1 114.2(7) . . ?
Cl2 C61 H61A 108.7 . . ?
Cl2 C61 H61B 108.7 . . ?
H61A C61 H61B 107.6 . . ?

loop_
_geom_torsion_atom_site_label_1
_geom_torsion_atom_site_label_2
_geom_torsion_atom_site_label_3
_geom_torsion_atom_site_label_4
_geom_torsion
_geom_torsion_site_symmetry_1
_geom_torsion_site_symmetry_2
_geom_torsion_site_symmetry_3
_geom_torsion_site_symmetry_4
_geom_torsion_publ_flag
Cu1 S1 C56 C5 -49.95(11) 7_565 . . . ?
Cu1 S1 C56 C5 49.95(11) . . . . ?
Cu1 S1 C56 C39 -168.6(5) 7_565 . . 7_565 ?
Cu1 S1 C56 C39 168.6(5) . . . . ?
Cu1 S1 C56 C39 68.7(6) 7_565 . . . ?
Cu1 S1 C56 C39 -68.7(6) . . . 7_565 ?
Cu1 S2 C3 C53 -24.6(8) . . . . ?
Cu1 S2 C3 C57 -143.6(6) . . . . ?
Cu1 S2 C3 C59 97.2(6) . . . . ?
Cu1 N1 C1 C4 168.2(3) . . . . ?
Cu1 N1 C10 C8 -167.4(3) . . . . ?
Cu2 S3 C62 C49 63.0(7) . . . 7_575 ?
Cu2 S3 C62 C49 174.3(5) 7_575 . . 7_575 ?
Cu2 S3 C62 C49 -63.0(7) 7_575 . . . ?
Cu2 S3 C62 C49 -174.3(5) . . . . ?
Cu2 S3 C62 C58 55.66(14) 7_575 . . . ?
Cu2 S3 C62 C58 -55.66(14) . . . . ?
Cu2 S4 C66 C55 156.4(5) . . . . ?
Cu2 S4 C66 C60 38.2(7) . . . . ?
Cu2 S4 C66 C63 -81.1(7) . . . . ?
Cu2 N6 C22 C24 -167.5(3) . . . . ?
Cu2 N6 C30 C28 166.2(4) . . . . ?
Cu3 S2 C3 C53 69.2(7) . . . . ?
Cu3 S2 C3 C57 -49.7(7) . . . . ?
Cu3 S2 C3 C59 -168.9(6) . . . . ?
Cu3 O3 C69 O2 0.000(6) . . . . ?
Cu3 O3 C69 C35 180.000(3) . . . . ?
Cu4 S4 C66 C55 56.9(6) . . . . ?
Cu4 S4 C66 C60 -61.2(7) . . . . ?
Cu4 S4 C66 C63 179.5(7) . . . . ?
Cu4 O1 C54 O4 0.000(3) . . . . ?
Cu4 O1 C54 C41 180.000(2) . . . . ?
Cu5 S2 C3 C53 179.1(6) . . . . ?
Cu5 S2 C3 C57 60.2(7) . . . . ?
Cu5 S2 C3 C59 -59.1(7) . . . . ?
Cu5 S5 C15 C31 -172.0(8) . . . . ?
Cu5 S5 C15 C31 172.0(8) 7_565 . . 7_565 ?
Cu5 S5 C15 C31 -68.0(10) 7_565 . . . ?
Cu5 S5 C15 C31 68.0(10) . . . 7_565 ?
Cu5 S5 C15 C33 51.99(19) 7_565 . . . ?
Cu5 S5 C15 C33 -51.99(19) . . . . ?
Cu5 N3 C32 C34 -163.9(5) . . . . ?
Cu5 N3 C40 C38 162.7(5) . . . . ?
Cu6 S4 C66 C55 -59.8(7) 1_655 . . . ?
Cu6 S4 C66 C60 -177.9(5) 1_655 . . . ?
Cu6 S4 C66 C63 62.8(8) 1_655 . . . ?
Cu6 S6 C64 C11 -52.29(13) 7_675 . . . ?
Cu6 S6 C64 C11 52.29(13) 1_655 . . . ?
Cu6 S6 C64 C43 65.6(7) 7_675 . . . ?
Cu6 S6 C64 C43 -170.2(5) 7_675 . . 7_575 ?
Cu6 S6 C64 C43 170.2(5) 1_655 . . . ?
Cu6 S6 C64 C43 -65.6(7) 1_655 . . 7_575 ?
Cu6 N4 C12 C14 -167.7(3) . . . . ?
Cu6 N4 C20 C18 168.8(3) . . . . ?
Cu7 S3 C62 C49 -61.4(6) . . . 7_575 ?
Cu7 S3 C62 C49 61.4(6) . . . . ?
Cu7 S3 C62 C58 180.000(2) . . . . ?
Cu7 S6 C64 C11 180.000(2) . . . . ?
Cu7 S6 C64 C43 62.1(6) . . . 7_575 ?
Cu7 S6 C64 C43 -62.1(6) . . . . ?
Cu7 O5 C21 O5 4.7(16) . . . 7_575 ?
Cu7 O5 C21 C45 -163.6(12) . . . . ?
Cu8 S1 C56 C5 180.000(1) . . . . ?
Cu8 S1 C56 C39 -61.3(6) . . . . ?
Cu8 S1 C56 C39 61.3(6) . . . 7_565 ?
Cu8 S5 C15 C31 -60.0(9) . . . 7_565 ?
Cu8 S5 C15 C31 60.0(9) . . . . ?
Cu8 S5 C15 C33 180.000(2) . . . . ?
Cu8 N5 C2 C65 173.3(12) . . . . ?
F1 C41 C54 O1 0.000(2) . . . . ?
F1 C41 C54 O4 180.000(2) . . . . ?
F2 F3 C35 F2 156.2(19) 7_565 . . . ?
F2 F3 C35 F3 167.2(10) 7_565 . . 7_565 ?
F2 F3 C35 F5 82.5(14) 7_565 . . 7_565 ?
F2 F3 C35 F5 44.1(12) 7_565 . . . ?
F2 F3 C35 C69 -88.3(10) 7_565 . . . ?
F2 F5 C35 F2 -151.5(18) 7_565 . . . ?
F2 F5 C35 F3 -93.9(14) 7_565 . . 7_565 ?
F2 F5 C35 F3 -38.3(10) 7_565 . . . ?
F2 F5 C35 F5 -165.4(9) 7_565 . . 7_565 ?
F2 F5 C35 C69 95.2(9) 7_565 . . . ?
F2 C35 C69 O2 -87.4(9) 7_565 . . . ?
F2 C35 C69 O2 87.4(9) . . . . ?
F2 C35 C69 O3 92.6(9) 7_565 . . . ?
F2 C35 C69 O3 -92.6(9) . . . . ?
F3 F2 C35 F2 56(3) 7_565 . . 7_565 ?
F3 F2 C35 F3 10.5(8) 7_565 . . . ?
F3 F2 C35 F5 134.3(14) 7_565 . . 7_565 ?
F3 F2 C35 F5 125.0(16) 7_565 . . . ?
F3 F2 C35 C69 -113.9(13) 7_565 . . . ?
F3 F3 C35 F2 -11.0(9) 7_565 . . . ?
F3 F3 C35 F2 -167.2(10) 7_565 . . 7_565 ?
F3 F3 C35 F5 -84.7(10) 7_565 . . 7_565 ?
F3 F3 C35 F5 -123.1(13) 7_565 . . . ?
F3 F3 C35 C69 104.6(8) 7_565 . . . ?
F3 C35 C69 O2 -29.5(7) . . . . ?
F3 C35 C69 O2 29.5(7) 7_565 . . . ?
F3 C35 C69 O3 150.5(7) . . . . ?
F3 C35 C69 O3 -150.5(7) 7_565 . . . ?
F4 C41 C54 O1 121.5(8) . . . . ?
F4 C41 C54 O1 -121.5(8) 7_575 . . . ?
F4 C41 C54 O4 -58.5(8) . . . . ?
F4 C41 C54 O4 58.5(8) 7_575 . . . ?
F5 F2 C35 F2 -79(3) 7_565 . . 7_565 ?
F5 F2 C35 F3 -123.8(16) 7_565 . . . ?
F5 F2 C35 F3 -134.3(14) 7_565 . . 7_565 ?
F5 F2 C35 F5 -9.3(6) 7_565 . . . ?
F5 F2 C35 C69 111.8(12) 7_565 . . . ?
F5 F5 C35 F2 13.9(9) 7_565 . . . ?
F5 F5 C35 F2 165.4(9) 7_565 . . 7_565 ?
F5 F5 C35 F3 71.5(9) 7_565 . . 7_565 ?
F5 F5 C35 F3 127.1(12) 7_565 . . . ?
F5 F5 C35 C69 -99.4(6) 7_565 . . . ?
F5 C35 C69 O2 158.6(7) 7_565 . . . ?
F5 C35 C69 O2 -158.6(7) . . . . ?
F5 C35 C69 O3 -21.4(7) 7_565 . . . ?
F5 C35 C69 O3 21.4(7) . . . . ?
O5 C21 C45 F6 -158.1(12) . . . 7_575 ?
O5 C21 C45 F6 -33.5(19) . . . . ?
O5 C21 C45 F6 33.5(19) 7_575 . . 7_575 ?
O5 C21 C45 F6 158.1(12) 7_575 . . . ?
O5 C21 C45 F7 -84.2(13) 7_575 . . . ?
O5 C21 C45 F7 84.2(13) . . . . ?
N1 C1 C4 C6 0.0 . . . . ?
C1 N1 C10 C8 0.0 . . . . ?
C1 C4 C6 C8 0.0 . . . . ?
C1 C4 C6 C48 -178.3(5) . . . . ?
C4 C6 C8 C10 0.0 . . . . ?
C4 C6 C48 C46 -147.7(3) . . . . ?
C4 C6 C48 C50 31.8(5) . . . . ?
C6 C8 C10 N1 0.0 . . . . ?
C6 C48 C50 C52 -179.5(5) . . . . ?
C8 C6 C48 C46 34.0(5) . . . . ?
C8 C6 C48 C50 -146.5(3) . . . . ?
C10 N1 C1 C4 0.0 . . . . ?
N3 C32 C34 C36 0.0 . . . . ?
C32 N3 C40 C38 0.0 . . . . ?
C32 C34 C36 C38 0.0 . . . . ?
C32 C34 C36 C68 178.2(7) . . . . ?
C34 C36 C38 C40 0.0 . . . . ?
C34 C36 C68 C70 -149.6(4) . . . . ?
C34 C36 C68 C19 28.6(7) . . . . ?
C36 C38 C40 N3 0.0 . . . . ?
C36 C68 C70 C71 178.3(6) . . . . ?
C36 C68 C19 C37 -178.3(6) . . . . ?
C38 C36 C68 C70 28.5(7) . . . . ?
C38 C36 C68 C19 -153.2(4) . . . . ?
C40 N3 C32 C34 0.0 . . . . ?
N4 C12 C14 C16 0.0 . . . . ?
C12 N4 C20 C18 0.0 . . . . ?
C12 C14 C16 C18 0.0 . . . . ?
C12 C14 C16 C9 176.0(5) . . . . ?
C14 C16 C18 C20 0.0 . . . . ?
C14 C16 C9 C71 155.6(3) . . . . ?
C14 C16 C9 C37 -25.3(6) . . . . ?
C16 C18 C20 N4 0.0 . . . . ?
C16 C9 C37 C19 -179.1(6) . . . . ?
C18 C16 C9 C71 -28.3(6) . . . . ?
C18 C16 C9 C37 150.8(4) . . . . ?
C20 N4 C12 C14 0.0 . . . . ?
N5 C2 C65 C29 -8(2) . . . . ?
N6 C22 C24 C26 0.0 . . . . ?
C22 N6 C30 C28 0.0 . . . . ?
C22 C24 C26 C28 0.0 . . . . ?
C22 C24 C26 C42 176.7(5) . . . . ?
C24 C26 C28 C30 0.0 . . . . ?
C24 C26 C42 C44 -30.2(6) . . . . ?
C24 C26 C42 C52 149.8(3) . . . . ?
C26 C28 C30 N6 0.0 . . . . ?
C26 C42 C44 C46 180.0(5) . . . . ?
C26 C42 C52 C50 -180.0(5) . . . . ?
C28 C26 C42 C44 146.5(3) . . . . ?
C28 C26 C42 C52 -33.5(5) . . . . ?
C30 N6 C22 C24 0.0 . . . . ?
C2 N5 C2 C65 3.6(15) 7_565 . . . ?
C7 C29 C65 C2 -164.3(17) . . . . ?
C13 C23 C27 C17 -86.4(11) . . . . ?
C13 C23 C27 C17 86.4(11) . . . 7_565 ?
C13 C23 C47 C51 0.000(1) . . . . ?
C23 C13 C25 N2 0.000(1) . . . . ?
C23 C47 C51 N2 0.000(1) . . . . ?
C25 N2 C51 C47 0.000(1) . . . . ?
C25 C13 C23 C27 180.000(1) . . . . ?
C25 C13 C23 C47 0.000(1) . . . . ?
C27 C17 C67 C7 -1.6(15) . . . . ?
C27 C23 C47 C51 180.000(1) . . . . ?
C29 C7 C67 C17 172.6(19) . . . . ?
C42 C26 C28 C30 -176.7(5) . . . . ?
C42 C44 C46 C48 0.0 . . . . ?
C44 C42 C52 C50 0.0 . . . . ?
C44 C46 C48 C6 179.5(5) . . . . ?
C44 C46 C48 C50 0.0 . . . . ?
C46 C48 C50 C52 0.0 . . . . ?
C48 C6 C8 C10 178.3(5) . . . . ?
C48 C50 C52 C42 0.0 . . . . ?
C52 C42 C44 C46 0.0 . . . . ?
C47 C23 C27 C17 -93.6(11) . . . 7_565 ?
C47 C23 C27 C17 93.6(11) . . . . ?
C51 N2 C25 C13 0.000(1) . . . . ?
C65 C29 C65 C2 13(4) 7_565 . . . ?
C67 C7 C29 C65 -1(3) 7_565 . . . ?
C67 C7 C29 C65 177.5(17) . . . . ?
C67 C7 C29 C65 1(3) . . . 7_565 ?
C67 C7 C29 C65 -177.5(17) 7_565 . . 7_565 ?
C67 C7 C67 C17 -9.1(19) 7_565 . . . ?
C67 C17 C27 C17 12.3(18) . . . 7_565 ?
C67 C17 C27 C23 -174.8(16) . . . . ?
C68 C36 C38 C40 -178.2(7) . . . . ?
C68 C70 C71 C9 0.0 . . . . ?
C70 C68 C19 C37 0.0 . . . . ?
C70 C71 C9 C16 179.1(6) . . . . ?
C70 C71 C9 C37 0.0 . . . . ?
C71 C9 C37 C19 0.0 . . . . ?
C9 C16 C18 C20 -176.0(5) . . . . ?
C9 C37 C19 C68 0.0 . . . . ?
C19 C68 C70 C71 0.0 . . . . ?

_smtbx_masks_special_details     
;
A solvent mask was calculated and 1136 electrons were 
found in a volume of 4932\%A^3^ in 1 void per unit cell. 
This is consistent with the presence of 
3[C4H9NO] per formula unit 
which account for 1152 electrons 
per unit cell.
;
loop_
_smtbx_masks_void_nr
_smtbx_masks_void_average_x
_smtbx_masks_void_average_y
_smtbx_masks_void_average_z
_smtbx_masks_void_volume
_smtbx_masks_void_count_electrons
_smtbx_masks_void_content
1 0.000 -0.935 0.500 2466.5 568.0 '4 CF3COO,8 C4H9NO'
2 0.500 -0.280 0.000 2466.5 568.0 '4 CF3COO,8 C4H9NO'

_shelx_res_file                  
;
TITL 240417_js_tus3_tit_auto_a.res in Pnma
    240417_js_tus3_tit_auto.res
    created by SHELXL-2019/2 at 15:13:04 on 02-Oct-2024
REM Old TITL 240417_JS_TUS3_TIT_auto in Pnma
REM SHELXT solution in Pnma: R1 0.244, Rweak 0.012, Alpha 0.052
REM <I/s> 0.650 for 636 systematic absences, Orientation as input
REM Formula found by SHELXT: C136 N17 O10 S12 Cu12
CELL 1.54184 36.1356 16.4719 28.0985 90 90 90
ZERR 8 0.0002 0.0002 0.0003 0 0 0
LATT 1
SYMM 0.5-X,-Y,0.5+Z
SYMM -X,0.5+Y,-Z
SYMM 0.5+X,0.5-Y,0.5-Z
SFAC C H Cl Cu F N O S
UNIT 560 688 16 48 72 56 56 32
EQIV $1 +X,0.5-Y,+Z
DFIX 1.39 0.01 N5 C2_$1 C65 C2 C65_$1 C29 C65 C29 C65 C2 N5 C2
DELU
SIMU 0.01 0.02 2
DFIX 2.39 0.01 C2_$1 C29
DFIX 2.39 0.01 C65 C65_$1
DFIX 2.39 0.01 C29 C2
DFIX 2.39 0.01 C2 C2_$1
DFIX 2.39 0.01 C65 N5
FLAT N5 C2 C2_$1 C29 C65_$1 C65
ISOR 0.01 0.02 C27 C17 C67 C7 C29 C65 C2
DFIX 2.39 0.01 N5 C65_$1
DFIX 1.39 0.01 C67 C7 C17 C67 C17 C27 C17_$1 C27 C17 C67 C67_$1 C7
DFIX 2.39 0.01 C7 C17
DFIX 2.39 0.01 C67 C27
DFIX 2.39 0.01 C17 C17_$1
DFIX 2.39 0.01 C27 C67_$1
DFIX 2.39 0.01 C17_$1 C7
DFIX 2.39 0.01 C67_$1 C67
FLAT C7 C17 C17_$1 C27 C67_$1 C67
DFIX 2.4 Cu7 O5
DFIX 1.34 F2 C35 F3 C35
DANG 2.16 F2 F5 F5 F3
DANG 2.15 F2 F3
DANG 2.37 F2 C69
DFIX 1.33 F5 C35
DANG 2.42 F5 C69
DANG 2.39 F3 C69
DFIX 1.25 O3 C69
DANG 2.25 O3 O2
DANG 2.38 O3 C35
DFIX 1.24 O2 C69
DANG 2.35 O2 C35
DFIX 1.55 C69 C35
SADI C35 F2 C35 F5 C35 F3
SADI 0.04 C69 F2 C69 F5 C69 F3
SADI 0.04 F2 F5 F5 F3 F3 F2
SADI C69 O2 C69 O3
FLAT O2 O3 C35 C69
RIGU F2 F3 F5 O2 O3 C35 C69
SIMU F2 F3 F5 O2 O3 C35 C69
DFIX 1.53 0.01 C7 C29

L.S. 4
PLAN  44
SIZE 0.15 0.15 0.15
CONF
list 4
MORE -1
ABIN
BOND $H
fmap 2
acta
OMIT 0 0 2
OMIT 0 0 4
OMIT 0 0 8
OMIT 0 2 0
OMIT 0 2 2
OMIT 0 3 3
OMIT 1 0 1
OMIT 1 0 3
OMIT 1 2 1
OMIT 1 2 3
OMIT 1 4 8
OMIT 2 0 0
OMIT 2 0 1
OMIT 2 0 2
OMIT 2 0 4
OMIT 2 1 1
OMIT 2 2 1
OMIT 2 2 2
OMIT 2 2 7
OMIT 3 0 1
OMIT 3 0 2
OMIT 3 1 3
OMIT 4 0 5
OMIT 4 1 0
OMIT 4 1 2
OMIT 4 1 4
OMIT 4 2 0
OMIT 4 6 0
OMIT 5 0 3
OMIT 5 0 4
OMIT 5 0 6
OMIT 5 0 7
OMIT 5 1 1
OMIT 5 1 3
OMIT 5 2 4
OMIT 6 0 0
OMIT 6 0 2
OMIT 6 0 5
OMIT 6 1 0
OMIT 7 1 1
OMIT 7 1 7
OMIT 8 0 2
OMIT 10 0 2
OMIT 10 0 6
OMIT 11 1 2
OMIT 12 1 3
OMIT 17 1 1
REM <olex2.extras>
REM <HklSrc "%.\\240417_js_tus3_tit_auto.hkl">
REM </olex2.extras>

WGHT    0.182200   79.538506
FVAR       0.08404
CU1   4    0.457010    0.346261    0.789128    11.00000    0.01770    0.04461 =
         0.04570   -0.00293    0.00274   -0.00165
CU2   4    0.850586    0.648266    0.886690    11.00000    0.02194    0.06929 =
         0.04659   -0.00016   -0.00088   -0.00972
CU3   4    0.414050    0.250000    0.858463    10.50000    0.04555    0.06398 =
         0.06058    0.00000    0.00718    0.00000
CU4   4    0.895392    0.750000    0.813922    10.50000    0.02242    0.04892 =
         0.04622    0.00000   -0.00015    0.00000
CU5   4    0.350521    0.348599    0.793863    11.00000    0.01744    0.08639 =
         0.07167    0.00493    0.00609    0.01245
CU6   4   -0.042813    0.652409    0.889792    11.00000    0.01439    0.06220 =
         0.04706   -0.00291   -0.00093    0.00347
CU7   4    0.899270    0.750000    0.980287    10.50000    0.02176    0.20433 =
         0.05937    0.00000    0.00005    0.00000
CU8   4    0.399555    0.250000    0.694160    10.50000    0.02420    0.06318 =
         0.04669    0.00000   -0.00617    0.00000
S1    8    0.453726    0.250000    0.732621    10.50000    0.01581    0.04321 =
         0.03856    0.00000    0.00179    0.00000
S2    8    0.404774    0.372860    0.827460    11.00000    0.02429    0.05756 =
         0.05282   -0.00641    0.00747    0.00858
S3    8    0.847699    0.750000    0.938941    10.50000    0.01370    0.07306 =
         0.04181    0.00000    0.00309    0.00000
S4    8    0.904679    0.632332    0.850097    11.00000    0.01635    0.04741 =
         0.04912   -0.00283   -0.00551    0.00160
S5    8    0.348154    0.250000    0.738890    10.50000    0.01638    0.10050 =
         0.06444    0.00000   -0.00676    0.00000
S6    8    0.953641    0.750000    0.944794    10.50000    0.01252    0.06326 =
         0.03803    0.00000   -0.00357    0.00000
F1    5    0.867058    0.750000    0.652314    10.50000    0.08356    0.15054 =
         0.04893    0.00000    0.00560    0.00000
F2    5    0.462189    0.333276    1.010509    11.00000    0.24443    0.23366 =
         0.19363   -0.01476   -0.01702   -0.00333
F3    5    0.489801    0.214194    1.018350    11.00000    0.18342    0.24311 =
         0.18787    0.02036   -0.03882   -0.01417
F4    5    0.818532    0.686847    0.669767    11.00000    0.14054    0.16159 =
         0.07611   -0.03037   -0.01582   -0.07189
F5    5    0.429550    0.223052    1.021496    11.00000    0.19301    0.23733 =
         0.18556    0.01112   -0.00132    0.01098
F6    5    0.891559    0.812659    1.153269    11.00000    0.10766    0.16383 =
         0.11276   -0.05431   -0.05551    0.04813
F7    5    0.844033    0.750000    1.128980    10.50000    0.05288    0.25583 =
         0.07622    0.00000    0.00367    0.00000
O1    7    0.881949    0.750000    0.744586    10.50000    0.04199    0.06791 =
         0.04567    0.00000   -0.00281    0.00000
O2    7    0.487912    0.250000    0.924994    10.50000    0.10977    0.09311 =
         0.12886    0.00000   -0.02395    0.00000
O3    7    0.425360    0.250000    0.929711    10.50000    0.10867    0.11181 =
         0.08784    0.00000    0.00649    0.00000
O4    7    0.821572    0.750000    0.760767    10.50000    0.04724    0.09086 =
         0.04529    0.00000    0.00435    0.00000
O5    7    0.896594    0.814040    1.058080    11.00000    0.07604    0.17882 =
         0.08854    0.02915    0.02017    0.02680
AFIX  66
N1    6    0.505571    0.397537    0.806620    11.00000    0.02715    0.05161 =
         0.05398   -0.00496    0.00041   -0.00648
C1    1    0.526646    0.357129    0.840553    11.00000    0.03222    0.06283 =
         0.05708   -0.00083   -0.00564   -0.01467
AFIX  43
H1    2    0.516283    0.314955    0.858064    11.00000   -1.20000
AFIX  65
C4    1    0.563209    0.379754    0.848314    11.00000    0.03288    0.05855 =
         0.06658    0.00602   -0.00965   -0.01115
AFIX  43
H4    2    0.577309    0.352718    0.871017    11.00000   -1.20000
AFIX  65
C6    1    0.578697    0.442788    0.822142    11.00000    0.03114    0.04817 =
         0.06729    0.00170   -0.00767   -0.00691
C8    1    0.557623    0.483197    0.788209    11.00000    0.03083    0.05199 =
         0.07772    0.00451   -0.00616   -0.00638
AFIX  43
H8    2    0.567986    0.525370    0.770698    11.00000   -1.20000
AFIX  65
C10   1    0.521059    0.460572    0.780447    11.00000    0.02632    0.05137 =
         0.06988   -0.00052   -0.00354   -0.00817
AFIX  43
H10   2    0.506959    0.487609    0.757744    11.00000   -1.20000
AFIX   0
N2    6    0.297089    0.250000    0.235858    10.50000    0.06894    0.08627 =
         0.06432    0.00000   -0.02744    0.00000
AFIX  66
N3    6    0.304075    0.407348    0.814342    11.00000    0.02943    0.09633 =
         0.09704    0.02016    0.01908    0.01707
C32   1    0.282322    0.366917    0.847550    11.00000    0.02988    0.09608 =
         0.09231    0.02668    0.01504    0.02403
AFIX  43
H32   2    0.292108    0.323676    0.864712    11.00000   -1.20000
AFIX  65
C34   1    0.245943    0.391116    0.855109    11.00000    0.02841    0.09004 =
         0.09147    0.02180    0.01787    0.02292
AFIX  43
H34   2    0.231390    0.364065    0.877328    11.00000   -1.20000
AFIX  65
C36   1    0.231317    0.455745    0.829460    11.00000    0.03029    0.08616 =
         0.09083    0.02757    0.01932    0.01810
C38   1    0.253069    0.496176    0.796251    11.00000    0.02991    0.09321 =
         0.10139    0.03251    0.02614    0.01974
AFIX  43
H38   2    0.243283    0.539417    0.779089    11.00000   -1.20000
AFIX  65
C40   1    0.289448    0.471978    0.788691    11.00000    0.03008    0.09691 =
         0.10936    0.02833    0.02460    0.02203
AFIX  43
H40   2    0.304002    0.499029    0.766472    11.00000   -1.20000
AFIX  66
N4    6    0.004571    0.596135    0.873352    11.00000    0.02040    0.06954 =
         0.05279   -0.00839   -0.00135    0.00473
C12   1    0.019519    0.532418    0.899474    11.00000    0.02529    0.06978 =
         0.05983    0.00081    0.00714    0.00368
AFIX  43
H12   2    0.005345    0.506594    0.922582    11.00000   -1.20000
AFIX  65
C14   1    0.055653    0.507296    0.891058    11.00000    0.02003    0.07230 =
         0.06250    0.00576    0.00502    0.00309
AFIX  43
H14   2    0.065655    0.464665    0.908535    11.00000   -1.20000
AFIX  65
C16   1    0.076839    0.545893    0.856519    11.00000    0.02320    0.07721 =
         0.05485    0.00350    0.00586    0.00892
C18   1    0.061891    0.609611    0.830397    11.00000    0.02485    0.07651 =
         0.05504    0.00187    0.00387    0.00884
AFIX  43
H18   2    0.076066    0.635434    0.807289    11.00000   -1.20000
AFIX  65
C20   1    0.025757    0.634733    0.838813    11.00000    0.02307    0.07012 =
         0.05389   -0.00363   -0.00242    0.00997
AFIX  43
H20   2    0.015755    0.677364    0.821336    11.00000   -1.20000
AFIX   0
N5    6    0.393575    0.250000    0.621978    10.50000    0.08465    0.17928 =
         0.06153    0.00000   -0.03890    0.00000
AFIX  66
N6    6    0.804185    0.588302    0.869083    11.00000    0.03054    0.07869 =
         0.05236    0.00326   -0.00516   -0.01717
C22   1    0.782588    0.627368    0.835152    11.00000    0.03023    0.07627 =
         0.05221    0.00117   -0.00182   -0.01554
AFIX  43
H22   2    0.792179    0.671089    0.818228    11.00000   -1.20000
AFIX  65
C24   1    0.746657    0.601087    0.826516    11.00000    0.03021    0.06983 =
         0.05292    0.00528   -0.00777   -0.01506
AFIX  43
H24   2    0.732208    0.627225    0.803813    11.00000   -1.20000
AFIX  65
C26   1    0.732323    0.535740    0.851810    11.00000    0.02522    0.07079 =
         0.05538    0.00078   -0.00582   -0.00984
C28   1    0.753918    0.496674    0.885742    11.00000    0.02946    0.07145 =
         0.06369    0.00932   -0.00721   -0.01365
AFIX  43
H28   2    0.744327    0.452952    0.902665    11.00000   -1.20000
AFIX  65
C30   1    0.789849    0.522954    0.894378    11.00000    0.02627    0.07892 =
         0.06303    0.00743   -0.00759   -0.01303
AFIX  43
H30   2    0.804298    0.496816    0.917081    11.00000   -1.20000
AFIX   0
C2    1    0.388582    0.177840    0.598067    11.00000    0.15863    0.17756 =
         0.10012   -0.01697   -0.03650    0.02910
AFIX  43
H2    2    0.390516    0.128876    0.614358    11.00000   -1.20000
AFIX   0
C3    1    0.404549    0.451476    0.874898    11.00000    0.05448    0.07513 =
         0.05632   -0.01720    0.01133    0.01717
C5    1    0.530623    0.250000    0.722486    10.50000    0.01307    0.06144 =
         0.05851    0.00000    0.00666    0.00000
PART -1
AFIX 137
H5A   2    0.526138    0.220221    0.751283    10.50000   -1.50000
H5B   2    0.537262    0.304882    0.730188    10.50000   -1.50000
H5C   2    0.550458    0.224898    0.705163    10.50000   -1.50000
AFIX   0
PART 0
C7    1    0.354695    0.250000    0.476590    10.50000    0.15818    0.14745 =
         0.12214    0.00000   -0.02918    0.00000
C11   1    1.029565    0.750000    0.960765    10.50000    0.01735    0.08432 =
         0.05464    0.00000   -0.00623    0.00000
PART -1
AFIX 137
H11A  2    1.028806    0.708638    0.936715    10.50000   -1.50000
H11B  2    1.049685    0.739355    0.982185    10.50000   -1.50000
H11C  2    1.033080    0.802007    0.946022    10.50000   -1.50000
AFIX   0
PART 0
C13   1    0.284056    0.250000    0.319489    10.50000    0.06428    0.11448 =
         0.07025    0.00000   -0.02377    0.00000
AFIX  43
H13   2    0.265977    0.250000    0.343045    10.50000   -1.20000
AFIX   0
C15   1    0.303750    0.250000    0.703636    10.50000    0.02837    0.13487 =
         0.08950    0.00000   -0.01803    0.00000
C17   1    0.333317    0.322309    0.407516    11.00000    0.18140    0.15226 =
         0.12484   -0.00675   -0.03805   -0.01102
AFIX  43
H17   2    0.326828    0.370892    0.392863    11.00000   -1.20000
AFIX   0
C21   1    0.894317    0.750000    1.079534    10.50000    0.04758    0.15937 =
         0.06224    0.00000   -0.00113    0.00000
C23   1    0.320158    0.250000    0.331714    10.50000    0.06413    0.09956 =
         0.07228    0.00000   -0.02158    0.00000
C25   1    0.273670    0.250000    0.271327    10.50000    0.06322    0.10373 =
         0.06912    0.00000   -0.02711    0.00000
AFIX  43
H25   2    0.248536    0.250000    0.264210    10.50000   -1.20000
AFIX   0
C27   1    0.330469    0.250000    0.382788    10.50000    0.10263    0.12131 =
         0.08510    0.00000   -0.03022    0.00000
C29   1    0.373098    0.250000    0.526403    10.50000    0.15147    0.15103 =
         0.11348    0.00000   -0.01757    0.00000
C31   1    0.303357    0.174439    0.673267    11.00000    0.07258    0.10482 =
         0.12839    0.01423   -0.05605   -0.02437
AFIX 137
H31A  2    0.278582    0.164047    0.662542    11.00000   -1.50000
H31B  2    0.311983    0.129136    0.691677    11.00000   -1.50000
H31C  2    0.319256    0.182068    0.646263    11.00000   -1.50000
AFIX   0
C33   1    0.271190    0.250000    0.738560    10.50000    0.02425    0.26767 =
         0.13355    0.00000   -0.01960    0.00000
PART -1
AFIX  33
H33A  2    0.271944    0.298474    0.757504    10.50000   -1.50000
H33B  2    0.248355    0.248173    0.721131    10.50000   -1.50000
H33C  2    0.272868    0.203354    0.758929    10.50000   -1.50000
AFIX   0
PART 0
C35   1    0.459913    0.250000    0.998672    10.50000    0.17776    0.21645 =
         0.15305    0.00000   -0.02228    0.00000
C39   1    0.494125    0.174757    0.662481    11.00000    0.03706    0.07589 =
         0.05717   -0.01730    0.01372   -0.00430
AFIX 137
H39A  2    0.495245    0.128205    0.682986    11.00000   -1.50000
H39B  2    0.514834    0.174052    0.641084    11.00000   -1.50000
H39C  2    0.471534    0.173439    0.644518    11.00000   -1.50000
AFIX   0
C41   1    0.838684    0.750000    0.681642    10.50000    0.05910    0.08260 =
         0.04449    0.00000   -0.00202    0.00000
AFIX  66
C42   1    0.692602    0.510346    0.844183    11.00000    0.02755    0.06225 =
         0.06741    0.00475   -0.00650   -0.01091
C44   1    0.666575    0.568641    0.831574    11.00000    0.03366    0.05325 =
         0.06739    0.00240   -0.00913   -0.01081
AFIX  43
H44   2    0.673704    0.622536    0.827941    11.00000   -1.20000
AFIX  65
C46   1    0.629893    0.546384    0.824397    11.00000    0.02790    0.05027 =
         0.06759    0.00340   -0.00697   -0.00452
AFIX  43
H46   2    0.612480    0.585388    0.815961    11.00000   -1.20000
AFIX  65
C48   1    0.619237    0.465831    0.829829    11.00000    0.02611    0.05132 =
         0.07219    0.00715   -0.01055   -0.00813
C50   1    0.645264    0.407535    0.842437    11.00000    0.03284    0.05610 =
         0.09861    0.00996   -0.01675   -0.00859
AFIX  43
H50   2    0.638134    0.353640    0.846071    11.00000   -1.20000
AFIX  65
C52   1    0.681946    0.429791    0.849614    11.00000    0.02923    0.05977 =
         0.08985    0.01103   -0.01608   -0.00473
AFIX  43
H52   2    0.699359    0.390787    0.858050    11.00000   -1.20000
AFIX   0
C43   1    0.989958    0.825940    1.017550    11.00000    0.03308    0.09629 =
         0.05177   -0.01066   -0.01501    0.00193
AFIX 137
H43A  2    0.989378    0.871955    0.996596    11.00000   -1.50000
H43B  2    1.011092    0.829876    1.038123    11.00000   -1.50000
H43C  2    0.967789    0.824927    1.036369    11.00000   -1.50000
AFIX   0
C45   1    0.882305    0.750000    1.127321    10.50000    0.04561    0.15289 =
         0.05421    0.00000   -0.01462    0.00000
C47   1    0.345025    0.250000    0.293675    10.50000    0.05927    0.07045 =
         0.07169    0.00000   -0.02291    0.00000
AFIX  43
H47   2    0.370322    0.250000    0.299762    10.50000   -1.20000
AFIX   0
C49   1    0.805882    0.828781    1.007151    11.00000    0.02989    0.15510 =
         0.06011   -0.03509    0.00545    0.00891
AFIX 137
H49A  2    0.827388    0.828839    1.027210    11.00000   -1.50000
H49B  2    0.784021    0.831190    1.026514    11.00000   -1.50000
H49C  2    0.806605    0.875088    0.986426    11.00000   -1.50000
AFIX   0
C51   1    0.332905    0.250000    0.248050    10.50000    0.06686    0.06967 =
         0.06476    0.00000   -0.01744    0.00000
AFIX  43
H51   2    0.350452    0.250000    0.223837    10.50000   -1.20000
AFIX   0
C53   1    0.443209    0.460940    0.895282    11.00000    0.07232    0.08223 =
         0.06957   -0.03158   -0.00106    0.01464
AFIX 137
H53A  2    0.442569    0.498248    0.921517    11.00000   -1.50000
H53B  2    0.459497    0.481407    0.871105    11.00000   -1.50000
H53C  2    0.452011    0.409149    0.906116    11.00000   -1.50000
AFIX   0
C54   1    0.848046    0.750000    0.735142    10.50000    0.04735    0.06436 =
         0.04276    0.00000    0.00018    0.00000
C55   1    0.937258    0.563820    0.771999    11.00000    0.02680    0.13083 =
         0.09905   -0.06469    0.00170   -0.00385
AFIX 137
H55A  2    0.932328    0.614308    0.756153    11.00000   -1.50000
H55B  2    0.938013    0.520748    0.749003    11.00000   -1.50000
H55C  2    0.960647    0.567082    0.788090    11.00000   -1.50000
AFIX   0
C56   1    0.495304    0.250000    0.691684    10.50000    0.02068    0.05316 =
         0.04394    0.00000    0.00572    0.00000
C57   1    0.378713    0.425127    0.914637    11.00000    0.08048    0.10431 =
         0.06123   -0.02188    0.02099    0.01175
AFIX 137
H57A  2    0.389441    0.380138    0.931411    11.00000   -1.50000
H57B  2    0.355355    0.409078    0.901354    11.00000   -1.50000
H57C  2    0.375013    0.469511    0.936262    11.00000   -1.50000
AFIX   0
C58   1    0.770789    0.750000    0.944807    10.50000    0.01441    0.12853 =
         0.04290    0.00000    0.00724    0.00000
PART -1
AFIX  33
H58A  2    0.770396    0.798753    0.926093    10.50000   -1.50000
H58B  2    0.771520    0.703674    0.924097    10.50000   -1.50000
H58C  2    0.748937    0.747573    0.964184    10.50000   -1.50000
AFIX   0
PART 0
C59   1    0.390508    0.530336    0.852435    11.00000    0.09819    0.07157 =
         0.06761   -0.02229    0.00779    0.03159
AFIX 137
H59A  2    0.405569    0.543731    0.825408    11.00000   -1.50000
H59B  2    0.391840    0.573400    0.875393    11.00000   -1.50000
H59C  2    0.365311    0.523335    0.842416    11.00000   -1.50000
AFIX   0
C60   1    0.870611    0.538567    0.780775    11.00000    0.02802    0.05806 =
         0.07815   -0.02185   -0.00735   -0.00402
AFIX 137
H60A  2    0.851557    0.520280    0.802034    11.00000   -1.50000
H60B  2    0.873626    0.499895    0.755511    11.00000   -1.50000
H60C  2    0.863793    0.590250    0.767644    11.00000   -1.50000
AFIX   0
C62   1    0.805288    0.750000    0.976951    10.50000    0.01597    0.10913 =
         0.04721    0.00000    0.00018    0.00000
C63   1    0.913671    0.470661    0.837190    11.00000    0.15325    0.06111 =
         0.11240   -0.01865   -0.05487    0.02834
AFIX   3
H63A  2    0.907121    0.484321    0.869320    11.00000   -1.50000
H63B  2    0.893441    0.438091    0.825920    11.00000   -1.50000
H63C  2    0.938791    0.451771    0.836320    11.00000   -1.50000
AFIX   0
C64   1    0.992462    0.750000    0.988941    10.50000    0.01754    0.06949 =
         0.04701    0.00000   -0.00679    0.00000
C65   1    0.380665    0.177977    0.549688    11.00000    0.17648    0.17064 =
         0.11341   -0.01776   -0.03586    0.02977
AFIX  43
H65   2    0.380456    0.129344    0.532877    11.00000   -1.20000
AFIX   0
C66   1    0.906880    0.546938    0.807970    11.00000    0.03407    0.05634 =
         0.07204   -0.02156   -0.01339    0.00591
C67   1    0.345822    0.322389    0.454072    11.00000    0.19905    0.16298 =
         0.13128   -0.00249   -0.03724   -0.01242
AFIX  43
H67   2    0.348291    0.371244    0.470355    11.00000   -1.20000
AFIX  66
C68   1    0.191027    0.480818    0.836604    11.00000    0.02787    0.08439 =
         0.08001    0.02492    0.01796    0.01730
C70   1    0.171033    0.514977    0.799389    11.00000    0.02975    0.09105 =
         0.07368    0.01795    0.01324    0.01405
AFIX  43
H70   2    0.182383    0.524031    0.770162    11.00000   -1.20000
AFIX  65
C71   1    0.134074    0.535601    0.805856    11.00000    0.02738    0.09259 =
         0.07121    0.02121    0.00863    0.01173
AFIX  43
H71   2    0.120696    0.558455    0.780957    11.00000   -1.20000
AFIX  65
C9    1    0.117109    0.522068    0.849540    11.00000    0.01927    0.07757 =
         0.06638    0.01207    0.01034    0.00988
C37   1    0.137103    0.487910    0.886755    11.00000    0.02349    0.08911 =
         0.07111    0.01547    0.01366    0.01443
AFIX  43
H37   2    0.125752    0.478855    0.915982    11.00000   -1.20000
AFIX  65
C19   1    0.174062    0.467284    0.880289    11.00000    0.02811    0.08920 =
         0.07406    0.02693    0.01090    0.01469
AFIX  43
H19   2    0.187439    0.444430    0.905189    11.00000   -1.20000
AFIX   0
C69   1    0.457286    0.250000    0.945116    10.50000    0.11717    0.15304 =
         0.14466    0.00000   -0.01945    0.00000

CL1   3    0.441101    0.477865    0.520165    11.00000    0.06007    0.12476 =
         0.09311   -0.01558   -0.00047    0.00633
CL2   3    0.361893    0.503309    0.515885    11.00000    0.05571    0.18913 =
         0.10394   -0.00899    0.00696    0.01282
C61   1    0.404000    0.546893    0.521285    11.00000    0.06922    0.11147 =
         0.08295   -0.03425   -0.01336    0.00922
AFIX  23
H61A  2    0.404817    0.576799    0.551005    11.00000   -1.20000
H61B  2    0.407216    0.585620    0.495610    11.00000   -1.20000
AFIX   0
HKLF 4


REM  240417_js_tus3_tit_auto_a.res in Pnma
REM wR2 = 0.3217, GooF = S = 1.055, Restrained GooF = 1.083 for all data
REM R1 = 0.1032 for 12404 Fo > 4sig(Fo) and 0.1215 for all 16378 data
REM 771 parameters refined using 964 restraints

END

WGHT      0.1822     79.5373

REM Highest difference peak  2.483,  deepest hole -1.483,  1-sigma level  0.147
Q1    1   0.9014  0.8144  0.9593  11.00000  0.05    2.48
Q2    1   0.3880  0.2500  0.8468  10.50000  0.05    2.47
Q3    1   0.3632  0.2763  0.3973  11.00000  0.05    2.37
Q4    1   0.3750  0.2758  0.4443  11.00000  0.05    2.25
Q5    1   0.4030  0.2151  0.5938  11.00000  0.05    1.52
Q6    1   0.3933  0.2141  0.5463  11.00000  0.05    1.13
Q7    1   0.3106  0.3100  0.4193  11.00000  0.05    1.12
Q8    1   0.3557  0.1714  0.5613  11.00000  0.05    1.11
Q9    1   0.3238  0.3176  0.4628  11.00000  0.05    1.07
Q10   1   0.4261  0.2500  0.9737  10.50000  0.05    1.07
Q11   1   0.4314  0.2500  0.2013  10.50000  0.05    0.94
Q12   1   0.3953  0.2165  0.6282  11.00000  0.05    0.94
Q13   1   0.4599  0.2500  0.9043  10.50000  0.05    0.93
Q14   1   0.9037  0.8281  1.0859  11.00000  0.05    0.88
Q15   1   0.3498  0.3330  0.7706  11.00000  0.05    0.88
Q16   1   0.3685  0.1714  0.6086  11.00000  0.05    0.87
Q17   1   0.8553  0.6144  0.9002  11.00000  0.05    0.81
Q18   1   0.4305  0.4093  0.5631  11.00000  0.05    0.81
Q19   1   0.0547  0.7500  0.7262  10.50000  0.05    0.79
Q20   1  -0.0463  0.6142  0.9055  11.00000  0.05    0.79
Q21   1   0.4957  0.2500  0.9744  10.50000  0.05    0.78
Q22   1   0.4571  0.3701  0.8104  11.00000  0.05    0.76
Q23   1   0.2726  0.3062  0.7347  11.00000  0.05    0.76
Q24   1   0.4023  0.2918  0.7119  11.00000  0.05    0.76
Q25   1   0.0178  0.5470  0.8893  11.00000  0.05    0.75
Q26   1   0.4036  0.3445  0.8414  11.00000  0.05    0.73
Q27   1   0.5181  0.4390  0.7888  11.00000  0.05    0.70
Q28   1   0.7901  0.5508  0.8875  11.00000  0.05    0.70
Q29   1   0.5153  0.2239  0.9503  11.00000  0.05    0.70
Q30   1   0.7899  0.6109  0.8410  11.00000  0.05    0.70
Q31   1   0.4019  0.2500  0.6661  10.50000  0.05    0.69
Q32   1   0.8966  0.7500  0.8455  10.50000  0.05    0.68
Q33   1   0.4570  0.3243  0.8104  11.00000  0.05    0.67
Q34   1   0.5218  0.3799  0.8320  11.00000  0.05    0.66
Q35   1   0.4571  0.3736  0.7706  11.00000  0.05    0.64
Q36   1   0.8546  0.6112  0.8698  11.00000  0.05    0.63
Q37   1   0.3482  0.2500  0.7203  10.50000  0.05    0.63
Q38   1   0.9040  0.6016  0.8242  11.00000  0.05    0.63
Q39   1   0.3701  0.5164  0.5593  11.00000  0.05    0.61
Q40   1   0.9341  0.4835  0.8131  11.00000  0.05    0.61
Q41   1   0.4108  0.0991  0.4895  11.00000  0.05    0.58
Q42   1  -0.0434  0.6820  0.9121  11.00000  0.05    0.58
Q43   1   0.8954  0.7500  0.7805  10.50000  0.05    0.57
Q44   1   0.4035  0.3981  0.8347  11.00000  0.05    0.56
;
_shelx_res_checksum              16022
_shelx_fab_file                  
;
0 0 2 433.8646 -0.1946
0 0 4 377.7663 -2.2321
0 0 6 111.7538 -5.0197
0 0 8 21.2161 -3.4682
0 0 10 -58.5281 -2.4861
0 0 12 -36.8178 1.3929
0 0 14 4.4812 0.6200
0 0 16 -50.9084 -0.3450
0 0 18 -1.5365 -1.5376
0 0 20 -14.6822 0.0645
0 0 22 -3.2213 3.3009
0 0 24 1.0287 3.1080
0 0 26 5.6814 1.5297
0 0 28 6.7202 0.4269
0 0 30 12.9631 1.0171
0 0 32 -5.2291 1.0881
0 0 34 -3.5195 -0.5748
0 1 1 -97.4273 1.3921
0 1 3 67.8054 4.8443
0 1 5 71.2334 0.3543
0 1 7 -11.6687 0.5883
0 1 9 39.7718 0.3175
0 1 11 46.9417 1.4080
0 1 13 40.3588 0.1167
0 1 15 -11.6600 -2.3745
0 1 17 11.9381 -0.7609
0 1 19 1.5258 1.9970
0 1 21 1.9978 3.2270
0 1 23 -0.4551 0.9055
0 1 25 -14.0743 -1.2411
0 1 27 -6.9334 -0.5166
0 1 29 1.5845 0.7448
0 1 31 -10.9681 -0.6270
0 1 33 -0.5884 -0.8615
0 2 0 -98.4993 1.7419
0 2 2 239.9521 -4.4577
0 2 4 79.9500 -3.7667
0 2 6 79.7092 -5.9298
0 2 8 -16.2288 -3.2236
0 2 10 -2.4733 -2.4739
0 2 12 -23.1831 -2.2543
0 2 14 -50.0659 -0.8801
0 2 16 6.5384 2.4628
0 2 18 -11.9877 2.9031
0 2 20 11.8824 1.7665
0 2 22 15.0267 -0.0131
0 2 24 14.4305 -1.1732
0 2 26 12.9881 1.0060
0 2 28 16.9243 0.3176
0 2 30 2.3777 0.0912
0 2 32 8.2279 0.0464
0 2 34 -2.7418 0.8883
0 3 1 46.8259 1.5137
0 3 3 -125.6835 -2.6739
0 3 5 -111.8741 -2.7677
0 3 7 73.8367 -4.7223
0 3 9 76.4625 0.8632
0 3 11 74.6297 -0.4431
0 3 13 21.2067 0.1681
0 3 15 11.2949 -0.3019
0 3 17 1.5243 -1.2005
0 3 19 -5.1529 -1.1509
0 3 21 5.9893 -0.4562
0 3 23 -19.0069 -0.5278
0 3 25 5.3754 -1.4355
0 3 27 3.5972 1.1732
0 3 29 5.9822 0.6666
0 3 31 7.1788 1.2954
0 3 33 -3.3734 -0.3380
0 4 0 105.2482 -5.4879
0 4 2 -124.4418 -5.6496
0 4 4 -28.1463 -9.6682
0 4 6 -75.5863 -3.5142
0 4 8 -46.0358 -0.0652
0 4 10 -14.6557 1.2832
0 4 12 -11.9443 -2.8815
0 4 14 8.9899 -0.6845
0 4 16 2.5042 -2.2291
0 4 18 15.2110 2.8362
0 4 20 10.3694 1.9482
0 4 22 -4.3036 -0.9028
0 4 24 8.6677 2.0671
0 4 26 15.7729 1.6718
0 4 28 0.3858 3.0802
0 4 30 6.1255 -0.7848
0 4 32 -7.2053 -0.5576
0 5 1 -0.6699 -2.0374
0 5 3 57.8082 -2.8134
0 5 5 29.1964 2.7093
0 5 7 -33.6847 4.6440
0 5 9 23.8786 -3.2498
0 5 11 -9.9107 -2.2543
0 5 13 -10.3959 -3.3125
0 5 15 3.0293 1.4162
0 5 17 -7.4644 0.7908
0 5 19 5.3280 0.0297
0 5 21 -22.5304 -0.9305
0 5 23 14.3740 0.2647
0 5 25 -10.1999 3.4183
0 5 27 -4.9720 -1.3836
0 5 29 1.3187 -0.7607
0 5 31 3.6108 -1.4073
0 5 33 0.7979 0.8291
0 6 0 -61.2622 -3.9899
0 6 2 -13.8858 -3.1589
0 6 4 20.4411 0.0572
0 6 6 30.8785 -2.1873
0 6 8 42.1299 -4.6841
0 6 10 -41.6637 -5.3360
0 6 12 -9.0005 1.3965
0 6 14 4.3709 0.5911
0 6 16 8.1035 2.7422
0 6 18 8.8449 -1.9156
0 6 20 -2.7539 0.2216
0 6 22 15.3701 3.0385
0 6 24 -8.1917 -0.6747
0 6 26 -11.1049 0.0685
0 6 28 3.8396 -1.9362
0 6 30 -1.6244 1.3093
0 6 32 3.1090 1.0442
0 7 1 -6.8986 -0.1625
0 7 3 -25.9311 -1.1714
0 7 5 -17.6167 -2.0101
0 7 7 28.2578 -4.2544
0 7 9 -12.2363 -0.4732
0 7 11 12.6062 -0.2329
0 7 13 -2.9931 0.7461
0 7 15 -13.0343 -1.6715
0 7 17 -4.1024 -0.7673
0 7 19 -17.7721 -0.7487
0 7 21 7.7389 -0.8739
0 7 23 -21.1139 -0.4157
0 7 25 7.3863 -1.1728
0 7 27 2.2172 1.0726
0 7 29 3.4959 0.2896
0 7 31 6.5409 1.3866
0 8 0 38.7771 -8.3356
0 8 2 7.9710 -1.4017
0 8 4 -15.6000 -1.6783
0 8 6 8.8335 -1.1784
0 8 8 -12.8579 -1.2624
0 8 10 28.8066 0.0995
0 8 12 -3.1835 -0.0653
0 8 14 -2.2696 -0.0574
0 8 16 -1.3950 -1.1091
0 8 18 -1.9154 -0.1735
0 8 20 1.6728 -0.4803
0 8 22 -5.9093 0.6146
0 8 24 0.9125 2.3979
0 8 26 -7.3251 0.0419
0 8 28 -2.4003 0.3161
0 8 30 3.3651 0.3294
0 9 1 1.0203 0.3365
0 9 3 39.3987 4.2734
0 9 5 30.6993 -1.8499
0 9 7 -14.9301 -1.2653
0 9 9 11.0269 -0.6242
0 9 11 -14.3631 -0.7696
0 9 13 5.9105 -0.0628
0 9 15 -1.4721 -2.9003
0 9 17 -9.5535 -1.3635
0 9 19 -2.4592 0.7556
0 9 21 -15.8376 1.9530
0 9 23 2.1489 0.5567
0 9 25 -10.8573 -1.4315
0 9 27 3.9105 0.0917
0 9 29 3.7522 1.0287
0 10 0 -51.4606 6.7124
0 10 2 19.9438 -2.5073
0 10 4 -7.0481 -1.8708
0 10 6 6.6296 -2.4901
0 10 8 6.9321 -0.2075
0 10 10 -7.5921 1.0307
0 10 12 12.8125 -2.5273
0 10 14 5.5813 -0.7700
0 10 16 8.8673 0.6223
0 10 18 -5.8317 2.0018
0 10 20 2.3447 1.0101
0 10 22 -1.4901 -1.3006
0 10 24 -0.6415 -1.3193
0 10 26 -3.0038 0.2762
0 10 28 -3.4546 1.1042
0 11 1 18.0822 0.3831
0 11 3 -29.9823 -4.1308
0 11 5 -11.1493 -0.2892
0 11 7 3.9801 0.0324
0 11 9 -3.6615 -0.6370
0 11 11 5.7231 -1.0845
0 11 13 -8.0572 -1.7788
0 11 15 0.1986 2.3193
0 11 17 0.6774 0.0824
0 11 19 2.3397 -1.6497
0 11 21 9.5758 -1.4101
0 11 23 -0.1889 -0.4930
0 11 25 -0.5229 1.1462
0 11 27 4.2078 0.2306
0 12 0 35.5352 -3.9180
0 12 2 -36.2587 0.3711
0 12 4 -4.2899 -1.1427
0 12 6 -5.8468 0.9721
0 12 8 -0.5419 0.4932
0 12 10 12.3838 -0.9589
0 12 12 -5.0963 0.8953
0 12 14 5.4410 0.1983
0 12 16 -8.0164 -1.3462
0 12 18 4.6281 -0.8960
0 12 20 -0.5552 -0.0028
0 12 22 0.4879 0.2828
0 12 24 1.5601 0.4961
0 12 26 6.1866 0.1966
0 13 1 -28.7802 -1.1414
0 13 3 25.5120 0.2838
0 13 5 0.1486 0.7720
0 13 7 -2.2849 0.8675
0 13 9 -3.2099 -1.3711
0 13 11 -0.5212 -0.8094
0 13 13 7.9882 -0.7516
0 13 15 -4.3324 -1.0319
0 13 17 -1.4569 0.0782
0 13 19 -1.4988 0.4385
0 13 21 -4.4393 -0.2328
0 13 23 3.1261 0.3837
0 13 25 0.5883 0.7981
0 14 0 -27.7599 0.1115
0 14 2 33.7366 -0.1205
0 14 4 0.8320 1.5983
0 14 6 -0.6255 0.0029
0 14 8 0.2613 -1.5864
0 14 10 -7.2124 -1.5159
0 14 12 12.7261 0.6466
0 14 14 1.5784 0.2305
0 14 16 7.4171 1.1247
0 14 18 0.2235 -0.9051
0 14 20 -0.2068 -0.1851
0 14 22 8.0049 0.6829
0 14 24 4.0042 -0.2109
0 15 1 23.0549 0.3829
0 15 3 -16.8775 0.7924
0 15 5 5.4100 -1.0850
0 15 7 2.0020 -2.3294
0 15 9 -0.6400 0.5350
0 15 11 -5.2218 0.7354
0 15 13 -8.5702 1.1011
0 15 15 -1.0838 -1.0737
0 15 17 3.0789 -0.4730
0 15 19 -1.5788 -0.1194
0 15 21 4.2360 0.3183
0 15 23 -4.3901 0.1110
0 16 0 14.9811 -0.2035
0 16 2 -20.6083 0.1311
0 16 4 2.8945 -0.6027
0 16 6 -8.0470 -0.5137
0 16 8 -9.4574 0.9877
0 16 10 2.3899 1.7197
0 16 12 -6.0474 -0.9890
0 16 14 -0.5056 -0.5202
0 16 16 1.4344 -0.8625
0 16 18 4.0923 0.7455
0 16 20 7.0025 0.0850
0 17 1 -8.8484 0.2819
0 17 3 8.9406 0.1343
0 17 5 -10.7922 0.0480
0 17 7 -6.0397 0.9334
0 17 9 3.1433 -0.3661
0 17 11 2.0838 -0.5119
0 17 13 -5.1881 -0.9537
0 17 15 4.9886 0.4642
0 17 17 0.2581 -0.0406
0 18 0 -2.2708 1.6717
0 18 2 5.1916 -0.1642
0 18 4 -1.1537 -0.2283
0 18 6 1.8883 -0.0656
0 18 8 8.7090 -0.1029
0 18 10 -6.2038 -0.6056
0 18 12 -4.2303 0.1032
0 18 14 1.0297 -0.1449
0 19 1 4.4117 -0.2911
0 19 3 -8.4143 -0.9650
0 19 5 -1.4882 0.1475
0 19 7 10.2082 -0.0443
0 19 9 4.3614 0.2528
0 19 11 3.9220 -0.0832
0 20 0 -1.0417 -1.3364
0 20 2 -3.9870 0.2180
0 20 4 -1.4748 -0.1038
1 0 1 -387.8943 -7.2053
1 0 2 -30.1009 -1.9630
1 0 3 -145.8910 -3.5096
1 0 4 19.8683 3.5223
1 0 5 -188.1795 0.6161
1 0 6 -30.8579 -0.5357
1 0 7 26.2268 -0.3666
1 0 8 -10.4991 0.0677
1 0 9 16.4007 0.3432
1 0 10 -45.6982 1.5086
1 0 11 98.5888 -0.4008
1 0 12 8.8357 0.4764
1 0 13 -6.8879 -0.2730
1 0 14 10.4938 0.8032
1 0 15 37.8031 1.0844
1 0 16 26.4004 -1.2456
1 0 17 12.7371 -1.4073
1 0 18 13.7305 1.8263
1 0 19 8.3423 0.9469
1 0 20 10.7169 -0.8290
1 0 21 3.1168 -0.3635
1 0 22 16.1161 2.4979
1 0 23 -3.3565 1.1822
1 0 24 7.1530 -1.8055
1 0 25 -1.3760 0.4878
1 0 26 5.4209 0.0367
1 0 27 -4.0275 0.3898
1 0 28 -1.3795 1.0172
1 0 29 -7.7647 0.4420
1 0 30 1.4272 -1.0352
1 0 31 -2.5096 -0.2225
1 0 32 0.9776 0.3174
1 0 33 6.8721 0.4313
1 0 34 2.3881 -0.0505
1 1 1 125.4927 0.6093
1 1 2 70.3605 1.9110
1 1 3 105.2377 1.5337
1 1 4 -126.1125 -1.1267
1 1 5 -6.3626 -0.6842
1 1 6 8.8347 -0.9031
1 1 7 10.6952 -1.1956
1 1 8 -42.8266 0.2040
1 1 9 -2.5013 0.7016
1 1 10 2.7185 -1.1542
1 1 11 34.0884 0.1487
1 1 12 -61.2222 -0.8542
1 1 13 -15.6149 -0.4170
1 1 14 4.3589 -0.0689
1 1 15 -14.1954 0.2369
1 1 16 -6.1701 1.3130
1 1 17 -26.6698 0.0530
1 1 18 -2.2437 -0.9372
1 1 19 -12.6010 0.3039
1 1 20 -0.1776 -0.2234
1 1 21 -6.0477 0.1281
1 1 22 3.3371 -1.7453
1 1 23 9.0664 -0.5392
1 1 24 1.6291 1.4557
1 1 25 2.3307 0.0941
1 1 26 8.2365 0.1163
1 1 27 11.6897 0.3717
1 1 28 -4.2835 -0.2723
1 1 29 1.9694 -0.3184
1 1 30 2.9694 -0.2531
1 1 31 -1.0700 0.5370
1 1 32 6.1621 0.1829
1 1 33 2.7507 0.0177
1 1 34 0.4769 -0.0230
1 2 1 8.3138 -1.9539
1 2 2 26.6818 0.4248
1 2 3 -172.2469 -2.4681
1 2 4 -55.1669 1.0524
1 2 5 25.8414 -1.4875
1 2 6 -55.7953 -0.2778
1 2 7 -29.1652 -1.5087
1 2 8 -85.0282 1.5259
1 2 9 56.1622 -0.1610
1 2 10 -24.6719 0.5152
1 2 11 3.6715 -1.2000
1 2 12 1.0614 1.1908
1 2 13 62.6040 0.4582
1 2 14 31.7868 0.3712
1 2 15 10.3632 -1.0643
1 2 16 11.8169 1.3322
1 2 17 5.0400 1.0780
1 2 18 4.7677 -1.0487
1 2 19 4.6333 -0.6160
1 2 20 5.4818 1.3466
1 2 21 -5.1458 1.3568
1 2 22 -2.5060 -0.8442
1 2 23 -1.7467 -0.7855
1 2 24 2.5223 0.7446
1 2 25 -6.9305 1.1437
1 2 26 2.0306 0.0228
1 2 27 -9.0803 -0.3850
1 2 28 2.9442 -0.0912
1 2 29 -5.4567 0.4246
1 2 30 0.1606 -0.0185
1 2 31 -0.5994 0.1237
1 2 32 0.5258 -0.2581
1 2 33 0.1183 -0.5455
1 2 34 -0.6744 0.1086
1 3 1 173.2976 -0.2717
1 3 2 -71.2387 1.5736
1 3 3 106.3029 -0.3225
1 3 4 97.2965 -0.9776
1 3 5 98.4667 -1.0430
1 3 6 -50.0911 1.7624
1 3 7 27.1622 0.1694
1 3 8 -39.7143 -1.7176
1 3 9 -0.2491 0.7576
1 3 10 -69.6091 0.4136
1 3 11 -6.6831 -1.3015
1 3 12 -28.9973 0.2910
1 3 13 -4.6920 0.6285
1 3 14 -15.7005 0.1322
1 3 15 -11.2397 -0.7315
1 3 16 -8.1163 -1.0750
1 3 17 -13.7034 0.5572
1 3 18 6.5622 0.8137
1 3 19 -7.2750 -0.2976
1 3 20 -2.6204 -0.7385
1 3 21 -6.4636 0.6183
1 3 22 5.8099 0.5598
1 3 23 -8.1659 -0.6062
1 3 24 9.1366 -0.7166
1 3 25 2.5980 0.6644
1 3 26 -6.1418 0.5254
1 3 27 -5.1921 -0.2817
1 3 28 -2.6959 -0.2047
1 3 29 2.4326 -0.1326
1 3 30 -3.0935 -0.0341
1 3 31 6.0049 -0.3941
1 3 32 -2.8816 0.0182
1 3 33 -1.0242 0.1239
1 3 34 4.5914 0.0954
1 4 1 -56.5829 -0.8089
1 4 2 -78.6159 2.1826
1 4 3 70.3879 1.5317
1 4 4 -30.0862 -1.9260
1 4 5 -16.6783 -2.0266
1 4 6 2.1060 3.1752
1 4 7 74.2447 0.7790
1 4 8 51.9630 -0.3785
1 4 9 18.4121 -3.3353
1 4 10 38.7122 0.1896
1 4 11 15.2915 0.3912
1 4 12 14.3889 0.3172
1 4 13 4.4589 -0.2840
1 4 14 -0.0069 0.3502
1 4 15 -1.1566 0.6408
1 4 16 6.1539 1.1040
1 4 17 4.4445 0.3553
1 4 18 11.7402 0.4832
1 4 19 -11.4690 -0.8867
1 4 20 6.4787 -0.8270
1 4 21 3.8406 0.3212
1 4 22 8.6162 0.0896
1 4 23 -3.2110 1.0283
1 4 24 -0.7774 0.3557
1 4 25 -10.2440 -0.8978
1 4 26 -6.6631 -0.1150
1 4 27 -4.7655 0.1463
1 4 28 -2.4656 -0.3301
1 4 29 -0.8830 0.0214
1 4 30 -2.5480 -0.1660
1 4 31 -1.9401 0.7580
1 4 32 -0.7476 0.2921
1 4 33 0.1587 -0.2156
1 5 1 3.8198 -2.3372
1 5 2 -4.9027 -1.3316
1 5 3 -5.2208 1.8159
1 5 4 -53.4090 2.5058
1 5 5 -32.0128 -1.1439
1 5 6 8.0910 -4.1554
1 5 7 -17.5379 1.1692
1 5 8 -15.3847 2.0293
1 5 9 29.4415 -2.8088
1 5 10 -34.3036 -0.4718
1 5 11 8.9636 2.0798
1 5 12 20.4746 -0.1151
1 5 13 24.4869 -0.1693
1 5 14 -21.2655 -0.1871
1 5 15 -9.0955 0.2112
1 5 16 12.9620 -0.4763
1 5 17 7.1796 0.5562
1 5 18 -8.0876 -0.1663
1 5 19 -1.3027 -1.0300
1 5 20 15.2699 0.2360
1 5 21 8.1617 0.5011
1 5 22 1.9081 0.4704
1 5 23 6.4867 0.4578
1 5 24 -4.1963 -0.1737
1 5 25 3.5276 -0.4779
1 5 26 10.2784 -0.6341
1 5 27 7.4172 0.4056
1 5 28 3.4426 0.4183
1 5 29 2.5394 -0.4509
1 5 30 -3.2204 0.2194
1 5 31 -0.6093 0.8382
1 5 32 2.9770 0.2897
1 5 33 5.1623 -0.5037
1 6 1 12.6894 3.2152
1 6 2 1.1178 -1.2015
1 6 3 -8.0328 -0.9708
1 6 4 -25.4171 2.2215
1 6 5 17.7305 1.0856
1 6 6 -14.5248 -1.6443
1 6 7 -27.1877 -3.0714
1 6 8 -12.9776 1.1109
1 6 9 -3.5105 1.8232
1 6 10 4.7724 1.1358
1 6 11 27.8642 -0.8872
1 6 12 17.3609 0.1908
1 6 13 -15.7294 -0.2688
1 6 14 8.7488 0.5611
1 6 15 4.1805 -0.3795
1 6 16 9.4143 -0.8264
1 6 17 -15.9473 -0.0335
1 6 18 1.7730 0.0485
1 6 19 3.7988 1.1883
1 6 20 6.8587 1.1991
1 6 21 -12.8708 -0.5201
1 6 22 0.6215 -0.2588
1 6 23 -4.8458 -0.3756
1 6 24 0.2172 -0.0064
1 6 25 9.8117 0.6735
1 6 26 3.8280 -0.1571
1 6 27 -0.4718 -0.0830
1 6 28 -0.0551 0.4894
1 6 29 -2.1228 0.1418
1 6 30 3.5655 0.0786
1 6 31 1.7078 -0.6646
1 6 32 1.4336 -0.6855
1 7 1 -44.3358 -0.5172
1 7 2 16.9407 -0.1302
1 7 3 -3.5696 -0.4118
1 7 4 25.0917 -1.4257
1 7 5 18.2516 0.4046
1 7 6 1.6099 1.8245
1 7 7 22.3042 -0.7452
1 7 8 -17.3996 -1.1675
1 7 9 -22.8659 1.8285
1 7 10 22.2479 -0.1697
1 7 11 2.7610 -1.6549
1 7 12 -31.7443 -0.3996
1 7 13 -18.3106 0.5342
1 7 14 27.0807 0.1396
1 7 15 14.7566 0.1471
1 7 16 -7.8454 -0.1846
1 7 17 -2.1677 -0.0265
1 7 18 17.6713 -0.0070
1 7 19 9.4798 0.5398
1 7 20 -5.3565 -0.0824
1 7 21 -5.3287 0.0379
1 7 22 7.8607 0.2913
1 7 23 -6.5455 -0.1724
1 7 24 5.9486 -0.3982
1 7 25 -1.3182 0.2929
1 7 26 -6.6895 0.3919
1 7 27 -0.6865 -0.3357
1 7 28 -1.0649 0.1331
1 7 29 3.9689 0.1223
1 7 30 -0.9527 -0.1745
1 7 31 6.5317 -0.4086
1 7 32 -5.2087 -0.4304
1 8 1 -11.3813 4.3731
1 8 2 -16.7285 1.8750
1 8 3 16.8001 -1.3480
1 8 4 2.4130 -1.2290
1 8 5 -12.6235 -1.6743
1 8 6 0.9735 0.9133
1 8 7 7.3159 0.9159
1 8 8 10.9783 0.3424
1 8 9 0.4806 -1.3056
1 8 10 1.2705 0.0958
1 8 11 -22.0664 -0.3715
1 8 12 -8.3460 0.3567
1 8 13 10.7704 -0.2914
1 8 14 -2.3656 -0.1653
1 8 15 -12.3073 0.4855
1 8 16 -4.7269 0.1257
1 8 17 6.6103 -0.8612
1 8 18 8.0115 0.7164
1 8 19 -9.7459 0.8086
1 8 20 -1.5670 -0.7755
1 8 21 5.6332 -0.0872
1 8 22 2.1310 0.8641
1 8 23 -1.6000 0.3116
1 8 24 2.2444 -0.4740
1 8 25 0.7467 -0.5918
1 8 26 -1.1853 -0.0635
1 8 27 5.3228 0.5056
1 8 28 -2.9802 0.0040
1 8 29 1.5928 0.1100
1 8 30 -0.3951 -0.2052
1 8 31 0.9959 0.1381
1 9 1 20.2666 3.3934
1 9 2 -5.7268 0.3704
1 9 3 16.6320 -2.5058
1 9 4 -34.7538 -0.6244
1 9 5 13.3771 0.4658
1 9 6 -1.6875 0.5197
1 9 7 10.0147 -0.7436
1 9 8 0.6640 0.1719
1 9 9 19.5722 0.3324
1 9 10 -10.1693 0.0226
1 9 11 -2.0753 0.9278
1 9 12 14.0333 -0.6358
1 9 13 4.7874 -0.8124
1 9 14 -11.9208 -0.6839
1 9 15 -8.5945 0.5780
1 9 16 8.5191 1.4347
1 9 17 4.2949 -0.3111
1 9 18 -3.7337 -0.7612
1 9 19 -7.8257 0.8865
1 9 20 8.9784 0.4471
1 9 21 0.1990 -0.8039
1 9 22 -0.2975 -1.1116
1 9 23 4.6626 0.1622
1 9 24 2.4884 1.2195
1 9 25 0.5391 -0.1863
1 9 26 0.7721 0.0190
1 9 27 3.2120 0.6137
1 9 28 -5.0152 -0.5412
1 9 29 -0.4842 -0.1032
1 9 30 -0.2723 0.0731
1 10 1 18.0474 -3.8736
1 10 2 21.7854 -1.5661
1 10 3 -18.9857 1.8211
1 10 4 2.6936 0.5911
1 10 5 13.4087 0.6508
1 10 6 8.6049 0.2927
1 10 7 -20.9788 -0.4575
1 10 8 -6.6251 0.0957
1 10 9 1.3727 -0.6985
1 10 10 1.8782 0.0052
1 10 11 -0.4811 0.0516
1 10 12 0.6812 -0.1553
1 10 13 -8.2999 0.1494
1 10 14 2.2052 0.1451
1 10 15 -2.1704 -0.9694
1 10 16 2.2987 0.9659
1 10 17 -4.2904 1.0279
1 10 18 -3.7158 -1.3300
1 10 19 3.9542 -1.2183
1 10 20 0.7852 0.9395
1 10 21 -5.0871 0.8744
1 10 22 3.1523 -0.6985
1 10 23 -0.6133 -0.3095
1 10 24 1.4601 0.6963
1 10 25 -3.3538 0.7296
1 10 26 -1.2912 0.4694
1 10 27 3.0980 -0.4390
1 10 28 0.6727 -0.7617
1 10 29 -0.9096 -0.6038
1 11 1 0.3821 -1.9904
1 11 2 -8.0967 -0.0256
1 11 3 1.1164 0.9044
1 11 4 26.9694 0.5962
1 11 5 17.9371 -0.3204
1 11 6 -11.3615 -0.1269
1 11 7 3.7877 0.5642
1 11 8 2.8798 -0.2922
1 11 9 0.5111 -0.4721
1 11 10 -10.2884 -0.2081
1 11 11 -2.7387 -0.6001
1 11 12 -5.2272 0.6869
1 11 13 -4.4089 0.9021
1 11 14 1.4156 0.2217
1 11 15 1.3398 -0.3587
1 11 16 -0.8845 -1.6979
1 11 17 -5.9212 0.1672
1 11 18 3.4739 1.1502
1 11 19 1.6297 -0.5071
1 11 20 -3.5088 -0.5898
1 11 21 -2.6615 0.6832
1 11 22 -1.3363 0.8848
1 11 23 -4.0467 0.0366
1 11 24 1.0806 -0.7330
1 11 25 -3.0759 0.1051
1 11 26 -1.5388 0.0566
1 11 27 -4.8783 -0.4462
1 11 28 -1.1838 0.2557
1 12 1 -13.5978 0.7532
1 12 2 -13.1228 1.0645
1 12 3 25.2862 -0.9923
1 12 4 5.8703 -0.7301
1 12 5 -15.1053 -0.5331
1 12 6 -6.0617 0.0132
1 12 7 12.7204 -0.0296
1 12 8 6.5151 -0.1147
1 12 9 -14.5855 0.0139
1 12 10 -3.5555 -0.1670
1 12 11 3.0911 -0.2973
1 12 12 5.2617 0.4619
1 12 13 -7.9771 -0.5802
1 12 14 -3.4949 -0.0291
1 12 15 -2.1901 0.6551
1 12 16 -1.4820 -0.4995
1 12 17 -1.8736 -0.4831
1 12 18 -1.6678 0.9849
1 12 19 -0.4953 0.4221
1 12 20 3.9234 -0.7488
1 12 21 3.1905 -0.5312
1 12 22 0.9537 0.6423
1 12 23 2.1445 0.6228
1 12 24 2.6626 -0.3705
1 12 25 -1.9064 -0.3462
1 12 26 0.7346 -0.2269
1 12 27 -3.0807 0.1434
1 13 1 -3.8086 0.3624
1 13 2 15.3309 -0.3174
1 13 3 7.3942 0.1489
1 13 4 -25.6048 0.3137
1 13 5 -9.7235 -0.0054
1 13 6 11.0920 -1.0393
1 13 7 6.1995 0.0752
1 13 8 -7.2137 0.5966
1 13 9 1.2328 -0.4482
1 13 10 7.9716 0.2586
1 13 11 3.6768 0.7084
1 13 12 -5.8462 -0.2485
1 13 13 -0.9936 -0.4116
1 13 14 -1.9582 -0.1679
1 13 15 -2.3134 0.2885
1 13 16 3.4707 0.5629
1 13 17 0.3915 0.0352
1 13 18 -0.0719 -0.7764
1 13 19 -1.4024 -0.0539
1 13 20 3.8587 0.4786
1 13 21 -2.5713 -0.2160
1 13 22 2.3548 -0.0141
1 13 23 -0.8303 -0.0721
1 13 24 -0.3917 -0.1251
1 13 25 -0.9312 -0.0437
1 13 26 4.6140 -0.3225
1 14 1 2.1089 1.0420
1 14 2 10.8199 -0.8714
1 14 3 -27.1557 -0.0744
1 14 4 -4.9142 1.2142
1 14 5 17.2735 0.0759
1 14 6 6.0108 -1.0359
1 14 7 -10.4098 -0.7544
1 14 8 -8.3129 0.2025
1 14 9 10.5162 0.9123
1 14 10 -1.4322 0.3716
1 14 11 -10.8694 -0.2732
1 14 12 -10.6976 -0.1956
1 14 13 1.0140 0.0896
1 14 14 -0.6546 0.1659
1 14 15 0.5736 -0.5038
1 14 16 1.7574 -0.3017
1 14 17 -1.8088 0.0579
1 14 18 3.0496 -0.3178
1 14 19 2.9948 0.2266
1 14 20 4.6053 0.4694
1 14 21 -2.6652 -0.1118
1 14 22 5.0742 -0.0236
1 14 23 -2.7393 -0.0265
1 14 24 3.1387 0.0735
1 15 1 -1.6937 0.3736
1 15 2 -10.8211 0.0017
1 15 3 -4.3170 -0.4476
1 15 4 16.2612 -0.8617
1 15 5 8.0765 0.0596
1 15 6 -12.2975 1.3140
1 15 7 -3.5364 -0.3468
1 15 8 7.9208 -0.7315
1 15 9 0.8153 0.8187
1 15 10 0.1829 -0.0305
1 15 11 5.2971 -0.7964
1 15 12 8.1161 -0.3078
1 15 13 6.2468 0.0744
1 15 14 4.6473 0.2323
1 15 15 1.8970 -0.1011
1 15 16 -2.6956 0.0813
1 15 17 4.0267 0.0877
1 15 18 0.5920 -0.0870
1 15 19 -0.6219 0.4489
1 15 20 -0.7937 0.1292
1 15 21 3.8384 -0.1050
1 15 22 0.8906 -0.1633
1 15 23 0.7443 -0.2278
1 16 1 -3.6946 -0.2096
1 16 2 -4.2974 0.6895
1 16 3 8.7357 0.3668
1 16 4 3.3241 -0.7071
1 16 5 -12.9240 -0.6152
1 16 6 -6.4903 0.8048
1 16 7 12.7380 1.0401
1 16 8 9.7386 -0.0752
1 16 9 -3.4534 -1.2507
1 16 10 2.6126 -0.1781
1 16 11 2.1764 0.3279
1 16 12 5.0743 -0.0574
1 16 13 1.3362 0.1392
1 16 14 -0.0650 -0.0105
1 16 15 -1.6071 0.1020
1 16 16 -1.7533 0.4056
1 16 17 1.1459 0.0833
1 16 18 2.8897 -0.0702
1 16 19 -5.0090 -0.6216
1 16 20 0.1630 -0.2481
1 16 21 -0.9921 -0.3347
1 17 1 -1.5362 0.1937
1 17 2 0.5270 -0.2713
1 17 3 -0.9347 -0.0773
1 17 4 -4.1406 0.4955
1 17 5 -3.7872 -0.2764
1 17 6 11.2385 -0.6847
1 17 7 0.1116 0.3760
1 17 8 -1.6307 0.5375
1 17 9 -3.0958 -0.7475
1 17 10 -2.5468 -0.2063
1 17 11 -6.9184 0.5721
1 17 12 3.7702 0.1159
1 17 13 -3.7056 -0.0655
1 17 14 -0.7650 -0.0101
1 17 15 -0.0302 0.0348
1 17 16 -3.4242 -0.1918
1 17 17 -5.2375 -0.0914
1 17 18 0.3550 0.1476
1 18 1 -1.7202 -1.0272
1 18 2 -3.0440 -0.6118
1 18 3 -5.0463 0.0675
1 18 4 -8.3747 0.4443
1 18 5 5.3808 0.7015
1 18 6 -0.7841 -0.2375
1 18 7 -6.9624 -0.6019
1 18 8 -2.4329 -0.0039
1 18 9 -2.7888 0.4492
1 18 10 3.5922 0.1362
1 18 11 4.5535 -0.0833
1 18 12 2.1729 -0.0120
1 18 13 -2.0349 -0.1762
1 18 14 -0.6044 0.0309
1 18 15 -1.0994 -0.0042
1 19 1 0.5409 -0.6861
1 19 2 -0.9861 0.2254
1 19 3 -3.8998 0.4270
1 19 4 7.9027 -0.1028
1 19 5 -3.7813 0.0480
1 19 6 -2.3110 0.1179
1 19 7 -4.0389 0.0618
1 19 8 -2.5417 -0.1463
1 19 9 0.7510 0.0113
1 19 10 0.2533 -0.0555
1 19 11 -0.9008 -0.2442
1 20 1 0.5112 0.8106
1 20 2 -1.6838 0.3407
1 20 3 6.6175 -0.2914
1 20 4 -0.8965 -0.0536
1 20 5 -1.9339 0.0971
2 0 0 -56.9410 1.3883
2 0 1 136.4386 4.2666
2 0 2 -177.8213 0.7847
2 0 3 28.5118 0.1326
2 0 4 -73.7486 -0.6710
2 0 5 166.4613 1.1751
2 0 6 3.3531 1.7031
2 0 7 72.0158 1.5287
2 0 8 -37.8224 1.3854
2 0 9 85.7323 0.7676
2 0 10 -59.7309 -0.2631
2 0 11 28.3741 0.5463
2 0 12 -52.6479 0.5769
2 0 13 -14.3927 0.4689
2 0 14 5.1956 -1.5853
2 0 15 8.7730 1.4533
2 0 16 -20.1106 0.6175
2 0 17 -29.5915 0.6323
2 0 18 2.9635 0.7091
2 0 19 -4.3744 1.0788
2 0 20 -1.2976 -0.4217
2 0 21 -14.3613 0.3572
2 0 22 5.3718 -0.8299
2 0 23 -6.2169 0.3440
2 0 24 6.3816 -1.5125
2 0 25 -6.0834 1.0269
2 0 26 -3.2048 -0.5798
2 0 27 4.4815 -0.9320
2 0 28 0.9334 -0.2312
2 0 29 -2.2307 -0.0808
2 0 30 4.1975 -0.4216
2 0 31 3.1826 0.3204
2 0 32 -8.8144 -0.3387
2 0 33 -3.0694 -0.8604
2 0 34 -1.6787 -0.3063
2 1 0 -58.8052 1.9394
2 1 1 -106.5759 -3.9913
2 1 2 -148.7281 -3.6824
2 1 3 35.6315 -3.2433
2 1 4 -41.8000 2.2047
2 1 5 25.6615 0.7829
2 1 6 2.5691 0.6367
2 1 7 34.9590 0.1247
2 1 8 -3.7148 -0.4275
2 1 9 -18.7382 -0.3347
2 1 10 -1.0935 -0.5926
2 1 11 7.1404 1.1246
2 1 12 -9.8067 0.2003
2 1 13 19.7061 -0.3847
2 1 14 18.8101 1.0499
2 1 15 -10.2932 1.3373
2 1 16 13.3566 -0.4876
2 1 17 7.2134 0.2884
2 1 18 19.3155 -0.6195
2 1 19 -4.6470 -1.0541
2 1 20 5.8858 -0.5887
2 1 21 -5.9945 -0.4057
2 1 22 -2.3800 0.8085
2 1 23 -1.5084 -1.0951
2 1 24 -5.6517 0.4855
2 1 25 0.5027 0.3263
2 1 26 -5.2092 -0.6225
2 1 27 5.3226 0.4221
2 1 28 -8.3777 -0.4618
2 1 29 8.3153 0.2969
2 1 30 4.5324 0.4178
2 1 31 -4.8108 -0.0416
2 1 32 -5.3057 -0.2276
2 1 33 0.9508 0.0861
2 1 34 -2.7380 0.1133
2 2 0 -72.4662 0.7944
2 2 1 -88.9315 -3.0486
2 2 2 88.3303 2.7922
2 2 3 115.7169 -1.5104
2 2 4 10.4064 1.4728
2 2 5 63.0947 1.0609
2 2 6 -51.3056 1.8305
2 2 7 134.5106 0.9795
2 2 8 -27.7804 0.7727
2 2 9 71.9356 0.7971
2 2 10 -36.2229 1.0711
2 2 11 42.8970 1.2269
2 2 12 -30.3042 0.9949
2 2 13 6.8789 0.5147
2 2 14 -37.2715 0.1677
2 2 15 -35.7941 1.3242
2 2 16 3.9342 -0.8725
2 2 17 -0.3291 0.7372
2 2 18 -7.4452 -1.1557
2 2 19 -12.2741 0.3457
2 2 20 -8.9488 -0.8165
2 2 21 -2.1921 0.1221
2 2 22 -7.0041 0.5496
2 2 23 -3.0368 0.0693
2 2 24 -12.7979 0.2836
2 2 25 1.3935 0.2235
2 2 26 -0.1305 0.1030
2 2 27 -5.3634 0.1829
2 2 28 0.0883 0.0367
2 2 29 7.4577 0.3036
2 2 30 -6.1156 0.0045
2 2 31 -3.1246 0.2264
2 2 32 -0.5068 0.1728
2 2 33 2.1273 -0.1198
2 2 34 -5.6967 -0.0581
2 3 0 -103.7980 -1.9127
2 3 1 159.9323 -0.2551
2 3 2 -38.5100 1.1374
2 3 3 66.0020 1.6766
2 3 4 -41.7007 -0.5391
2 3 5 84.4959 0.8136
2 3 6 -92.4607 0.7761
2 3 7 14.6854 1.5645
2 3 8 -7.4390 -1.0149
2 3 9 6.2363 0.2560
2 3 10 -1.4491 1.2656
2 3 11 8.6692 -0.7683
2 3 12 26.9990 -0.4267
2 3 13 8.8068 -0.3543
2 3 14 22.1776 0.5469
2 3 15 16.2837 0.4031
2 3 16 18.9310 -0.6242
2 3 17 -4.7640 0.2881
2 3 18 18.2779 0.2090
2 3 19 -4.7854 0.6052
2 3 20 6.3195 -0.1886
2 3 21 0.6210 0.2788
2 3 22 17.6629 -0.1638
2 3 23 -7.1931 0.4651
2 3 24 -2.9954 1.1978
2 3 25 1.2167 0.4500
2 3 26 2.9135 -0.9225
2 3 27 2.4808 -0.2747
2 3 28 0.4128 0.9925
2 3 29 -4.8285 -0.4876
2 3 30 -4.1675 -0.2924
2 3 31 0.0675 -0.3761
2 3 32 2.8660 0.1762
2 3 33 -2.0185 -0.1853
2 3 34 4.8623 -0.0395
2 4 0 127.4525 1.2168
2 4 1 88.7373 -1.1968
2 4 2 8.6439 2.8547
2 4 3 4.2919 1.2005
2 4 4 44.2417 3.4134
2 4 5 27.4137 -1.4654
2 4 6 8.3984 0.4325
2 4 7 -8.1767 1.1867
2 4 8 -36.1894 -0.0556
2 4 9 -27.3442 0.3346
2 4 10 -10.4015 -0.6298
2 4 11 -21.0061 1.8250
2 4 12 -10.5498 0.4097
2 4 13 -14.6890 0.1006
2 4 14 -7.7686 0.6936
2 4 15 2.3292 0.9781
2 4 16 -11.1699 0.2518
2 4 17 -12.1101 0.1648
2 4 18 -10.0266 -0.3566
2 4 19 -9.5565 0.7527
2 4 20 2.1590 -0.0199
2 4 21 -5.1043 1.1827
2 4 22 -4.8419 -0.4756
2 4 23 -4.1817 -0.4633
2 4 24 12.0752 -0.7341
2 4 25 2.0658 0.4883
2 4 26 2.7841 -0.5891
2 4 27 7.7962 -0.2605
2 4 28 -2.0378 -1.1371
2 4 29 -4.8947 0.8973
2 4 30 3.2240 -0.4366
2 4 31 6.0747 -0.5465
2 4 32 1.7038 0.4869
2 4 33 -1.3014 0.1884
2 5 0 5.9847 0.1764
2 5 1 -36.4161 0.5123
2 5 2 2.5695 2.0183
2 5 3 16.0657 0.2346
2 5 4 1.0485 -1.2477
2 5 5 -5.7733 -0.5002
2 5 6 53.6418 -0.3051
2 5 7 15.2571 -1.7354
2 5 8 -15.7177 0.3924
2 5 9 45.3565 -0.0761
2 5 10 7.1592 -0.2485
2 5 11 8.0693 0.8905
2 5 12 -4.8963 0.4864
2 5 13 14.1883 2.0217
2 5 14 1.4179 -0.9861
2 5 15 10.5700 -1.0002
2 5 16 16.3883 0.8055
2 5 17 -1.8122 -0.0209
2 5 18 -0.6754 -0.4141
2 5 19 -1.5402 -0.3260
2 5 20 12.2854 0.7518
2 5 21 -10.2311 -0.4375
2 5 22 -13.5002 0.0680
2 5 23 5.6390 -0.0355
2 5 24 7.2222 -0.9358
2 5 25 -3.3553 -1.1833
2 5 26 -8.3731 1.1280
2 5 27 -6.7992 0.5069
2 5 28 -4.1970 -0.8109
2 5 29 2.7303 0.4380
2 5 30 -3.2976 0.2427
2 5 31 -3.5583 0.3402
2 5 32 -3.3585 -0.0700
2 5 33 -1.9582 0.2064
2 6 0 34.4896 0.4459
2 6 1 -11.8744 0.9658
2 6 2 28.4599 -0.7813
2 6 3 -7.8437 -0.5796
2 6 4 -54.1556 -0.3350
2 6 5 5.7128 0.9419
2 6 6 -40.9776 1.3426
2 6 7 -22.0765 -0.8109
2 6 8 5.0446 1.7241
2 6 9 13.6145 1.4000
2 6 10 -5.4098 1.4373
2 6 11 -21.9802 -1.0016
2 6 12 7.6003 -0.4726
2 6 13 -11.5993 1.8555
2 6 14 6.8127 -0.4657
2 6 15 -11.2708 0.1802
2 6 16 -2.2168 -0.7659
2 6 17 -5.3366 1.2366
2 6 18 3.5867 0.1763
2 6 19 3.7238 -0.0333
2 6 20 -1.3917 -0.1377
2 6 21 -5.9349 -0.5185
2 6 22 13.1422 -0.6806
2 6 23 7.6368 1.0250
2 6 24 -7.6375 0.3184
2 6 25 2.7267 -0.7582
2 6 26 -0.5248 0.1594
2 6 27 -0.6036 0.9367
2 6 28 4.1250 0.6737
2 6 29 2.8042 -0.7404
2 6 30 -2.7206 0.1828
2 6 31 -2.5278 1.1530
2 6 32 -4.0613 -0.5939
2 7 0 42.5100 -1.4584
2 7 1 -8.1333 1.5758
2 7 2 24.9472 -0.1794
2 7 3 -8.8038 1.0205
2 7 4 11.8185 -0.5851
2 7 5 -12.8518 1.2919
2 7 6 -25.3609 0.0447
2 7 7 17.9347 1.1133
2 7 8 17.8765 -0.3353
2 7 9 -16.8016 0.7167
2 7 10 0.7427 -0.2284
2 7 11 17.3901 0.0379
2 7 12 18.4690 -0.1382
2 7 13 3.0278 -1.0618
2 7 14 10.5079 0.6483
2 7 15 -6.9038 0.6200
2 7 16 -2.7147 -0.8337
2 7 17 -0.7364 0.1539
2 7 18 4.9412 0.4142
2 7 19 -1.2860 0.6924
2 7 20 -13.2648 -0.0680
2 7 21 6.1329 0.2914
2 7 22 13.5293 -0.2005
2 7 23 -9.9279 0.3286
2 7 24 -8.8039 0.8326
2 7 25 3.4291 0.7530
2 7 26 -0.6415 -0.6534
2 7 27 2.2597 -0.6372
2 7 28 -5.3543 0.6051
2 7 29 -2.6672 -0.4945
2 7 30 -5.1014 -0.1203
2 7 31 -0.1366 -0.0250
2 7 32 -5.1634 -0.3625
2 8 0 -12.4280 -1.7292
2 8 1 10.5033 2.0554
2 8 2 -25.7982 0.5989
2 8 3 20.3971 1.5482
2 8 4 10.6771 1.4765
2 8 5 -3.0481 -0.4301
2 8 6 12.1603 0.2706
2 8 7 11.5973 0.2841
2 8 8 -17.9767 -0.1952
2 8 9 -16.9422 -0.3086
2 8 10 9.9292 0.3789
2 8 11 9.5743 0.5666
2 8 12 1.8882 -0.4527
2 8 13 1.3882 0.7156
2 8 14 6.8856 -0.0847
2 8 15 7.1229 0.0473
2 8 16 5.0361 0.8545
2 8 17 3.1700 0.3912
2 8 18 3.6860 0.2692
2 8 19 -2.0517 0.4460
2 8 20 5.5941 -0.0207
2 8 21 6.4874 0.1013
2 8 22 -5.4568 -0.4387
2 8 23 -1.0414 0.0766
2 8 24 8.2526 -0.5462
2 8 25 0.7106 0.3121
2 8 26 -3.8393 -0.3634
2 8 27 2.3324 -0.1391
2 8 28 -7.7233 -0.1732
2 8 29 -0.3399 0.0559
2 8 30 -6.6863 -0.2407
2 8 31 0.6157 -0.1620
2 9 0 -5.5532 1.8432
2 9 1 -19.4134 -1.9410
2 9 2 -9.8079 -2.6331
2 9 3 3.7866 -1.6363
2 9 4 -10.8420 2.3595
2 9 5 3.3416 0.1431
2 9 6 9.5266 -0.2660
2 9 7 -0.4008 0.5470
2 9 8 -16.8184 -0.6516
2 9 9 19.8727 -0.3317
2 9 10 4.8840 0.0518
2 9 11 -2.2444 0.3489
2 9 12 -7.9416 -0.4490
2 9 13 0.9096 0.2597
2 9 14 5.8194 0.3089
2 9 15 0.5774 0.8064
2 9 16 4.8573 0.3320
2 9 17 4.3251 0.4453
2 9 18 -3.5528 -0.1806
2 9 19 0.1865 -0.7880
2 9 20 10.4851 -0.0174
2 9 21 3.0152 -0.3190
2 9 22 -8.5598 0.4611
2 9 23 7.9924 -0.5344
2 9 24 5.0637 -0.0477
2 9 25 3.3260 -0.0271
2 9 26 -2.9425 -0.0599
2 9 27 7.5260 0.4708
2 9 28 -1.9538 -0.4073
2 9 29 1.5657 -0.1686
2 9 30 -0.4883 -0.3121
2 10 0 -21.5186 2.0122
2 10 1 -29.7887 -0.2399
2 10 2 11.3527 0.4981
2 10 3 -9.3398 -1.5416
2 10 4 -9.0010 -0.4779
2 10 5 -13.3739 0.9133
2 10 6 2.4951 0.8340
2 10 7 -4.2095 -0.2566
2 10 8 17.6242 0.5467
2 10 9 9.9592 0.2842
2 10 10 -4.0044 -0.4686
2 10 11 -2.4076 0.8889
2 10 12 3.4772 1.0447
2 10 13 8.1177 -0.5947
2 10 14 -3.2969 0.3213
2 10 15 -5.0016 0.6605
2 10 16 2.1506 -0.5124
2 10 17 1.1110 -0.2215
2 10 18 1.5632 -0.8405
2 10 19 -3.5565 0.5087
2 10 20 0.4948 -0.5833
2 10 21 -2.8897 0.1172
2 10 22 5.8024 0.8339
2 10 23 -2.6685 -0.3557
2 10 24 1.5405 0.2243
2 10 25 2.1917 -0.0277
2 10 26 1.0239 0.0738
2 10 27 2.2038 -0.0670
2 10 28 1.1476 -0.1082
2 10 29 1.0242 0.4377
2 11 0 -5.5304 -2.1535
2 11 1 25.6204 0.4927
2 11 2 17.5929 1.6466
2 11 3 -9.5452 1.9553
2 11 4 -10.1409 -1.7143
2 11 5 6.5621 -0.2928
2 11 6 -11.7332 -0.4531
2 11 7 2.9422 0.1126
2 11 8 2.2390 0.7964
2 11 9 5.1701 0.5927
2 11 10 -0.5843 -0.4813
2 11 11 15.5485 -0.2346
2 11 12 9.2680 0.3775
2 11 13 4.6929 0.1011
2 11 14 0.0766 -0.6986
2 11 15 3.3047 -0.4618
2 11 16 2.5440 0.4209
2 11 17 -6.7825 -0.2559
2 11 18 3.7481 0.3464
2 11 19 0.5996 0.7828
2 11 20 -2.4145 -0.2494
2 11 21 -3.6526 0.4653
2 11 22 4.7712 -0.0849
2 11 23 1.1317 0.2575
2 11 24 1.4250 -0.0351
2 11 25 -3.1390 -0.0041
2 11 26 -0.3154 0.2121
2 11 27 -0.6696 -0.4394
2 11 28 2.6528 -0.2853
2 12 0 29.1108 -0.4124
2 12 1 26.2701 -0.5086
2 12 2 -9.5955 0.7548
2 12 3 -12.0942 1.1023
2 12 4 12.1673 1.0391
2 12 5 0.3780 -0.6022
2 12 6 5.4530 -0.6003
2 12 7 -1.7635 0.4389
2 12 8 0.5685 -0.1304
2 12 9 -8.6992 0.0818
2 12 10 3.7672 0.2257
2 12 11 4.5853 -0.2371
2 12 12 -2.5121 -0.1545
2 12 13 -6.1425 0.2299
2 12 14 11.5628 0.1011
2 12 15 9.0019 -0.0727
2 12 16 4.5514 0.1734
2 12 17 -1.6360 0.2963
2 12 18 0.7103 0.4127
2 12 19 1.2965 -0.2485
2 12 20 -3.7123 0.3687
2 12 21 -2.6733 0.2638
2 12 22 -5.8910 -0.4001
2 12 23 -0.0118 0.0704
2 12 24 -2.6132 -0.3386
2 12 25 -3.9808 -0.0440
2 12 26 0.4742 0.0420
2 12 27 -3.6092 -0.0276
2 13 0 20.4355 0.2603
2 13 1 -23.9415 0.4528
2 13 2 -21.7239 -0.0378
2 13 3 9.2311 -0.5992
2 13 4 5.6098 0.1494
2 13 5 4.5172 0.2243
2 13 6 -4.9243 -0.0059
2 13 7 1.9186 -0.1976
2 13 8 -1.7875 -0.1259
2 13 9 -0.5897 -0.3196
2 13 10 -1.0797 -0.0810
2 13 11 -8.0284 0.6859
2 13 12 -2.2115 0.1282
2 13 13 3.0045 0.6993
2 13 14 -0.3719 -0.1213
2 13 15 -2.1747 -0.1868
2 13 16 -5.4570 0.1757
2 13 17 1.4111 0.2279
2 13 18 -1.0018 -0.1352
2 13 19 1.2834 -0.1678
2 13 20 2.4553 0.3870
2 13 21 0.1168 -0.1669
2 13 22 2.4715 0.1023
2 13 23 -2.2203 0.0979
2 13 24 -1.2972 -0.2574
2 13 25 -1.9550 -0.2330
2 13 26 2.5497 -0.0242
2 14 0 -18.0325 0.1534
2 14 1 -25.0788 0.6247
2 14 2 19.4421 -0.9787
2 14 3 6.7543 -0.5353
2 14 4 -9.0190 -0.4210
2 14 5 -5.2896 0.5310
2 14 6 -3.6627 0.3109
2 14 7 -2.5910 -0.0378
2 14 8 1.6408 0.5694
2 14 9 4.0880 0.0823
2 14 10 2.8175 0.5088
2 14 11 -3.1073 -0.4293
2 14 12 5.1303 -0.2005
2 14 13 6.2934 0.3467
2 14 14 -10.6471 -0.1466
2 14 15 -2.7705 -0.0045
2 14 16 -2.7521 -0.1983
2 14 17 2.5380 0.1498
2 14 18 -0.4306 -0.0265
2 14 19 0.1244 0.0129
2 14 20 -2.1395 -0.0557
2 14 21 1.2629 -0.2628
2 14 22 1.3149 -0.1648
2 14 23 -1.6635 -0.0680
2 14 24 -4.2898 -0.0129
2 15 0 -14.5754 0.0504
2 15 1 16.9812 0.3336
2 15 2 12.7561 -0.6870
2 15 3 -10.8535 -0.0551
2 15 4 -6.9825 0.3963
2 15 5 2.2027 0.5768
2 15 6 3.1944 0.0856
2 15 7 -0.2903 0.4541
2 15 8 1.6270 -0.2564
2 15 9 -3.8944 0.4082
2 15 10 -1.9603 0.1707
2 15 11 0.8902 -0.3000
2 15 12 -4.3463 -0.2068
2 15 13 -3.7404 -0.7558
2 15 14 -4.4882 0.5675
2 15 15 2.7393 0.4764
2 15 16 -2.8830 -0.6096
2 15 17 3.9322 0.0533
2 15 18 -1.8824 0.1359
2 15 19 -1.6985 0.0041
2 15 20 -0.4308 -0.2232
2 15 21 -0.4185 -0.0563
2 15 22 1.9791 0.2083
2 15 23 -2.8056 -0.0489
2 16 0 14.6854 -0.3804
2 16 1 12.1670 0.3517
2 16 2 -3.0548 0.2656
2 16 3 -7.2639 0.3250
2 16 4 15.9416 0.0264
2 16 5 4.9234 -0.4163
2 16 6 2.6891 0.0125
2 16 7 -0.0421 0.1770
2 16 8 -2.5144 -0.4702
2 16 9 -7.5166 -0.3403
2 16 10 -0.6804 -0.3068
2 16 11 -0.2380 0.7613
2 16 12 -0.9868 0.1841
2 16 13 -2.0535 -0.5528
2 16 14 -1.8244 0.1145
2 16 15 3.2294 0.0033
2 16 16 -0.7983 0.3292
2 16 17 0.1185 -0.2271
2 16 18 -3.9307 -0.0013
2 16 19 0.2190 0.2516
2 16 20 0.9699 0.1286
2 16 21 -0.8831 -0.0305
2 17 0 6.5988 0.4791
2 17 1 -4.9818 -0.7204
2 17 2 -7.5431 -0.0877
2 17 3 7.9431 0.0886
2 17 4 4.1387 0.1928
2 17 5 -4.3809 -0.3610
2 17 6 -4.0941 -0.0729
2 17 7 -1.1724 -0.2057
2 17 8 1.2346 0.0597
2 17 9 2.4757 -0.0514
2 17 10 6.3923 0.1155
2 17 11 -3.7934 0.1220
2 17 12 6.3078 0.0062
2 17 13 -2.5635 0.4623
2 17 14 -1.3678 -0.2139
2 17 15 2.5079 -0.0505
2 17 16 1.7527 0.3828
2 17 17 0.9007 0.0361
2 17 18 1.7843 -0.2545
2 18 0 1.2866 0.5370
2 18 1 -1.8569 -0.4143
2 18 2 5.9878 0.2497
2 18 3 1.7089 -0.2011
2 18 4 -2.6764 -0.2975
2 18 5 1.3229 0.1840
2 18 6 -3.9659 0.0857
2 18 7 2.8709 -0.1740
2 18 8 4.1147 0.1461
2 18 9 6.7501 0.1830
2 18 10 -0.1227 0.0916
2 18 11 -1.3229 -0.2062
2 18 12 -1.4107 0.1038
2 18 13 0.0207 0.3073
2 18 14 3.7460 0.0758
2 18 15 0.0765 0.0061
2 19 0 -3.9610 -0.4868
2 19 1 4.3041 0.1657
2 19 2 5.0316 0.5498
2 19 3 -1.0990 0.3955
2 19 4 2.5839 -0.4711
2 19 5 -5.6234 -0.0497
2 19 6 5.9336 -0.0869
2 19 7 -4.1444 -0.0189
2 19 8 1.3334 0.0332
2 19 9 -7.4660 -0.0177
2 19 10 -1.3621 0.1863
2 19 11 -5.8325 0.0077
2 20 0 3.7967 -0.4751
2 20 1 -0.0658 0.1363
2 20 2 -4.5430 -0.1189
2 20 3 1.6960 0.1653
2 20 4 -5.7027 0.1127
3 0 1 238.4986 3.2824
3 0 2 -171.1939 -1.4389
3 0 3 199.8625 3.4720
3 0 4 -172.9342 0.9955
3 0 5 19.0591 1.1490
3 0 6 -266.3985 -0.5094
3 0 7 -20.2151 -0.9832
3 0 8 -78.9053 0.5125
3 0 9 -27.2714 1.7107
3 0 10 -100.9244 0.6895
3 0 11 24.5373 0.0387
3 0 12 29.5319 0.5339
3 0 13 -12.7478 -0.3129
3 0 14 -47.8958 0.2036
3 0 15 -5.3747 1.0862
3 0 16 5.3594 -1.0666
3 0 17 -2.5855 -0.9698
3 0 18 -2.8464 0.6432
3 0 19 -1.4935 0.7946
3 0 20 5.3194 -0.1144
3 0 21 -6.7451 -0.6246
3 0 22 -1.5271 0.8731
3 0 23 -3.0782 -0.3326
3 0 24 4.7261 -0.6335
3 0 25 -2.3783 0.0640
3 0 26 0.0700 -0.2386
3 0 27 6.0070 -0.1722
3 0 28 1.0522 0.3569
3 0 29 -2.8699 -0.3867
3 0 30 -1.8587 -0.5461
3 0 31 2.5716 -0.1202
3 0 32 -7.6670 0.3363
3 0 33 4.6913 0.2959
3 0 34 6.1147 0.1007
3 1 1 -38.1415 0.4579
3 1 2 60.4702 0.5351
3 1 3 66.3098 0.2062
3 1 4 -22.2043 -0.3340
3 1 5 0.1896 -0.6974
3 1 6 5.0850 -0.7753
3 1 7 53.9915 1.0188
3 1 8 -7.7418 0.3357
3 1 9 -25.3914 1.0030
3 1 10 19.5972 -0.3737
3 1 11 15.0696 -0.2493
3 1 12 -5.5500 0.2146
3 1 13 -15.4362 0.2553
3 1 14 13.4706 -0.1453
3 1 15 11.3217 -1.4509
3 1 16 9.8777 -1.0298
3 1 17 4.4920 1.5705
3 1 18 -1.9313 0.6229
3 1 19 -2.3855 -1.5558
3 1 20 4.4838 0.3045
3 1 21 -3.6009 1.4557
3 1 22 -2.3639 0.2581
3 1 23 -0.7184 -1.5314
3 1 24 6.8122 0.0871
3 1 25 -5.7501 1.2353
3 1 26 -5.9275 -0.3198
3 1 27 2.2749 0.7282
3 1 28 -4.8482 -0.3237
3 1 29 -4.5964 -0.4020
3 1 30 -0.9106 0.1968
3 1 31 -2.9679 0.0956
3 1 32 -1.0138 0.3761
3 1 33 6.1199 -0.1580
3 1 34 -1.8435 -0.3037
3 2 1 -73.2781 1.0514
3 2 2 -20.0707 0.2877
3 2 3 -110.5992 1.5542
3 2 4 -160.6147 0.3945
3 2 5 11.3775 1.1683
3 2 6 -60.0495 0.3021
3 2 7 -14.5504 1.2297
3 2 8 -101.9900 0.2696
3 2 9 5.9268 0.4704
3 2 10 -22.0726 0.5301
3 2 11 -19.6380 0.2544
3 2 12 -72.0393 -0.6294
3 2 13 8.5623 0.4951
3 2 14 14.8535 0.5558
3 2 15 0.7206 -0.5395
3 2 16 5.3762 -0.3234
3 2 17 -1.0691 0.6197
3 2 18 10.7838 0.8778
3 2 19 3.5900 -0.8315
3 2 20 9.1382 -0.4851
3 2 21 4.9539 -0.1381
3 2 22 7.3600 0.9741
3 2 23 5.6235 -0.4440
3 2 24 -0.7162 -0.2286
3 2 25 7.8582 -0.4017
3 2 26 2.1410 0.4231
3 2 27 0.6958 -0.4655
3 2 28 -5.3531 -0.5806
3 2 29 3.7712 -0.1545
3 2 30 -4.6094 -0.1713
3 2 31 3.2920 -0.0899
3 2 32 4.4508 -0.1821
3 2 33 0.7339 -0.1794
3 2 34 -3.5798 -0.1998
3 3 1 -46.0787 -1.6850
3 3 2 -103.7788 -0.2163
3 3 3 -88.9245 1.8613
3 3 4 -26.6899 -0.7868
3 3 5 65.4453 -2.2306
3 3 6 -39.0508 -0.1158
3 3 7 68.1978 1.2539
3 3 8 46.3137 0.1073
3 3 9 39.2798 -1.2013
3 3 10 21.0770 0.4255
3 3 11 -14.3698 0.3634
3 3 12 15.5748 -0.0552
3 3 13 -30.9002 -0.3239
3 3 14 -8.9395 0.3947
3 3 15 -20.1167 0.0181
3 3 16 -3.8923 0.0689
3 3 17 -19.7895 0.1061
3 3 18 7.3304 0.0468
3 3 19 -5.0328 0.8910
3 3 20 0.2035 -0.4422
3 3 21 -9.8872 -0.5019
3 3 22 5.8982 -0.0974
3 3 23 -6.4517 0.0988
3 3 24 -5.0052 0.0953
3 3 25 5.5827 -0.4401
3 3 26 1.9641 -0.2539
3 3 27 -5.2986 0.3827
3 3 28 1.3284 0.1013
3 3 29 2.3411 -0.2680
3 3 30 4.4107 0.1855
3 3 31 -0.4785 -0.0479
3 3 32 3.8064 0.1916
3 3 33 -8.9115 0.1271
3 3 34 -2.0994 0.1283
3 4 1 -10.0821 -0.3911
3 4 2 -21.6864 -0.4593
3 4 3 5.3080 0.6931
3 4 4 43.2440 1.2101
3 4 5 -58.5248 1.0676
3 4 6 -54.6239 -1.5882
3 4 7 6.1507 1.5997
3 4 8 -31.8225 0.9125
3 4 9 -5.4816 0.6819
3 4 10 -9.0541 -1.3499
3 4 11 3.9230 1.3455
3 4 12 19.4801 1.3447
3 4 13 13.4396 -0.3472
3 4 14 12.7490 -0.3023
3 4 15 -1.7554 -0.4602
3 4 16 0.2425 -0.2543
3 4 17 6.5853 -0.1844
3 4 18 10.9979 0.1161
3 4 19 0.2127 -0.6529
3 4 20 -3.5916 -0.2609
3 4 21 0.9053 -0.2275
3 4 22 3.8088 -0.6111
3 4 23 -4.5453 0.1750
3 4 24 4.8192 0.2799
3 4 25 -6.4650 -0.1069
3 4 26 -2.0154 -0.3596
3 4 27 -2.2333 0.1892
3 4 28 4.0225 0.6661
3 4 29 3.4034 -0.0844
3 4 30 1.0443 -0.4156
3 4 31 -1.6067 0.1650
3 4 32 -5.3693 0.4772
3 4 33 2.7787 -0.5827
3 5 1 -9.0423 0.8886
3 5 2 23.3113 -0.4980
3 5 3 28.4581 -2.7669
3 5 4 10.3879 0.9304
3 5 5 -7.3598 2.1799
3 5 6 46.9207 0.4822
3 5 7 -13.6202 -1.5183
3 5 8 -20.2999 1.1044
3 5 9 3.2174 0.9404
3 5 10 -0.1765 0.0252
3 5 11 -44.1200 -0.4148
3 5 12 -2.7783 -0.1757
3 5 13 4.2067 -0.3012
3 5 14 -5.3426 -0.0199
3 5 15 -28.6517 0.6925
3 5 16 -4.2242 0.3461
3 5 17 -2.2386 -0.5640
3 5 18 -0.0709 0.1820
3 5 19 -23.1748 -0.1045
3 5 20 3.3676 0.4855
3 5 21 -2.4304 0.2694
3 5 22 -2.6501 -0.0825
3 5 23 -2.4256 0.0816
3 5 24 -1.7261 0.0734
3 5 25 -6.3583 0.3406
3 5 26 -0.6852 0.0286
3 5 27 9.8471 0.0520
3 5 28 -0.5796 -0.0310
3 5 29 3.8605 0.4278
3 5 30 -3.4312 -0.3651
3 5 31 2.6937 0.1181
3 5 32 -1.2156 -0.4137
3 5 33 3.2938 -0.4079
3 6 1 -37.2722 0.8705
3 6 2 28.8586 1.8542
3 6 3 16.4155 0.3075
3 6 4 18.7269 -1.1015
3 6 5 47.7414 0.9872
3 6 6 44.8983 2.3675
3 6 7 15.3513 0.0943
3 6 8 13.9442 -1.7335
3 6 9 -4.7252 1.0646
3 6 10 -16.0937 1.5805
3 6 11 11.3784 -0.6862
3 6 12 17.6486 -1.1772
3 6 13 -20.6693 0.5880
3 6 14 -1.4176 -0.0007
3 6 15 11.9469 0.5249
3 6 16 19.9680 0.4492
3 6 17 4.8851 -0.3865
3 6 18 -11.5292 -0.6035
3 6 19 10.1515 -0.0896
3 6 20 6.5295 0.6841
3 6 21 -0.3672 -0.1607
3 6 22 -6.1684 -0.0115
3 6 23 3.8226 -0.3560
3 6 24 -9.7473 0.3438
3 6 25 6.2572 -0.1693
3 6 26 -1.1516 0.3603
3 6 27 0.9327 -0.4717
3 6 28 -4.2357 -0.7851
3 6 29 -3.5580 -0.0422
3 6 30 -5.1300 0.3021
3 6 31 5.5363 -0.1256
3 6 32 -2.9397 -0.4870
3 7 1 7.3313 -1.0419
3 7 2 -12.8983 0.2577
3 7 3 -11.7075 1.8214
3 7 4 -7.7448 -0.6231
3 7 5 -11.2241 -1.2220
3 7 6 -34.4493 -0.3396
3 7 7 6.0042 0.2149
3 7 8 5.9954 0.1600
3 7 9 -18.1525 -0.5075
3 7 10 -2.5698 0.4802
3 7 11 19.4963 0.3382
3 7 12 -11.0778 0.6030
3 7 13 -35.0480 0.0752
3 7 14 -1.5817 0.4435
3 7 15 5.0114 -0.2289
3 7 16 3.1379 0.2904
3 7 17 -22.7851 0.5523
3 7 18 -0.2595 -0.2713
3 7 19 11.9225 0.4391
3 7 20 -4.7026 -0.2967
3 7 21 -3.1871 -0.6341
3 7 22 5.4814 0.0804
3 7 23 3.4212 0.3772
3 7 24 3.4638 -0.4854
3 7 25 10.9608 -0.5090
3 7 26 -2.1997 -0.0465
3 7 27 2.1767 -0.0137
3 7 28 -1.0432 0.0188
3 7 29 2.3997 -0.0688
3 7 30 0.4933 0.1721
3 7 31 2.3463 0.0701
3 7 32 0.9905 -0.0547
3 8 1 21.1841 -1.0168
3 8 2 -15.2321 1.1874
3 8 3 3.4926 0.1903
3 8 4 -3.7137 -0.6804
3 8 5 -14.4134 0.8721
3 8 6 -15.8662 -0.3015
3 8 7 -1.4658 1.0088
3 8 8 -2.3049 0.3053
3 8 9 12.7619 -0.0068
3 8 10 17.4863 -0.8353
3 8 11 -11.4929 1.0867
3 8 12 -6.3229 0.7064
3 8 13 10.7292 -0.0621
3 8 14 12.8179 -0.3300
3 8 15 -6.3365 -0.1149
3 8 16 -18.3797 0.5676
3 8 17 -0.9866 -0.4101
3 8 18 6.9321 -0.6534
3 8 19 -2.7811 0.1149
3 8 20 -11.2747 0.4544
3 8 21 3.6653 -0.3306
3 8 22 -2.4959 -0.3631
3 8 23 -4.8749 0.1508
3 8 24 -1.2192 -0.1186
3 8 25 0.5559 0.0174
3 8 26 -4.6792 -0.2242
3 8 27 8.4165 0.2229
3 8 28 1.3695 0.5524
3 8 29 8.1893 -0.1668
3 8 30 0.8769 -0.1512
3 8 31 4.3579 -0.0658
3 9 1 -11.5831 2.1560
3 9 2 21.6863 0.6125
3 9 3 3.8554 -1.2902
3 9 4 -0.9226 0.2260
3 9 5 -17.0294 0.1609
3 9 6 16.4933 0.5835
3 9 7 -10.8180 0.3362
3 9 8 -17.4400 -0.1848
3 9 9 -1.7270 -0.0780
3 9 10 -9.3723 0.3614
3 9 11 -10.2719 -0.2340
3 9 12 -0.8464 0.6693
3 9 13 9.9396 0.3710
3 9 14 1.5047 -0.1370
3 9 15 -16.8479 -0.2990
3 9 16 1.6522 -0.1330
3 9 17 4.3807 0.4294
3 9 18 3.9894 -0.0637
3 9 19 -9.2818 -0.9466
3 9 20 0.0372 0.6430
3 9 21 1.6445 1.0549
3 9 22 -12.0001 -0.0626
3 9 23 -0.8957 -0.6202
3 9 24 -5.8130 0.0464
3 9 25 -5.1638 0.2067
3 9 26 -9.4800 -0.1230
3 9 27 1.8659 0.4462
3 9 28 -3.5702 -0.3214
3 9 29 -2.2632 0.0956
3 9 30 -2.7562 0.2484
3 10 1 3.8238 0.6718
3 10 2 20.2785 -1.1092
3 10 3 3.4307 0.6419
3 10 4 -0.8599 1.2748
3 10 5 15.0185 -0.5430
3 10 6 24.5325 -0.8502
3 10 7 -1.5830 0.3246
3 10 8 -3.7310 0.2534
3 10 9 -2.9184 0.3424
3 10 10 -1.7266 -0.2225
3 10 11 2.8267 -0.1734
3 10 12 -2.4173 -0.6297
3 10 13 -2.0451 0.2594
3 10 14 -9.8251 0.5436
3 10 15 4.1435 -0.0850
3 10 16 8.6853 -0.6427
3 10 17 -0.1405 0.4637
3 10 18 -2.3013 1.0088
3 10 19 -1.0240 0.0559
3 10 20 7.0444 -0.7219
3 10 21 -3.2933 0.1441
3 10 22 -2.4718 0.7499
3 10 23 5.0341 -0.4727
3 10 24 -2.0975 -0.1424
3 10 25 2.0626 -0.2110
3 10 26 -1.2481 0.2272
3 10 27 2.5701 -0.0688
3 10 28 0.2190 -0.4210
3 10 29 1.9115 0.2443
3 11 1 2.5322 -0.7768
3 11 2 -12.0392 -0.2720
3 11 3 -19.2830 1.1820
3 11 4 6.5299 -0.1226
3 11 5 13.7577 0.1140
3 11 6 -4.3639 -0.0010
3 11 7 -9.1977 -0.3342
3 11 8 9.3249 0.2357
3 11 9 4.9658 0.2794
3 11 10 -4.3263 0.4241
3 11 11 -3.3679 -0.2114
3 11 12 -0.3482 0.0185
3 11 13 -2.9448 -0.2060
3 11 14 -1.9527 0.6008
3 11 15 1.7016 0.4407
3 11 16 4.7600 -0.0014
3 11 17 -5.0955 -0.9337
3 11 18 -3.0855 0.4319
3 11 19 0.0801 1.3481
3 11 20 -0.3749 -0.6830
3 11 21 0.1427 -0.9349
3 11 22 0.5845 -0.0453
3 11 23 -5.1259 0.3501
3 11 24 1.2480 -0.0169
3 11 25 3.8217 -0.1314
3 11 26 6.8004 0.0126
3 11 27 -1.0977 -0.0747
3 11 28 -0.4594 0.1361
3 12 1 -0.8052 -0.2120
3 12 2 -14.0494 0.2767
3 12 3 5.0091 -0.1821
3 12 4 24.0533 -0.2769
3 12 5 -10.3067 0.6542
3 12 6 -12.4174 0.2377
3 12 7 -1.3660 -0.1736
3 12 8 20.7375 -0.3027
3 12 9 0.2400 0.1046
3 12 10 -4.1131 -0.1979
3 12 11 4.6853 0.3869
3 12 12 5.8717 0.5687
3 12 13 4.7229 -0.1579
3 12 14 -4.3723 -0.4660
3 12 15 -1.7161 0.0534
3 12 16 -3.5943 0.4527
3 12 17 2.1687 0.0233
3 12 18 0.9721 -0.2676
3 12 19 0.0641 -0.0761
3 12 20 -0.4857 0.3885
3 12 21 2.1952 -0.2555
3 12 22 -0.6345 -0.4747
3 12 23 -0.4692 0.2646
3 12 24 1.4425 0.0092
3 12 25 1.6378 -0.0030
3 12 26 5.1533 0.0403
3 12 27 1.6858 -0.0488
3 13 1 -4.8615 0.8505
3 13 2 8.3373 -0.2925
3 13 3 23.1372 -0.9643
3 13 4 -11.5482 0.3816
3 13 5 -8.4006 0.6625
3 13 6 0.6784 -0.1032
3 13 7 13.8360 0.0541
3 13 8 -2.5622 0.5080
3 13 9 -10.1041 -0.0120
3 13 10 11.7481 -0.0925
3 13 11 1.6788 0.1730
3 13 12 4.2299 -0.2376
3 13 13 -2.9165 -0.1118
3 13 14 5.1854 0.0257
3 13 15 3.6185 -0.1497
3 13 16 -0.5508 0.3528
3 13 17 3.2259 0.1959
3 13 18 -3.6026 -0.1576
3 13 19 -0.8425 -0.7549
3 13 20 -4.7825 0.1488
3 13 21 -6.2808 0.3586
3 13 22 -4.2360 -0.1571
3 13 23 1.1776 -0.1887
3 13 24 -1.7833 0.0022
3 13 25 -3.0148 0.1215
3 13 26 0.5446 0.1123
3 14 1 6.7130 0.1267
3 14 2 18.1697 0.1146
3 14 3 -5.2691 -0.1692
3 14 4 -14.7710 -0.1106
3 14 5 9.6812 0.0698
3 14 6 18.0916 0.3025
3 14 7 -1.4397 -0.0630
3 14 8 -9.2716 -0.2742
3 14 9 -0.9568 -0.0746
3 14 10 12.8169 0.6848
3 14 11 -2.9986 -0.2444
3 14 12 -1.9895 -0.6529
3 14 13 -0.2321 0.2127
3 14 14 2.4702 0.2169
3 14 15 3.5202 0.1748
3 14 16 -4.7436 -0.1215
3 14 17 -3.0903 0.0195
3 14 18 -3.1518 0.0047
3 14 19 -1.7904 0.0317
3 14 20 -6.9250 0.1267
3 14 21 -2.2131 0.1762
3 14 22 -0.2825 0.1561
3 14 23 0.7903 -0.1722
3 14 24 -2.1467 0.2485
3 15 1 9.3766 -0.4528
3 15 2 -4.9872 0.1420
3 15 3 -11.0971 0.7919
3 15 4 7.9223 -0.3175
3 15 5 10.4881 -0.8756
3 15 6 -6.9756 -0.1557
3 15 7 -10.2662 0.4000
3 15 8 1.5762 -0.1073
3 15 9 7.2920 -0.3712
3 15 10 -7.8899 0.0699
3 15 11 -4.2095 0.1996
3 15 12 -0.5539 0.2670
3 15 13 4.3167 -0.0191
3 15 14 -3.2932 0.0650
3 15 15 3.3043 -0.0788
3 15 16 -9.3938 0.0756
3 15 17 0.2044 0.2879
3 15 18 -0.5165 -0.0609
3 15 19 -2.3418 -0.0285
3 15 20 -3.5739 -0.0011
3 15 21 -2.7202 -0.0498
3 15 22 3.6280 -0.0514
3 15 23 -3.7734 -0.1701
3 16 1 -2.8066 -0.4299
3 16 2 -6.4839 -0.3404
3 16 3 -2.4950 0.3363
3 16 4 11.0343 0.4873
3 16 5 -6.5828 -0.1841
3 16 6 -10.1263 -0.7999
3 16 7 1.8507 0.3867
3 16 8 8.2927 0.6949
3 16 9 5.4934 -0.1178
3 16 10 -2.9415 -0.8240
3 16 11 3.6235 0.1826
3 16 12 1.1744 0.4844
3 16 13 6.2266 0.0030
3 16 14 -2.7812 0.1388
3 16 15 4.2313 -0.1131
3 16 16 -0.1675 -0.1093
3 16 17 3.2312 -0.1371
3 16 18 -1.5933 0.1093
3 16 19 2.9776 0.1347
3 16 20 1.1365 -0.3034
3 17 1 -2.1953 0.5965
3 17 2 -0.1363 0.1088
3 17 3 4.6353 -0.6944
3 17 4 -2.5241 0.0323
3 17 5 -4.5029 0.4865
3 17 6 4.4919 0.3480
3 17 7 7.6445 -0.2829
3 17 8 -3.4577 -0.1399
3 17 9 -7.5496 0.3559
3 17 10 0.5402 0.0726
3 17 11 -2.8074 -0.2127
3 17 12 4.4597 0.0531
3 17 13 -0.3530 -0.0262
3 17 14 0.2547 -0.0630
3 17 15 3.1652 0.2619
3 17 16 -0.2488 -0.1599
3 17 17 1.1050 -0.2015
3 17 18 -6.1358 0.0809
3 18 1 -2.1241 0.1011
3 18 2 7.9211 -0.1169
3 18 3 0.1586 -0.0248
3 18 4 2.8263 -0.0575
3 18 5 2.4232 0.0171
3 18 6 5.0668 0.4397
3 18 7 2.1342 -0.2143
3 18 8 -11.6068 -0.3063
3 18 9 -0.0784 0.1111
3 18 10 -7.7628 0.2190
3 18 11 7.2560 -0.1817
3 18 12 -0.7402 -0.3881
3 18 13 2.6412 0.0980
3 18 14 -0.1585 -0.0859
3 18 15 -2.3503 -0.1761
3 19 1 -0.2939 -0.4888
3 19 2 -4.1842 -0.0280
3 19 3 -3.6366 0.4400
3 19 4 2.0591 -0.0683
3 19 5 -1.4863 -0.1537
3 19 6 2.8751 -0.0146
3 19 7 -5.4098 0.3529
3 19 8 5.1175 0.0666
3 19 9 2.7623 -0.2218
3 19 10 10.3377 0.1477
3 19 11 -0.9378 -0.0443
3 20 1 -1.2710 0.0996
3 20 2 -0.5693 0.2683
3 20 3 4.4111 -0.1824
3 20 4 1.3279 -0.0959
4 0 0 -46.0510 1.2278
4 0 1 134.5243 1.4222
4 0 2 26.2557 -0.3678
4 0 3 98.4417 -1.4838
4 0 4 -19.4269 -1.4338
4 0 5 226.1693 0.3676
4 0 6 55.1471 0.8381
4 0 7 137.6892 -0.5564
4 0 8 45.9883 -0.6641
4 0 9 63.3683 -1.6400
4 0 10 38.4241 -0.9781
4 0 11 38.8078 -0.1038
4 0 12 30.6432 1.1518
4 0 13 -7.5110 -1.4825
4 0 14 12.2777 -0.5657
4 0 15 31.9402 0.6877
4 0 16 12.6433 0.2634
4 0 17 -5.1516 -0.5722
4 0 18 -3.9202 -0.1356
4 0 19 8.1577 -0.6455
4 0 20 8.9187 -0.4995
4 0 21 -5.1281 -0.1835
4 0 22 2.0357 0.8439
4 0 23 -1.7050 -0.6444
4 0 24 4.0889 -0.1350
4 0 25 -10.5419 0.6364
4 0 26 -6.4209 -0.3360
4 0 27 -7.1439 -0.3868
4 0 28 -0.3108 0.2028
4 0 29 -6.7207 0.1266
4 0 30 4.5238 0.3691
4 0 31 11.3973 0.3117
4 0 32 -1.4651 -0.1712
4 0 33 -1.3807 -0.2894
4 0 34 2.2974 -0.3356
4 1 0 176.3616 0.9658
4 1 1 -4.4519 2.5738
4 1 2 -46.2728 -2.1630
4 1 3 -2.8353 1.6696
4 1 4 35.4563 0.6905
4 1 5 -4.0798 1.3431
4 1 6 -113.2633 -0.4369
4 1 7 -5.5887 -0.3114
4 1 8 -9.7804 0.1214
4 1 9 -6.0709 0.0097
4 1 10 -15.7282 0.0571
4 1 11 5.0189 0.9253
4 1 12 -1.8930 -0.2163
4 1 13 -11.7544 -0.8536
4 1 14 10.3138 0.0053
4 1 15 -27.7210 0.2170
4 1 16 -24.9783 0.0130
4 1 17 -6.1054 -0.5588
4 1 18 -4.2709 0.6239
4 1 19 2.7188 0.3291
4 1 20 1.1166 -0.1204
4 1 21 5.6243 1.2567
4 1 22 6.3283 -0.1146
4 1 23 4.3258 0.1326
4 1 24 4.0907 -0.5126
4 1 25 -5.0430 -0.4414
4 1 26 11.3121 -0.3325
4 1 27 3.3729 -0.1595
4 1 28 0.0045 -0.2291
4 1 29 -3.7626 0.1026
4 1 30 12.0987 0.0263
4 1 31 -1.4457 -0.2922
4 1 32 -2.4313 -0.1623
4 1 33 3.5481 -0.3850
4 1 34 0.3261 -0.1225
4 2 0 66.3743 -2.6597
4 2 1 -45.4750 -1.9345
4 2 2 42.1757 -0.9488
4 2 3 110.0140 1.4976
4 2 4 58.9504 -0.5800
4 2 5 63.1877 -1.9759
4 2 6 14.3212 0.0978
4 2 7 18.2893 -0.7289
4 2 8 36.4508 0.1850
4 2 9 8.3759 -1.0020
4 2 10 43.3893 -0.0230
4 2 11 -1.4425 -0.8536
4 2 12 38.4592 -0.6133
4 2 13 28.3088 -0.1222
4 2 14 25.6520 0.5507
4 2 15 -13.3898 -0.8345
4 2 16 -2.2682 0.0050
4 2 17 -3.0505 -0.6918
4 2 18 3.3464 0.6327
4 2 19 -9.6955 -0.1955
4 2 20 -4.9290 0.5314
4 2 21 -7.7804 -0.6658
4 2 22 3.1635 -0.6842
4 2 23 -3.8505 -0.6303
4 2 24 -4.3675 -0.0215
4 2 25 -3.4601 -0.0054
4 2 26 4.0760 -0.2234
4 2 27 -1.2363 -0.1257
4 2 28 -2.2151 0.1737
4 2 29 8.9855 0.2848
4 2 30 0.1714 -0.2636
4 2 31 -4.7205 0.1541
4 2 32 -1.5166 0.0560
4 2 33 2.2479 0.0777
4 2 34 -2.2464 0.1447
4 3 0 -79.2040 0.0074
4 3 1 17.0938 -0.2630
4 3 2 84.7064 -1.3068
4 3 3 -86.2126 0.2909
4 3 4 -57.8859 0.0625
4 3 5 -20.4935 -0.6096
4 3 6 -58.2222 0.1572
4 3 7 -45.7775 -0.2915
4 3 8 -79.8739 0.7540
4 3 9 -19.3902 -0.3065
4 3 10 -29.7028 0.4021
4 3 11 -27.4400 0.5896
4 3 12 9.5079 -0.5059
4 3 13 -9.2348 0.3582
4 3 14 4.0461 0.5680
4 3 15 2.5057 -0.3280
4 3 16 18.4844 -0.4568
4 3 17 -2.9381 -0.0555
4 3 18 6.7565 -0.4623
4 3 19 4.8950 -0.1537
4 3 20 -2.4723 0.1801
4 3 21 -2.2427 0.2922
4 3 22 2.5989 -0.2703
4 3 23 3.5704 -0.3552
4 3 24 -4.0274 0.5218
4 3 25 -0.2377 -0.0934
4 3 26 -2.0866 -0.0970
4 3 27 0.5786 0.0766
4 3 28 7.0441 0.4010
4 3 29 1.8753 0.3520
4 3 30 -7.1064 0.1931
4 3 31 1.3501 -0.0925
4 3 32 2.3994 -0.2168
4 3 33 -3.9398 0.0957
4 4 0 -56.2537 1.1180
4 4 1 34.2531 -1.2956
4 4 2 -40.8043 -1.7359
4 4 3 -26.8607 0.5093
4 4 4 16.3728 -1.8278
4 4 5 3.8055 0.5827
4 4 6 24.4714 -0.2847
4 4 7 68.3793 0.4674
4 4 8 26.2754 1.3201
4 4 9 13.9849 -0.2407
4 4 10 19.0971 0.5949
4 4 11 6.5501 -1.1676
4 4 12 -2.6806 -0.0776
4 4 13 -20.7801 -0.4317
4 4 14 -7.6741 -0.2721
4 4 15 -14.7748 -0.6855
4 4 16 14.2534 0.2255
4 4 17 -1.9462 0.4500
4 4 18 5.1186 0.0660
4 4 19 -5.5145 -0.5449
4 4 20 1.1378 0.3803
4 4 21 8.1640 -0.0255
4 4 22 -5.4000 -0.1391
4 4 23 -10.8236 0.9384
4 4 24 -2.8222 -0.1922
4 4 25 1.3344 -0.2799
4 4 26 -4.4414 0.8116
4 4 27 -1.9603 0.0623
4 4 28 0.8507 0.2447
4 4 29 -6.2666 -0.6203
4 4 30 -5.2509 0.0479
4 4 31 4.6773 -0.3071
4 4 32 -2.0128 -0.2436
4 4 33 0.2424 0.0528
4 5 0 18.8386 -0.4404
4 5 1 -21.9395 -1.2067
4 5 2 -35.1015 0.7774
4 5 3 28.3632 -0.7725
4 5 4 -16.6693 0.2364
4 5 5 -69.4406 0.6737
4 5 6 -2.8778 1.0870
4 5 7 -9.8225 0.5423
4 5 8 -30.1145 -1.6061
4 5 9 -14.0560 0.2646
4 5 10 32.4926 0.3226
4 5 11 -7.4884 -1.0922
4 5 12 6.2032 -0.2345
4 5 13 -11.8484 -0.1283
4 5 14 8.9064 0.4528
4 5 15 -5.6014 0.1063
4 5 16 6.1687 -0.0567
4 5 17 5.2783 0.6498
4 5 18 2.3018 0.1744
4 5 19 -4.3654 -0.1518
4 5 20 15.5188 -0.0549
4 5 21 8.5504 -0.4474
4 5 22 -3.3238 -0.3999
4 5 23 -0.2840 0.6394
4 5 24 7.5603 0.3913
4 5 25 6.9062 0.3685
4 5 26 -3.8500 -1.0470
4 5 27 -0.2614 0.2442
4 5 28 -8.8746 -0.2328
4 5 29 3.7460 -0.9144
4 5 30 2.3206 -0.1567
4 5 31 4.4455 0.3088
4 5 32 -2.5861 0.1958
4 5 33 2.5406 -0.1370
4 6 0 15.3066 -1.9766
4 6 1 -14.2379 -0.3426
4 6 2 12.9461 0.4601
4 6 3 -5.0589 -1.1853
4 6 4 -3.9068 0.8043
4 6 5 -15.6978 0.1772
4 6 6 26.3330 -0.3558
4 6 7 -33.6072 -1.5150
4 6 8 8.3290 -1.1008
4 6 9 25.8462 -0.2382
4 6 10 -5.1356 -0.0901
4 6 11 -1.3724 0.1706
4 6 12 1.0005 0.7868
4 6 13 0.5659 -0.4444
4 6 14 8.1426 0.4846
4 6 15 -3.9039 0.1334
4 6 16 -11.4737 -0.1331
4 6 17 -11.4046 -1.0469
4 6 18 -13.6162 0.0095
4 6 19 4.8484 0.1642
4 6 20 -5.5823 -0.0632
4 6 21 -12.5788 -0.1263
4 6 22 -4.7791 0.2515
4 6 23 11.4807 -1.1048
4 6 24 -5.0753 0.4141
4 6 25 -3.6297 -0.0071
4 6 26 -1.7937 -0.6082
4 6 27 0.3103 -0.0317
4 6 28 2.2927 -0.1242
4 6 29 5.7577 0.2978
4 6 30 2.1681 -0.0732
4 6 31 5.7605 0.3456
4 6 32 -1.8956 0.1951
4 7 0 -30.7824 -0.3618
4 7 1 24.7387 -0.5362
4 7 2 -36.1414 0.0597
4 7 3 14.6482 0.4380
4 7 4 6.8622 -0.2941
4 7 5 55.7491 -0.4888
4 7 6 -25.5225 0.0502
4 7 7 7.4380 -0.3126
4 7 8 24.5468 1.0449
4 7 9 -7.0259 -0.6400
4 7 10 -29.7459 -0.0395
4 7 11 -3.4381 0.2569
4 7 12 4.7873 -0.0125
4 7 13 7.3115 0.2872
4 7 14 1.7126 -0.1294
4 7 15 6.5894 -0.0948
4 7 16 4.3594 -0.1344
4 7 17 -4.1019 -0.3127
4 7 18 12.1948 -0.5131
4 7 19 7.8581 0.2022
4 7 20 -8.3189 -0.0460
4 7 21 -9.4232 -0.0500
4 7 22 8.6281 0.1430
4 7 23 -0.5954 -0.2182
4 7 24 -6.4178 0.0368
4 7 25 -0.1411 -0.0585
4 7 26 0.3222 0.5349
4 7 27 5.0664 0.0770
4 7 28 1.9671 0.1120
4 7 29 1.5166 0.5042
4 7 30 -0.4791 0.0167
4 7 31 -1.4866 -0.1583
4 7 32 0.5604 -0.3934
4 8 0 1.0627 4.0529
4 8 1 7.6553 0.8204
4 8 2 -7.9977 -0.1035
4 8 3 -6.6749 -0.3128
4 8 4 9.4346 -0.0972
4 8 5 -5.8757 0.2210
4 8 6 0.9560 -0.5709
4 8 7 16.2090 0.9491
4 8 8 1.3386 0.1411
4 8 9 -24.9738 -0.1162
4 8 10 2.0057 0.0920
4 8 11 -0.3283 -0.1774
4 8 12 -2.9661 0.1819
4 8 13 -15.0225 -0.5951
4 8 14 -9.0673 0.1937
4 8 15 -0.9493 -0.7751
4 8 16 2.4595 0.0781
4 8 17 3.6868 0.4247
4 8 18 4.2429 -0.4768
4 8 19 -7.3226 -0.3725
4 8 20 -3.1527 -0.1540
4 8 21 11.3571 0.1204
4 8 22 2.6203 0.4835
4 8 23 -7.3866 0.7277
4 8 24 3.7376 -0.0591
4 8 25 4.1661 -0.2379
4 8 26 -8.6575 0.1258
4 8 27 3.5554 0.0279
4 8 28 0.1393 -0.1744
4 8 29 -1.1798 0.0106
4 8 30 0.7911 0.2509
4 8 31 -2.6667 -0.1896
4 9 0 12.4874 -1.1719
4 9 1 -12.0601 2.5413
4 9 2 -6.3098 0.3185
4 9 3 9.5264 -0.6776
4 9 4 -2.9261 -0.3443
4 9 5 -18.1968 0.0886
4 9 6 13.6704 -0.3464
4 9 7 -0.9745 -0.5319
4 9 8 -13.1827 -0.1207
4 9 9 4.0374 0.2101
4 9 10 15.2733 -0.1090
4 9 11 4.6722 0.2759
4 9 12 -4.9700 0.3551
4 9 13 -0.1593 -0.5510
4 9 14 8.6486 -0.7537
4 9 15 -4.3684 0.0422
4 9 16 4.8568 0.2760
4 9 17 -3.1839 -0.0774
4 9 18 3.8498 0.5690
4 9 19 -11.5053 0.2832
4 9 20 5.2281 -0.2237
4 9 21 10.0667 0.1709
4 9 22 -3.4520 0.0181
4 9 23 1.8887 0.2193
4 9 24 1.7547 -0.5244
4 9 25 2.0115 -0.1274
4 9 26 0.5857 0.1783
4 9 27 1.7452 -0.1414
4 9 28 5.2093 -0.2878
4 9 29 0.8482 0.2275
4 9 30 4.3498 -0.4723
4 10 0 -0.9068 -3.4682
4 10 1 -18.2266 -1.4841
4 10 2 1.1511 0.3545
4 10 3 5.3101 0.5737
4 10 4 -11.0839 -0.2884
4 10 5 -12.0922 -0.0103
4 10 6 -8.6736 -0.0322
4 10 7 -23.6218 -0.2783
4 10 8 -10.0126 0.0823
4 10 9 6.1024 0.4763
4 10 10 0.8126 0.1775
4 10 11 -10.5718 -0.6931
4 10 12 0.4145 -0.2043
4 10 13 8.8395 0.5443
4 10 14 4.6699 -0.2646
4 10 15 -1.7829 0.0793
4 10 16 -3.9635 0.1768
4 10 17 -1.1261 -0.4657
4 10 18 -1.4866 0.4820
4 10 19 6.5199 0.0202
4 10 20 5.4379 0.0945
4 10 21 -3.5829 -0.5884
4 10 22 -1.4523 -0.4511
4 10 23 5.2068 -0.1891
4 10 24 -3.0482 -0.1177
4 10 25 -1.2442 0.1572
4 10 26 0.0017 0.2457
4 10 27 -5.6052 -0.0649
4 10 28 -6.4233 -0.1041
4 10 29 -1.4019 -0.0616
4 11 0 -38.2870 0.1972
4 11 1 2.2710 -2.4661
4 11 2 16.2247 -1.2740
4 11 3 -3.4659 0.2030
4 11 4 -8.2653 0.6849
4 11 5 -5.7854 -0.3040
4 11 6 1.8590 -0.3641
4 11 7 -11.4937 0.1724
4 11 8 5.3895 0.1253
4 11 9 -8.6087 -0.1720
4 11 10 -11.2796 -0.0955
4 11 11 -5.4521 -0.5559
4 11 12 4.6410 0.0959
4 11 13 -5.3607 0.3525
4 11 14 -7.4164 0.5981
4 11 15 -1.2289 0.2162
4 11 16 8.4149 -0.3745
4 11 17 -1.0758 0.2140
4 11 18 0.1062 -0.5406
4 11 19 6.3157 -0.4391
4 11 20 3.0403 0.0601
4 11 21 -2.5003 0.0093
4 11 22 -2.7136 0.2072
4 11 23 -0.5218 -0.1755
4 11 24 3.2694 0.1046
4 11 25 -2.4964 0.0129
4 11 26 -0.3601 -0.0687
4 11 27 0.2645 0.0995
4 11 28 -2.8484 0.0092
4 12 0 -3.6163 1.2490
4 12 1 28.9793 0.5828
4 12 2 0.0317 -0.7577
4 12 3 -14.4895 -0.2394
4 12 4 -5.9750 -0.4411
4 12 5 6.5339 0.0845
4 12 6 -0.0171 0.4576
4 12 7 -2.2040 0.4503
4 12 8 3.9046 0.3358
4 12 9 -12.6491 -0.2837
4 12 10 -5.9251 -0.2663
4 12 11 1.0923 0.1653
4 12 12 -1.0656 0.0803
4 12 13 -7.6155 -0.3848
4 12 14 -9.8753 0.3116
4 12 15 8.6943 -0.3449
4 12 16 -2.9735 -0.1976
4 12 17 1.3857 0.0585
4 12 18 -1.6147 -0.2497
4 12 19 0.4069 -0.2238
4 12 20 1.1731 -0.0764
4 12 21 0.2038 0.1159
4 12 22 5.5130 0.3112
4 12 23 0.9849 0.2833
4 12 24 1.3630 0.0103
4 12 25 -2.8430 -0.0252
4 12 26 1.6187 -0.0243
4 12 27 1.8974 0.0998
4 13 0 32.2468 -0.5556
4 13 1 1.1696 0.7669
4 13 2 -23.4967 0.3480
4 13 3 -0.4937 -0.2757
4 13 4 5.4496 -0.3112
4 13 5 5.1521 0.1136
4 13 6 -3.3392 0.0681
4 13 7 -3.7745 0.0314
4 13 8 -0.6164 -0.3595
4 13 9 -0.6237 -0.0882
4 13 10 9.5745 -0.0813
4 13 11 -5.7220 0.0066
4 13 12 0.2629 -0.0041
4 13 13 -1.7011 -0.1956
4 13 14 10.1047 -0.1148
4 13 15 -5.4290 -0.1695
4 13 16 0.2892 0.2904
4 13 17 -0.8047 0.0875
4 13 18 3.0737 0.3101
4 13 19 -1.7689 0.1343
4 13 20 2.1267 0.1240
4 13 21 1.7209 -0.0311
4 13 22 9.5442 -0.0917
4 13 23 4.7891 -0.0007
4 13 24 -0.2305 0.1085
4 13 25 -1.3034 0.0484
4 13 26 1.1523 -0.1956
4 14 0 -1.1999 -0.2735
4 14 1 -26.6969 0.1744
4 14 2 -2.7018 0.5029
4 14 3 13.3810 -0.2927
4 14 4 4.1049 0.5540
4 14 5 -8.5557 0.1755
4 14 6 -2.5188 -0.2330
4 14 7 -1.0342 -0.6135
4 14 8 -1.3051 -0.5556
4 14 9 1.8418 -0.0458
4 14 10 1.9515 0.0571
4 14 11 -5.9983 0.4645
4 14 12 -0.2979 0.0168
4 14 13 7.0740 -0.2118
4 14 14 4.0587 0.1359
4 14 15 -3.4075 0.3218
4 14 16 1.7134 0.0838
4 14 17 5.6080 -0.3243
4 14 18 4.5214 0.0968
4 14 19 1.4135 0.1152
4 14 20 1.9177 0.0247
4 14 21 2.6804 0.0006
4 14 22 1.3803 -0.0081
4 14 23 -2.0118 -0.4432
4 14 24 -1.8306 0.1235
4 15 0 -26.9015 -0.1147
4 15 1 3.1486 0.2916
4 15 2 14.4049 0.1523
4 15 3 -0.6004 0.4384
4 15 4 -9.9703 -0.1160
4 15 5 0.1577 -0.2044
4 15 6 3.3152 0.0192
4 15 7 3.7571 -0.2386
4 15 8 2.1523 0.5139
4 15 9 4.0945 -0.2784
4 15 10 -1.4456 0.1005
4 15 11 0.8639 0.4589
4 15 12 1.7038 0.0434
4 15 13 -1.5325 0.1481
4 15 14 -7.0959 -0.2681
4 15 15 4.1132 -0.1924
4 15 16 -1.2598 0.0102
4 15 17 3.6152 -0.2743
4 15 18 4.1763 -0.0258
4 15 19 2.7776 0.2340
4 15 20 4.0738 -0.0942
4 15 21 2.5034 0.1039
4 15 22 -2.2433 0.1087
4 16 0 -3.0783 1.1434
4 16 1 12.2082 0.0340
4 16 2 -1.9605 0.0310
4 16 3 -11.9225 0.2826
4 16 4 -0.3478 -0.0491
4 16 5 2.9130 -0.1197
4 16 6 0.4451 -0.1426
4 16 7 -1.6520 0.7548
4 16 8 1.7094 0.2340
4 16 9 -3.0260 -0.0905
4 16 10 -4.0076 0.1923
4 16 11 3.6136 -0.3080
4 16 12 -2.1872 -0.1944
4 16 13 0.7765 0.0732
4 16 14 -5.1798 -0.2741
4 16 15 2.3407 -0.2215
4 16 16 -2.7326 0.1815
4 16 17 -0.8218 0.1882
4 16 18 -4.0390 -0.0240
4 16 19 -1.1692 -0.0869
4 16 20 -0.8074 0.1187
4 17 0 16.0710 -0.0246
4 17 1 3.0651 -0.2015
4 17 2 -0.8362 -0.1216
4 17 3 -1.2903 -0.1857
4 17 4 12.4303 0.1815
4 17 5 -2.0796 0.1238
4 17 6 0.2410 -0.0403
4 17 7 -1.5720 0.0753
4 17 8 0.4856 -0.4648
4 17 9 3.7166 0.2075
4 17 10 5.2052 0.1121
4 17 11 2.2260 -0.3140
4 17 12 -0.7490 -0.0016
4 17 13 -2.7441 -0.1531
4 17 14 -0.5136 0.0978
4 17 15 2.3647 0.0080
4 17 16 -2.8759 -0.1038
4 17 17 6.4510 0.1259
4 17 18 -0.9068 -0.0885
4 18 0 -1.6657 -0.9394
4 18 1 -5.8440 -0.2198
4 18 2 -0.5737 0.1105
4 18 3 -0.5635 0.0725
4 18 4 -1.6301 -0.1456
4 18 5 -4.9017 -0.2309
4 18 6 4.7504 0.2051
4 18 7 -0.2569 -0.1962
4 18 8 0.3538 0.0515
4 18 9 7.1101 0.0555
4 18 10 -4.3113 -0.0411
4 18 11 1.7870 0.1443
4 18 12 -7.7049 -0.0451
4 18 13 -1.7795 0.1386
4 18 14 3.6958 0.0749
4 18 15 2.0168 -0.0286
4 19 0 -0.1737 0.3662
4 19 1 -2.1327 -0.3522
4 19 2 2.2095 -0.3419
4 19 3 2.5492 0.1206
4 19 4 -0.4025 0.1912
4 19 5 -0.0910 -0.1032
4 19 6 1.7459 -0.0967
4 19 7 5.9012 0.1200
4 19 8 0.0870 0.0128
4 19 9 -2.7510 -0.1538
4 19 10 -0.4067 0.0767
4 19 11 -2.6058 -0.0916
4 20 0 3.2173 0.2502
4 20 1 1.4495 0.1544
4 20 2 0.6562 0.1168
4 20 3 -0.1612 -0.0867
4 20 4 0.1399 0.1911
5 0 1 -114.6156 -1.8215
5 0 2 -20.1448 -0.2751
5 0 3 -86.4974 0.5289
5 0 4 -13.5091 0.2552
5 0 5 32.2746 -0.2183
5 0 6 -72.2795 -1.4721
5 0 7 -43.6894 -1.0475
5 0 8 3.9927 1.1466
5 0 9 24.3782 0.4980
5 0 10 -63.4268 -0.9609
5 0 11 -62.6869 -0.2726
5 0 12 12.3216 -0.5153
5 0 13 0.5255 -0.2576
5 0 14 -0.0248 0.6031
5 0 15 -28.6672 0.2063
5 0 16 10.1255 -1.1653
5 0 17 9.8958 -0.2873
5 0 18 -0.2890 1.2512
5 0 19 -10.6402 0.2835
5 0 20 6.0283 -1.6839
5 0 21 2.6384 0.3259
5 0 22 3.2131 0.3558
5 0 23 -5.8641 -0.3971
5 0 24 10.8402 -0.2399
5 0 25 7.2678 0.3977
5 0 26 8.0496 0.0351
5 0 27 1.3105 0.2958
5 0 28 11.1446 0.5601
5 0 29 -6.8381 -0.1810
5 0 30 1.2436 -0.5383
5 0 31 0.2145 0.3925
5 0 32 -5.5473 0.3924
5 0 33 -3.5850 0.2724
5 0 34 3.6981 -0.1449
5 1 1 17.1254 2.5226
5 1 2 -25.6627 -0.2908
5 1 3 33.3893 0.4459
5 1 4 14.3949 -0.2653
5 1 5 6.5463 -0.9102
5 1 6 -0.3667 -0.1150
5 1 7 76.1592 0.1211
5 1 8 30.4248 0.3447
5 1 9 -10.0715 -0.7943
5 1 10 2.3613 -0.8104
5 1 11 35.8065 0.2307
5 1 12 -5.1199 -0.5903
5 1 13 -31.0178 0.4053
5 1 14 18.3960 0.7506
5 1 15 -2.6725 -0.6149
5 1 16 12.2913 -0.4193
5 1 17 -0.8684 1.0240
5 1 18 2.6791 0.5978
5 1 19 2.4591 -0.4817
5 1 20 -6.5837 -1.0764
5 1 21 4.1469 0.5607
5 1 22 -10.1915 0.0353
5 1 23 1.2804 -0.1088
5 1 24 -2.2618 0.2913
5 1 25 -0.9819 -0.2335
5 1 26 -4.2014 0.3265
5 1 27 -2.2809 -0.0030
5 1 28 0.3349 -0.1340
5 1 29 -4.0417 0.0363
5 1 30 1.7709 -0.1303
5 1 31 -5.9239 0.4357
5 1 32 -2.6848 0.3035
5 1 33 3.0722 -0.1552
5 1 34 -0.5830 -0.0585
5 2 1 101.2114 0.3115
5 2 2 15.0231 -1.6235
5 2 3 78.1024 -0.2589
5 2 4 -47.4869 0.6367
5 2 5 5.6292 -1.0634
5 2 6 18.6527 -0.4829
5 2 7 28.0062 -0.6291
5 2 8 -6.8616 -0.2211
5 2 9 -42.9762 -1.1584
5 2 10 54.9264 -0.2459
5 2 11 -9.1126 -0.1515
5 2 12 7.2871 -0.1386
5 2 13 -47.5682 -0.1961
5 2 14 9.3434 -0.4280
5 2 15 -5.3653 0.2271
5 2 16 1.5093 -0.2062
5 2 17 -6.5305 -0.1517
5 2 18 0.4834 -0.4594
5 2 19 9.8210 -0.0026
5 2 20 -0.4014 0.3374
5 2 21 0.4389 0.1629
5 2 22 4.3927 -0.1320
5 2 23 7.9149 0.5688
5 2 24 2.9472 0.0499
5 2 25 -4.6163 0.1225
5 2 26 8.8458 -0.1755
5 2 27 1.0427 0.0815
5 2 28 -4.9866 0.0801
5 2 29 2.1904 0.0551
5 2 30 -6.4094 -0.0066
5 2 31 -1.7890 0.2480
5 2 32 2.9725 -0.1542
5 2 33 5.6642 -0.0555
5 2 34 -2.1084 0.1810
5 3 1 70.3505 -0.3308
5 3 2 69.3405 -0.4069
5 3 3 11.6940 1.3643
5 3 4 70.6254 -0.2079
5 3 5 49.0429 -0.0436
5 3 6 25.7330 -0.0712
5 3 7 -9.6173 -0.1974
5 3 8 24.5820 0.7257
5 3 9 23.1298 -0.3913
5 3 10 1.5910 -0.5654
5 3 11 2.2701 0.2575
5 3 12 21.9693 -0.0031
5 3 13 17.1671 0.0672
5 3 14 2.8753 -0.2260
5 3 15 -1.9629 0.1813
5 3 16 8.4771 0.2426
5 3 17 -12.4250 0.1838
5 3 18 -8.5288 0.0510
5 3 19 0.8435 -0.2609
5 3 20 -7.8206 0.1137
5 3 21 0.1448 0.2377
5 3 22 -3.0964 -0.2165
5 3 23 7.0051 -0.0977
5 3 24 -8.5161 0.4178
5 3 25 5.6909 -0.1638
5 3 26 2.7552 -0.1627
5 3 27 -4.5498 -0.4186
5 3 28 -9.8180 0.0658
5 3 29 -0.8179 -0.1655
5 3 30 -4.3961 -0.2952
5 3 31 6.3587 0.1338
5 3 32 1.3467 -0.0366
5 3 33 0.7133 0.1373
5 4 1 26.9297 0.2445
5 4 2 -31.1823 0.0267
5 4 3 -11.2639 -0.8617
5 4 4 12.2654 -1.2223
5 4 5 -13.4913 0.1586
5 4 6 -29.2316 -0.0883
5 4 7 -23.7209 -1.8879
5 4 8 -5.4306 -0.4729
5 4 9 -31.3757 -0.8547
5 4 10 -6.7444 -0.0222
5 4 11 -21.4718 -0.7605
5 4 12 -14.8099 -0.2571
5 4 13 8.1430 0.0162
5 4 14 17.5721 -0.5964
5 4 15 5.6833 0.1385
5 4 16 2.5398 0.0822
5 4 17 -9.0406 0.2529
5 4 18 8.3937 -0.4320
5 4 19 2.5397 0.2901
5 4 20 -3.3960 -0.0777
5 4 21 9.6451 0.2621
5 4 22 1.9208 -0.0782
5 4 23 10.0171 0.0402
5 4 24 1.2004 -0.4210
5 4 25 16.8903 0.1831
5 4 26 -6.9517 -0.1748
5 4 27 2.7959 -0.0545
5 4 28 2.9288 0.2671
5 4 29 1.5502 -0.0402
5 4 30 3.3935 0.2142
5 4 31 3.5247 0.0048
5 4 32 -3.3636 0.1815
5 4 33 -0.4951 -0.1521
5 5 1 5.6778 0.4967
5 5 2 -33.5976 0.6538
5 5 3 11.7252 0.4117
5 5 4 -9.6331 -0.5193
5 5 5 -19.6612 -0.7099
5 5 6 26.2897 0.1163
5 5 7 34.5039 0.3752
5 5 8 -27.9371 -1.3210
5 5 9 9.3265 0.6452
5 5 10 14.9165 0.8849
5 5 11 -8.8788 0.0498
5 5 12 -3.0108 0.0113
5 5 13 2.2096 -0.3154
5 5 14 16.7803 -0.1310
5 5 15 -6.4181 -0.2278
5 5 16 -11.6010 0.0438
5 5 17 8.4570 -0.0624
5 5 18 6.1982 -0.7250
5 5 19 -4.6894 -0.0559
5 5 20 -5.3466 0.6240
5 5 21 5.1287 -0.0239
5 5 22 -5.4960 -0.1037
5 5 23 -1.7549 -0.3306
5 5 24 1.7861 -0.5043
5 5 25 -2.8383 0.2531
5 5 26 -8.3483 0.1624
5 5 27 3.0838 0.4663
5 5 28 4.2735 -0.0902
5 5 29 -1.7950 -0.2976
5 5 30 -4.9717 0.6831
5 5 31 -2.6233 -0.1355
5 5 32 -2.1423 -0.2462
5 5 33 2.4357 0.0339
5 6 1 -19.4628 -0.4192
5 6 2 -20.0193 0.2521
5 6 3 -11.1189 -0.5782
5 6 4 -25.0501 -0.3491
5 6 5 -37.2332 -1.0842
5 6 6 -2.6431 0.4081
5 6 7 -38.1629 0.1602
5 6 8 7.2584 0.2675
5 6 9 -1.9295 -0.6760
5 6 10 -15.3172 -0.0719
5 6 11 -0.3516 -0.3494
5 6 12 24.7545 -0.6542
5 6 13 0.7736 -0.1700
5 6 14 -24.4825 0.0199
5 6 15 -9.8389 -0.3152
5 6 16 8.9243 -0.2757
5 6 17 15.0799 0.3269
5 6 18 -7.8721 -0.2845
5 6 19 -1.8448 0.1648
5 6 20 12.4355 0.0973
5 6 21 1.1905 0.1512
5 6 22 1.9055 -0.1335
5 6 23 3.5967 0.3520
5 6 24 0.7040 0.2578
5 6 25 -3.2652 -0.0988
5 6 26 4.5685 0.0974
5 6 27 -0.9499 0.4509
5 6 28 -0.9050 -0.2599
5 6 29 -2.6197 0.2379
5 6 30 -4.3823 -0.0432
5 6 31 -0.1634 -0.0111
5 6 32 2.3387 -0.1375
5 7 1 27.1850 -0.0394
5 7 2 -11.0404 -0.5065
5 7 3 19.2253 0.3959
5 7 4 -23.9445 -0.2008
5 7 5 33.1304 0.3905
5 7 6 -30.4577 -0.2181
5 7 7 -9.1943 0.0858
5 7 8 21.1034 1.0005
5 7 9 -0.2280 -0.2401
5 7 10 1.9593 -0.8895
5 7 11 16.1946 -0.2532
5 7 12 10.3030 0.1080
5 7 13 -0.7218 0.2808
5 7 14 -17.7081 -0.6407
5 7 15 12.0488 -0.1187
5 7 16 5.5203 0.0460
5 7 17 -11.2820 -0.1205
5 7 18 -13.7139 0.1856
5 7 19 5.5203 0.0369
5 7 20 2.6486 -0.1938
5 7 21 -9.2914 -0.0596
5 7 22 3.5013 -0.1102
5 7 23 -6.8958 0.0561
5 7 24 -7.5564 0.5038
5 7 25 -1.4408 -0.4074
5 7 26 -2.7384 -0.0492
5 7 27 -3.2665 -0.1390
5 7 28 -5.7868 -0.1571
5 7 29 0.2398 0.0267
5 7 30 2.6773 -0.1214
5 7 31 2.4440 0.1872
5 7 32 4.1059 0.0158
5 8 1 1.6979 -2.2263
5 8 2 4.0770 0.3230
5 8 3 1.1294 -0.5125
5 8 4 17.1855 -0.9446
5 8 5 1.1597 -0.8021
5 8 6 7.4106 0.1641
5 8 7 6.3982 -0.4736
5 8 8 -1.2615 -0.4087
5 8 9 -5.5117 -0.1282
5 8 10 17.0110 -0.0973
5 8 11 0.2878 -0.1622
5 8 12 -12.1997 0.4502
5 8 13 -3.1396 -0.3574
5 8 14 19.8318 -0.2710
5 8 15 11.3048 -0.1546
5 8 16 -5.1897 -0.0002
5 8 17 -12.3794 0.4647
5 8 18 13.1748 -0.0459
5 8 19 3.8486 0.2033
5 8 20 -7.1527 -0.2995
5 8 21 -0.5819 0.1477
5 8 22 0.9271 -0.2426
5 8 23 -5.9525 -0.2053
5 8 24 3.1954 -0.0109
5 8 25 3.5645 0.1460
5 8 26 -3.4979 -0.0155
5 8 27 -2.6776 0.0621
5 8 28 -3.6584 -0.1269
5 8 29 -6.7530 -0.0734
5 8 30 3.1194 -0.1514
5 8 31 -4.6581 -0.0551
5 9 1 2.2502 1.2838
5 9 2 -13.3179 0.1169
5 9 3 22.5299 -0.1409
5 9 4 -2.3805 0.7994
5 9 5 -3.2777 0.7170
5 9 6 11.7467 -0.1793
5 9 7 24.8137 -0.0279
5 9 8 1.7987 -0.5987
5 9 9 7.1782 0.3710
5 9 10 5.2541 -0.1024
5 9 11 -6.1520 0.2279
5 9 12 -3.6469 -0.5500
5 9 13 0.1523 -0.1859
5 9 14 4.2241 0.6013
5 9 15 -11.2381 -0.0612
5 9 16 -10.9690 -0.4637
5 9 17 6.4802 -0.2131
5 9 18 5.1210 0.0015
5 9 19 -6.2671 -0.2247
5 9 20 -1.4986 -0.3679
5 9 21 3.7389 -0.1791
5 9 22 -4.4629 0.2265
5 9 23 2.7416 0.1854
5 9 24 9.5177 -0.2362
5 9 25 -0.8685 0.0473
5 9 26 0.3738 0.2522
5 9 27 -2.6955 0.0558
5 9 28 3.6586 0.0417
5 9 29 -3.1007 -0.0239
5 9 30 1.3410 -0.0301
5 10 1 -12.7673 0.4382
5 10 2 11.0095 -1.4549
5 10 3 -2.0527 -0.4273
5 10 4 -5.4601 0.6749
5 10 5 -4.9175 0.3156
5 10 6 20.1810 -0.8009
5 10 7 8.2836 -0.2965
5 10 8 5.0291 0.1336
5 10 9 1.2153 -0.3524
5 10 10 1.4835 0.3083
5 10 11 -1.7878 -0.1153
5 10 12 5.3728 -0.2563
5 10 13 -2.1531 -0.0641
5 10 14 -6.2738 -0.0225
5 10 15 -8.9077 0.6830
5 10 16 3.2914 -0.2666
5 10 17 6.8826 -0.6859
5 10 18 -12.8906 -0.1726
5 10 19 -6.7109 0.3386
5 10 20 -1.6933 0.3185
5 10 21 -2.8832 -0.1826
5 10 22 0.9487 0.0581
5 10 23 -2.7576 0.4508
5 10 24 1.4091 -0.2181
5 10 25 -5.3770 0.1356
5 10 26 4.8298 0.1511
5 10 27 1.4375 -0.2709
5 10 28 1.5663 0.0106
5 10 29 4.1459 0.2908
5 11 1 14.3416 0.1842
5 11 2 3.4616 0.7629
5 11 3 -9.4669 0.1323
5 11 4 -5.8757 -0.5722
5 11 5 21.7560 -0.0004
5 11 6 12.6052 -0.0146
5 11 7 -11.1519 0.4293
5 11 8 2.6760 -0.1740
5 11 9 9.3354 0.1762
5 11 10 4.9978 0.0975
5 11 11 -2.6621 -0.0500
5 11 12 2.4395 -0.2519
5 11 13 2.9519 -0.2066
5 11 14 -1.5127 -0.5701
5 11 15 -0.2206 0.0823
5 11 16 1.7939 0.1168
5 11 17 -7.1020 0.0569
5 11 18 -3.8894 -0.1826
5 11 19 -1.6811 0.0370
5 11 20 -2.1102 0.2159
5 11 21 4.4966 -0.2271
5 11 22 3.1973 0.0686
5 11 23 3.6639 0.1010
5 11 24 -7.9514 0.1853
5 11 25 -0.0041 0.1662
5 11 26 -0.4068 -0.1164
5 11 27 3.1847 -0.1521
5 11 28 -7.7481 0.1292
5 12 1 -6.3265 0.8489
5 12 2 -15.3347 0.7011
5 12 3 -7.4563 -0.0216
5 12 4 9.0280 -0.4004
5 12 5 15.9877 -0.2843
5 12 6 -14.7695 0.0542
5 12 7 -12.7415 -0.2774
5 12 8 9.3990 0.1531
5 12 9 5.2269 -0.0933
5 12 10 1.8439 -0.2333
5 12 11 -7.1861 -0.0658
5 12 12 7.8638 0.2477
5 12 13 0.0510 0.1232
5 12 14 1.3806 0.0639
5 12 15 1.2416 -0.5329
5 12 16 -7.3008 0.1972
5 12 17 -1.4651 0.5587
5 12 18 -0.8194 -0.0896
5 12 19 3.8861 -0.1290
5 12 20 0.7451 -0.1920
5 12 21 -2.6092 0.2512
5 12 22 -1.8743 0.1853
5 12 23 -4.2736 -0.3193
5 12 24 0.3956 -0.1176
5 12 25 -6.0816 -0.0069
5 12 26 -1.5561 -0.2068
5 12 27 -1.3280 0.0232
5 13 1 -10.7773 0.5308
5 13 2 -0.6129 -0.3819
5 13 3 15.2200 -0.0489
5 13 4 9.4014 0.4690
5 13 5 -18.5122 0.0195
5 13 6 -1.9372 -0.1815
5 13 7 10.2082 -0.1751
5 13 8 7.1202 -0.3246
5 13 9 -13.3369 0.1395
5 13 10 -8.0625 -0.1690
5 13 11 5.8830 0.1567
5 13 12 -1.3002 0.0743
5 13 13 -9.5126 -0.0967
5 13 14 -0.3159 0.0656
5 13 15 -3.3264 0.0126
5 13 16 4.5008 -0.3374
5 13 17 -1.1893 -0.2473
5 13 18 7.8614 -0.0043
5 13 19 3.2426 -0.1426
5 13 20 6.0720 0.0975
5 13 21 -7.1030 0.0810
5 13 22 -2.0510 0.0886
5 13 23 -3.9866 -0.2385
5 13 24 3.6714 -0.0804
5 13 25 0.9111 0.2452
5 13 26 0.7574 0.1545
5 14 1 -7.9945 -0.1461
5 14 2 10.2565 -0.0678
5 14 3 -0.1518 0.0254
5 14 4 -11.6764 -0.0713
5 14 5 -10.0191 -0.0585
5 14 6 13.2118 0.2444
5 14 7 7.4669 0.3708
5 14 8 -6.7840 0.0547
5 14 9 -7.9565 0.0125
5 14 10 5.5208 -0.1021
5 14 11 3.1274 0.0621
5 14 12 -4.3480 -0.0693
5 14 13 0.2740 -0.1173
5 14 14 0.2880 0.1713
5 14 15 4.3377 0.0075
5 14 16 0.5451 -0.1277
5 14 17 0.0389 -0.1289
5 14 18 -1.0062 0.0327
5 14 19 3.2081 -0.1132
5 14 20 -4.6130 0.0411
5 14 21 -0.9132 0.0347
5 14 22 -0.1665 0.0407
5 14 23 5.3513 -0.0275
5 14 24 -0.1704 0.0971
5 15 1 6.2507 -0.2159
5 15 2 -0.0832 -0.4059
5 15 3 -10.5396 0.0932
5 15 4 -3.5623 -0.0187
5 15 5 11.1725 0.1439
5 15 6 4.7575 -0.0760
5 15 7 -16.7405 -0.1124
5 15 8 -4.0643 0.5841
5 15 9 3.8830 -0.1879
5 15 10 7.7947 -0.4498
5 15 11 -7.0138 -0.2179
5 15 12 4.1162 -0.1462
5 15 13 6.0212 0.3079
5 15 14 4.3415 -0.0530
5 15 15 2.8770 -0.0576
5 15 16 2.6424 0.1319
5 15 17 -0.7200 -0.0766
5 15 18 0.6393 0.1029
5 15 19 -3.2867 0.0959
5 15 20 -0.5754 -0.1423
5 15 21 2.4931 -0.0477
5 15 22 -0.2099 -0.0799
5 16 1 2.2906 -0.8678
5 16 2 -0.9124 -0.2391
5 16 3 -3.5304 -0.1068
5 16 4 9.4014 -0.0297
5 16 5 3.5397 0.0018
5 16 6 -6.7822 -0.3522
5 16 7 -7.9219 -0.1637
5 16 8 7.1514 -0.1922
5 16 9 -0.7880 0.1500
5 16 10 -5.6612 0.2955
5 16 11 -2.9672 0.0058
5 16 12 -4.0928 0.0570
5 16 13 -0.3386 -0.0265
5 16 14 -5.0136 -0.1152
5 16 15 -1.4298 0.0625
5 16 16 -0.0161 0.1029
5 16 17 4.4471 -0.1350
5 16 18 0.4155 0.1197
5 16 19 -0.1673 0.0382
5 16 20 1.3439 -0.0604
5 17 1 -10.4062 0.1930
5 17 2 -5.2905 0.5039
5 17 3 -4.6215 -0.0478
5 17 4 4.5213 -0.2469
5 17 5 -15.2141 -0.1575
5 17 6 -0.6393 0.2482
5 17 7 5.6532 0.3274
5 17 8 3.3199 -0.5539
5 17 9 -3.6643 -0.0118
5 17 10 -6.0120 0.3827
5 17 11 1.2322 -0.0086
5 17 12 1.0231 -0.2169
5 17 13 -1.3159 -0.1097
5 17 14 -1.5926 0.1280
5 17 15 -0.6780 -0.0739
5 17 16 -6.7251 0.1199
5 17 17 0.0371 0.1161
5 17 18 -2.6723 -0.0245
5 18 1 -1.1636 0.3368
5 18 2 -2.6575 -0.2173
5 18 3 4.2045 0.0485
5 18 4 -5.3311 0.3988
5 18 5 -4.2586 -0.0550
5 18 6 5.9298 -0.1633
5 18 7 -3.0758 -0.0295
5 18 8 3.3224 0.1141
5 18 9 -2.4555 -0.2262
5 18 10 6.3437 -0.0308
5 18 11 2.1703 -0.0135
5 18 12 3.5465 -0.1100
5 18 13 -5.3935 0.2984
5 18 14 2.1865 0.0660
5 18 15 -8.6424 -0.1179
5 19 1 0.2544 -0.2256
5 19 2 3.4959 0.1253
5 19 3 -0.7368 0.1263
5 19 4 -2.1707 -0.0362
5 19 5 7.2523 -0.2637
5 19 6 -3.9677 -0.0554
5 19 7 1.0283 0.1319
5 19 8 -7.6365 0.1067
5 19 9 0.0327 -0.1267
5 19 10 -0.0698 -0.0448
5 19 11 -0.0374 0.0872
5 20 1 -3.2808 0.0654
5 20 2 -2.0360 -0.0541
5 20 3 -1.7476 -0.2467
6 0 0 -90.8935 0.4233
6 0 1 -17.7180 0.8686
6 0 2 28.1992 -1.8379
6 0 3 -113.3697 -1.9969
6 0 4 -93.1714 -0.6509
6 0 5 -40.6683 1.0801
6 0 6 -0.0076 0.1054
6 0 7 -83.9218 -0.6343
6 0 8 1.9208 -0.1732
6 0 9 6.3040 -0.6133
6 0 10 -17.7948 -0.5967
6 0 11 12.6586 1.6031
6 0 12 37.6881 -0.0342
6 0 13 -17.1804 -1.2859
6 0 14 6.3024 0.1349
6 0 15 -18.3622 0.6921
6 0 16 18.4172 0.0397
6 0 17 -7.4032 -0.5129
6 0 18 -6.3860 -0.0263
6 0 19 -6.1351 -0.0770
6 0 20 6.3326 -0.3069
6 0 21 -1.4013 0.5976
6 0 22 -9.6238 0.3285
6 0 23 0.7201 -0.7084
6 0 24 -0.2652 0.3649
6 0 25 -3.8167 0.3133
6 0 26 -5.8762 0.0371
6 0 27 1.0320 -0.0356
6 0 28 8.2230 0.0924
6 0 29 -8.0771 0.1783
6 0 30 -1.2412 -0.0410
6 0 31 4.6326 0.0676
6 0 32 -0.1286 -0.2212
6 0 33 -3.9121 -0.0058
6 0 34 -3.6031 -0.0055
6 1 0 -53.6439 0.2083
6 1 1 65.9803 -1.0292
6 1 2 -87.8566 -1.4783
6 1 3 -77.1302 -0.4755
6 1 4 55.0508 1.1777
6 1 5 34.0215 0.2738
6 1 6 -4.3218 -1.4992
6 1 7 -57.0232 -0.0100
6 1 8 12.1783 -0.4448
6 1 9 -27.4046 0.3521
6 1 10 -5.0394 0.3501
6 1 11 -1.5463 0.2267
6 1 12 -9.9923 -1.0971
6 1 13 -1.3859 0.1634
6 1 14 30.5120 1.1284
6 1 15 9.8974 0.0693
6 1 16 7.8039 -0.5283
6 1 17 -5.2264 0.0410
6 1 18 5.0924 -0.2680
6 1 19 1.9880 0.1189
6 1 20 -9.7223 0.2540
6 1 21 0.0834 -0.4748
6 1 22 -5.3892 -0.2056
6 1 23 6.5227 -0.2924
6 1 24 -5.9490 0.4748
6 1 25 1.6455 0.0653
6 1 26 -6.0690 0.0063
6 1 27 13.0372 0.2349
6 1 28 -3.5182 0.0153
6 1 29 1.4629 0.0412
6 1 30 3.3846 -0.1051
6 1 31 5.7843 -0.0413
6 1 32 -0.0370 -0.1821
6 1 33 1.6463 -0.0527
6 1 34 2.3721 0.0944
6 2 0 -121.3388 -0.4293
6 2 1 -32.3943 -0.0996
6 2 2 -154.2398 -0.2733
6 2 3 26.7292 1.1165
6 2 4 -50.0068 -0.7912
6 2 5 -10.7634 -0.1794
6 2 6 -30.2872 -0.7452
6 2 7 33.0309 0.9065
6 2 8 -17.2345 -0.2310
6 2 9 -5.6811 0.4297
6 2 10 20.1456 0.6739
6 2 11 -19.0037 -0.0953
6 2 12 -12.7953 -0.6347
6 2 13 -3.2916 0.0985
6 2 14 22.9137 0.1380
6 2 15 1.3296 0.2997
6 2 16 4.3243 -0.4735
6 2 17 2.5993 0.2484
6 2 18 4.2344 0.3109
6 2 19 9.2046 -0.2899
6 2 20 -4.4887 0.2115
6 2 21 -1.2187 0.4468
6 2 22 -1.7551 -0.2253
6 2 23 -0.3452 -0.0915
6 2 24 -3.1170 0.6292
6 2 25 -4.4554 0.2730
6 2 26 2.6259 -0.0247
6 2 27 -3.9727 -0.3750
6 2 28 -5.6098 0.4276
6 2 29 8.1824 -0.0611
6 2 30 2.8385 -0.1298
6 2 31 0.4811 0.3124
6 2 32 -2.0777 -0.0893
6 2 33 0.2620 -0.0868
6 2 34 -0.1261 0.3549
6 3 0 -65.0018 0.8091
6 3 1 -30.7716 0.2384
6 3 2 39.1423 0.2664
6 3 3 27.4808 0.4120
6 3 4 -12.2685 -0.0399
6 3 5 -9.2913 0.5806
6 3 6 66.7409 0.0037
6 3 7 -10.3564 0.0758
6 3 8 53.8601 -0.5516
6 3 9 -16.3036 -0.2921
6 3 10 20.7491 -0.1396
6 3 11 -21.5469 -0.0666
6 3 12 -3.3846 -0.2120
6 3 13 1.1173 -0.1984
6 3 14 -16.1921 0.0822
6 3 15 -17.3699 -0.2953
6 3 16 3.7405 -0.2346
6 3 17 0.4772 0.2864
6 3 18 5.0577 0.3094
6 3 19 8.7905 -0.3074
6 3 20 3.7405 0.0186
6 3 21 4.0600 0.1647
6 3 22 -2.6061 -0.4603
6 3 23 8.9916 0.0199
6 3 24 -3.6787 0.2616
6 3 25 7.5549 -0.1799
6 3 26 -0.3345 -0.3312
6 3 27 2.0383 0.1313
6 3 28 8.7507 -0.0074
6 3 29 8.9226 -0.0597
6 3 30 -3.1383 -0.2054
6 3 31 -2.9703 -0.1165
6 3 32 0.7597 -0.0878
6 3 33 -1.0743 0.2029
6 4 0 12.4975 0.7891
6 4 1 28.3437 -0.1256
6 4 2 9.9370 -0.2358
6 4 3 -3.4815 0.1113
6 4 4 38.1944 0.1335
6 4 5 8.7747 -0.3187
6 4 6 -16.7353 -0.2560
6 4 7 6.4078 0.3667
6 4 8 32.2680 -1.1310
6 4 9 -1.0901 -0.1710
6 4 10 11.8943 -0.4006
6 4 11 36.8868 0.6091
6 4 12 22.7117 0.1372
6 4 13 15.4710 0.8462
6 4 14 -14.5775 -0.1452
6 4 15 1.4127 -0.0660
6 4 16 -12.9646 0.2957
6 4 17 4.8628 -0.0236
6 4 18 -2.0252 -0.3558
6 4 19 -4.2477 0.2413
6 4 20 -15.0418 0.0653
6 4 21 3.8222 -0.2519
6 4 22 1.0542 0.2481
6 4 23 -2.7251 -0.0992
6 4 24 -9.8715 0.1577
6 4 25 5.2441 -0.0646
6 4 26 -3.7533 -0.2972
6 4 27 3.3609 0.0610
6 4 28 2.8249 -0.1420
6 4 29 -0.6366 -0.0077
6 4 30 -3.4238 0.4652
6 4 31 2.3365 -0.0898
6 4 32 -0.1616 0.2845
6 4 33 -0.9654 0.0211
6 5 0 23.4285 -1.0215
6 5 1 20.8209 0.8805
6 5 2 -22.1582 -0.5372
6 5 3 42.9493 -0.2733
6 5 4 46.6591 -0.9233
6 5 5 -7.5628 -0.3233
6 5 6 -5.0685 0.9692
6 5 7 36.6646 -0.8607
6 5 8 -16.6549 0.2404
6 5 9 -6.9995 0.3469
6 5 10 5.1152 -0.1545
6 5 11 9.0314 0.1253
6 5 12 1.8278 0.4540
6 5 13 -10.5494 -0.0496
6 5 14 8.5898 -0.3044
6 5 15 12.5026 -0.2151
6 5 16 5.2226 0.3866
6 5 17 7.1114 -0.4729
6 5 18 -1.2502 -0.2871
6 5 19 -8.4682 0.0612
6 5 20 -5.1257 0.0172
6 5 21 11.1305 0.1436
6 5 22 -5.5357 0.3142
6 5 23 -4.8822 -0.2254
6 5 24 1.4487 -0.3296
6 5 25 6.3161 -0.0943
6 5 26 4.7046 0.2349
6 5 27 4.2259 0.0708
6 5 28 1.9993 0.2285
6 5 29 -1.1608 -0.0200
6 5 30 2.1608 0.1653
6 5 31 3.2058 0.3710
6 5 32 -1.9353 0.0699
6 5 33 -0.7902 -0.1837
6 6 0 24.1452 -1.5452
6 6 1 17.1110 0.0289
6 6 2 20.2589 -0.0397
6 6 3 34.3333 0.0273
6 6 4 -18.2697 -0.7107
6 6 5 29.0201 0.0610
6 6 6 29.2549 -0.3125
6 6 7 -8.8994 -0.3444
6 6 8 -8.1202 0.7298
6 6 9 9.5061 0.7906
6 6 10 6.8683 -0.1849
6 6 11 -29.0896 -0.1111
6 6 12 -12.4934 -0.6139
6 6 13 1.2282 0.0397
6 6 14 3.7329 -0.3564
6 6 15 18.1771 0.3270
6 6 16 3.9941 0.1066
6 6 17 7.6102 0.3353
6 6 18 -9.2632 0.3254
6 6 19 5.5512 0.1159
6 6 20 14.9783 -0.0000
6 6 21 -8.3382 -0.2267
6 6 22 -8.8611 -0.2918
6 6 23 0.2350 0.4651
6 6 24 4.3883 -0.0384
6 6 25 -0.2979 -0.0486
6 6 26 -0.9749 0.3015
6 6 27 0.7689 -0.1237
6 6 28 -3.1789 0.0942
6 6 29 0.9413 -0.1641
6 6 30 -1.2018 -0.1305
6 6 31 -3.6870 0.0098
6 6 32 -1.4220 0.0902
6 7 0 -17.5404 -0.6740
6 7 1 8.4535 0.1939
6 7 2 7.7721 -0.3575
6 7 3 -25.1184 0.6937
6 7 4 -25.0102 0.6944
6 7 5 25.9722 -0.4093
6 7 6 3.6036 -0.6283
6 7 7 -25.2796 0.3175
6 7 8 22.1735 -0.1529
6 7 9 9.2762 -0.6323
6 7 10 -2.7496 0.3852
6 7 11 -12.9453 -0.1060
6 7 12 9.9246 -0.2081
6 7 13 8.2489 -0.1273
6 7 14 -0.5550 0.3474
6 7 15 -3.2901 -0.1972
6 7 16 1.0650 -0.1281
6 7 17 -2.5666 0.1499
6 7 18 -3.8955 0.3559
6 7 19 18.9722 -0.1308
6 7 20 0.6561 0.0533
6 7 21 -5.5971 -0.0443
6 7 22 10.0339 -0.2753
6 7 23 9.6804 0.3136
6 7 24 4.9441 0.2901
6 7 25 4.9938 -0.3324
6 7 26 -2.6908 -0.1935
6 7 27 4.5174 0.0626
6 7 28 -1.6590 -0.1473
6 7 29 3.5468 0.2002
6 7 30 -1.5553 -0.0100
6 7 31 -2.8756 -0.4052
6 7 32 -4.8467 -0.2586
6 8 0 -5.7154 1.5574
6 8 1 1.9323 -0.5026
6 8 2 -7.9661 0.3303
6 8 3 -3.3428 -0.5921
6 8 4 5.8857 0.2587
6 8 5 -15.9809 0.2833
6 8 6 -22.2986 0.1707
6 8 7 8.5330 -0.0670
6 8 8 0.8152 -0.1396
6 8 9 -13.4811 -0.2732
6 8 10 -8.2144 -0.8127
6 8 11 13.1014 0.0172
6 8 12 11.8532 0.0577
6 8 13 -1.0987 0.5570
6 8 14 -8.5538 -0.1607
6 8 15 -8.8729 -0.0526
6 8 16 -5.1897 0.1112
6 8 17 -3.1030 0.0550
6 8 18 7.5677 0.0142
6 8 19 -0.9263 0.0763
6 8 20 -15.6604 -0.1249
6 8 21 10.3664 -0.1837
6 8 22 6.4194 0.2602
6 8 23 3.8588 -0.1140
6 8 24 0.2205 -0.2999
6 8 25 6.6206 -0.3070
6 8 26 1.6398 0.2759
6 8 27 2.0799 0.3311
6 8 28 5.4877 -0.0570
6 8 29 1.9396 0.0459
6 8 30 1.0854 0.0189
6 8 31 -1.8980 -0.2202
6 9 0 17.9605 -0.8128
6 9 1 -0.3640 -2.3585
6 9 2 -16.3191 -0.2655
6 9 3 10.8557 -0.8716
6 9 4 1.5426 -0.6177
6 9 5 -17.2659 0.1934
6 9 6 -6.8138 0.6134
6 9 7 7.0555 0.1842
6 9 8 -19.2089 -0.0408
6 9 9 -14.8997 0.3275
6 9 10 7.1097 -0.2017
6 9 11 4.5021 -0.1895
6 9 12 -2.8333 0.1120
6 9 13 -8.1047 -0.3420
6 9 14 9.7949 0.4600
6 9 15 12.6797 0.3199
6 9 16 0.3598 0.0259
6 9 17 12.8558 -0.2828
6 9 18 -1.8035 -0.3856
6 9 19 -0.7181 0.2687
6 9 20 -1.1163 0.1444
6 9 21 6.1776 -0.3015
6 9 22 -0.3253 0.2654
6 9 23 -4.8302 -0.0812
6 9 24 1.4571 -0.0955
6 9 25 -4.4432 0.3788
6 9 26 5.1304 0.0598
6 9 27 0.7675 -0.0576
6 9 28 -1.2681 -0.0714
6 9 29 -3.2883 0.0333
6 9 30 0.7642 0.1429
6 10 0 25.2561 0.4221
6 10 1 -14.7698 0.5030
6 10 2 4.8921 0.2860
6 10 3 3.3700 0.7706
6 10 4 8.3801 0.0543
6 10 5 -0.2933 0.1835
6 10 6 11.5408 -0.3402
6 10 7 -7.8626 -0.2504
6 10 8 -6.5107 -0.1927
6 10 9 4.0224 0.3412
6 10 10 7.7899 0.2409
6 10 11 -5.2186 0.0719
6 10 12 -8.3799 -0.3389
6 10 13 2.8081 -0.2047
6 10 14 6.8306 0.0304
6 10 15 -0.1646 0.1535
6 10 16 3.8499 -0.4282
6 10 17 4.3882 0.0999
6 10 18 -4.0566 -0.1239
6 10 19 4.3966 -0.0513
6 10 20 9.1122 0.1129
6 10 21 2.6191 0.3090
6 10 22 -4.7578 0.1052
6 10 23 -2.8101 -0.0577
6 10 24 2.1090 0.1152
6 10 25 -1.5458 0.1390
6 10 26 2.2220 -0.0725
6 10 27 4.6263 -0.2149
6 10 28 -2.8565 -0.1264
6 10 29 -0.7320 -0.0484
6 11 0 -15.4090 -0.2383
6 11 1 -11.3024 1.2357
6 11 2 13.1970 0.0912
6 11 3 15.0501 -0.0442
6 11 4 -12.6949 0.2524
6 11 5 1.1767 0.3251
6 11 6 -8.3579 -0.7312
6 11 7 -7.1258 -0.0733
6 11 8 5.6205 0.0221
6 11 9 9.3752 -0.3143
6 11 10 -1.9512 -0.1300
6 11 11 -8.2161 0.2443
6 11 12 11.0207 0.2514
6 11 13 9.4233 0.2720
6 11 14 -5.8248 -0.4221
6 11 15 -4.5609 -0.5724
6 11 16 5.2317 0.1431
6 11 17 4.9670 0.1405
6 11 18 2.3538 0.5724
6 11 19 4.0942 0.0575
6 11 20 -0.1108 -0.0705
6 11 21 3.4297 0.0806
6 11 22 -4.8349 -0.1367
6 11 23 6.9815 -0.0476
6 11 24 -0.8061 -0.1403
6 11 25 4.6613 -0.1739
6 11 26 -2.3650 -0.0838
6 11 27 0.7888 0.0326
6 11 28 0.0600 0.0441
6 12 0 -10.5443 -1.2078
6 12 1 14.6660 -0.0455
6 12 2 23.4775 -0.4639
6 12 3 -9.4886 -0.5239
6 12 4 -13.4975 0.1151
6 12 5 1.9447 -0.2886
6 12 6 2.7660 -0.1377
6 12 7 2.5296 0.2636
6 12 8 4.1046 -0.1921
6 12 9 -1.0547 -0.2424
6 12 10 -3.6676 -0.0432
6 12 11 -2.7777 0.2108
6 12 12 9.2608 -0.1132
6 12 13 -5.9885 0.2519
6 12 14 0.2220 -0.2714
6 12 15 2.0724 -0.1489
6 12 16 4.5136 0.2071
6 12 17 -1.4151 0.0899
6 12 18 -2.0802 -0.0488
6 12 19 0.4102 0.1730
6 12 20 -7.3343 -0.1491
6 12 21 -5.2777 -0.2777
6 12 22 2.3742 0.0732
6 12 23 5.5523 0.0015
6 12 24 6.6877 0.1064
6 12 25 -1.2575 0.1393
6 12 26 3.0502 0.0814
6 12 27 -0.6604 -0.0423
6 13 0 21.0561 -0.2501
6 13 1 15.5934 0.0192
6 13 2 -12.5528 -0.4824
6 13 3 -18.3125 -0.1916
6 13 4 7.7400 -0.1266
6 13 5 2.3671 -0.2249
6 13 6 2.4677 0.4749
6 13 7 -5.8156 0.0012
6 13 8 -1.0180 0.0895
6 13 9 -2.5881 0.3715
6 13 10 6.3244 -0.0353
6 13 11 9.1646 -0.0837
6 13 12 -7.8007 0.1422
6 13 13 -1.8226 -0.1969
6 13 14 7.1137 -0.0528
6 13 15 2.0839 0.2936
6 13 16 -9.0401 0.2142
6 13 17 -4.6653 -0.0064
6 13 18 -1.9575 -0.2522
6 13 19 -2.3937 -0.2813
6 13 20 -5.3782 0.0211
6 13 21 1.8714 0.0746
6 13 22 3.7669 0.2701
6 13 23 1.5251 -0.1738
6 13 24 -1.7766 -0.1552
6 13 25 -1.7729 0.1377
6 13 26 -2.3040 -0.0078
6 14 0 21.5146 -0.3722
6 14 1 -13.2255 0.0534
6 14 2 -7.2775 -0.1860
6 14 3 6.0883 0.0951
6 14 4 12.7909 -0.2922
6 14 5 -4.1260 -0.1049
6 14 6 -2.2395 0.0749
6 14 7 -2.0539 -0.0328
6 14 8 2.6344 0.1973
6 14 9 -2.2390 0.1619
6 14 10 6.0818 -0.0764
6 14 11 -5.1049 -0.1741
6 14 12 -10.2261 -0.0936
6 14 13 -0.0819 -0.2666
6 14 14 -2.5945 -0.0945
6 14 15 -0.1886 0.2372
6 14 16 -9.2877 -0.0905
6 14 17 0.7047 0.0313
6 14 18 -2.5533 0.0746
6 14 19 1.1836 -0.0881
6 14 20 -2.7405 0.0555
6 14 21 5.0747 -0.0320
6 14 22 -0.9396 -0.0612
6 14 23 -2.4074 0.0361
6 14 24 -4.2028 0.0670
6 15 0 -11.4715 -0.1857
6 15 1 -10.8629 -0.3974
6 15 2 13.2996 -0.0722
6 15 3 10.5165 0.3139
6 15 4 -5.4766 0.2404
6 15 5 -6.8427 -0.1660
6 15 6 4.9991 -0.3736
6 15 7 -1.0352 0.2364
6 15 8 3.9684 -0.0426
6 15 9 -2.9045 -0.1827
6 15 10 -2.2591 0.0384
6 15 11 -5.8298 -0.0487
6 15 12 6.3853 -0.2081
6 15 13 -0.5864 0.0253
6 15 14 -4.1320 0.3245
6 15 15 -3.3302 -0.0739
6 15 16 3.5969 -0.1165
6 15 17 -5.5088 0.0906
6 15 18 -3.1267 0.0693
6 15 19 -2.7256 -0.1092
6 15 20 1.1899 0.0773
6 15 21 -1.3327 -0.0312
6 15 22 -1.0451 0.0106
6 16 0 -3.4170 1.2402
6 16 1 5.9837 -0.1332
6 16 2 10.3594 0.2506
6 16 3 -10.2211 -0.0304
6 16 4 -3.0968 0.1660
6 16 5 3.5722 0.1477
6 16 6 -1.7840 0.0844
6 16 7 -1.4145 0.0175
6 16 8 2.0087 -0.2023
6 16 9 -0.1277 -0.3243
6 16 10 -5.1311 -0.1476
6 16 11 6.3484 0.2304
6 16 12 4.1963 0.0259
6 16 13 3.4051 0.0361
6 16 14 -1.6619 0.2645
6 16 15 1.8145 -0.0533
6 16 16 3.6728 -0.0464
6 16 17 -2.0496 0.0194
6 16 18 2.6328 -0.2290
6 16 19 -0.9639 -0.0616
6 16 20 -1.3842 0.1776
6 17 0 5.2928 -0.1048
6 17 1 9.0362 -0.2943
6 17 2 -1.6746 0.1507
6 17 3 -1.4516 -0.1413
6 17 4 5.9613 -0.1990
6 17 5 0.5620 0.0782
6 17 6 0.0194 0.1348
6 17 7 -1.3196 -0.1268
6 17 8 -6.3407 -0.0201
6 17 9 -4.6044 0.0641
6 17 10 -0.4681 -0.0410
6 17 11 -1.0999 0.1684
6 17 12 0.2616 0.0851
6 17 13 -4.3916 0.1875
6 17 14 2.0522 -0.1135
6 17 15 2.8283 -0.2041
6 17 16 1.2412 0.0546
6 17 17 -1.0281 -0.1025
6 17 18 3.6677 0.0410
6 18 0 11.3220 -0.5110
6 18 1 -1.2684 0.1948
6 18 2 -2.0057 -0.0174
6 18 3 7.9650 -0.0226
6 18 4 -2.7333 0.0540
6 18 5 -4.5377 -0.0606
6 18 6 -2.4104 -0.1078
6 18 7 -7.2645 0.1215
6 18 8 -2.6960 0.0743
6 18 9 -9.3301 0.0349
6 18 10 2.9951 0.2618
6 18 11 -8.2458 -0.0803
6 18 12 3.8775 -0.1874
6 18 13 -5.5206 -0.0670
6 18 14 7.2390 -0.2105
6 18 15 -1.9552 0.1222
6 19 0 -0.3407 0.3024
6 19 1 -3.0847 0.3008
6 19 2 -3.1289 -0.0334
6 19 3 -0.5160 -0.0149
6 19 4 -4.6448 0.2758
6 19 5 0.6271 0.0433
6 19 6 -9.0200 -0.1032
6 19 7 2.0453 -0.0508
6 19 8 3.2235 -0.1467
6 19 9 2.2687 -0.0908
6 19 10 0.6621 0.1463
6 20 0 1.1067 -0.3846
6 20 1 -0.2145 0.3538
6 20 2 2.0679 -0.0001
7 0 1 167.0075 -0.1092
7 0 2 71.3173 0.7862
7 0 3 74.5800 0.2412
7 0 4 31.6444 0.7062
7 0 5 65.6796 -0.3346
7 0 6 74.9832 -1.0485
7 0 7 -83.3601 0.2304
7 0 8 20.7304 1.9312
7 0 9 35.1199 0.0690
7 0 10 25.0754 -0.5507
7 0 11 -11.0301 0.3452
7 0 12 -4.9020 0.2671
7 0 13 -6.3160 -0.0450
7 0 14 22.1565 1.1714
7 0 15 -12.1174 -0.5561
7 0 16 -8.6656 -1.0269
7 0 17 1.2180 0.5970
7 0 18 6.8867 1.4332
7 0 19 -2.9252 -0.3949
7 0 20 -8.2454 -0.6606
7 0 21 5.9200 0.3737
7 0 22 -0.8509 0.7053
7 0 23 0.0055 -0.2652
7 0 24 -9.0303 0.2191
7 0 25 4.2128 0.1720
7 0 26 -3.8599 -0.3848
7 0 27 -2.0011 0.0533
7 0 28 -0.7293 0.1158
7 0 29 -2.5605 -0.2565
7 0 30 -1.0596 -0.3101
7 0 31 5.5456 0.0282
7 0 32 -0.5625 0.2944
7 0 33 -1.4695 -0.0641
7 0 34 4.4653 -0.7121
7 1 1 21.3060 0.2959
7 1 2 7.3474 -0.1690
7 1 3 -42.0557 -0.1249
7 1 4 39.2349 -0.5631
7 1 5 -45.0492 0.5180
7 1 6 -51.3289 -0.5375
7 1 7 -30.1479 1.4167
7 1 8 77.1959 0.0065
7 1 9 -34.0178 -0.7054
7 1 10 -22.6387 0.3711
7 1 11 22.9243 0.3372
7 1 12 23.3238 -0.2847
7 1 13 -10.6545 0.5439
7 1 14 -24.8384 0.0823
7 1 15 5.4336 -0.9099
7 1 16 -5.1288 0.4206
7 1 17 -3.3793 0.5797
7 1 18 -5.6891 -0.3238
7 1 19 5.6504 -1.0500
7 1 20 10.2616 0.2205
7 1 21 -2.2694 0.5557
7 1 22 2.4644 -0.1522
7 1 23 -0.3142 -0.1057
7 1 24 4.8085 -0.0774
7 1 25 4.9650 0.2088
7 1 26 -7.8002 -0.0681
7 1 27 3.6625 0.0667
7 1 28 -7.4614 -0.0882
7 1 29 2.9853 -0.0454
7 1 30 -0.3257 0.2311
7 1 31 -3.7405 0.2992
7 1 32 -5.3897 0.0521
7 1 33 0.5049 -0.1282
7 1 34 3.5927 0.0155
7 2 1 11.7329 0.5604
7 2 2 -27.9430 0.1591
7 2 3 27.3679 0.4551
7 2 4 -7.1291 0.4759
7 2 5 -46.0482 0.7836
7 2 6 -36.2426 0.1780
7 2 7 11.6557 0.3103
7 2 8 -10.1751 -0.3016
7 2 9 -45.2032 0.2250
7 2 10 -32.6680 0.5604
7 2 11 11.2759 -0.0355
7 2 12 -7.4011 0.8700
7 2 13 5.6758 0.0238
7 2 14 -21.2757 -0.0514
7 2 15 -8.9407 0.0514
7 2 16 -0.2105 0.4124
7 2 17 -8.6781 -0.3752
7 2 18 -12.6449 0.2057
7 2 19 -5.1724 0.1014
7 2 20 2.1890 0.3581
7 2 21 -8.8614 -0.1514
7 2 22 -2.8692 0.2528
7 2 23 1.7894 -0.1444
7 2 24 0.2796 -0.0535
7 2 25 -4.7487 -0.2930
7 2 26 1.3394 0.2008
7 2 27 2.5855 0.0348
7 2 28 0.5780 0.2001
7 2 29 -0.0193 -0.0604
7 2 30 -0.4598 -0.0871
7 2 31 -3.9897 0.0287
7 2 32 1.4036 -0.3238
7 2 33 2.8409 -0.3054
7 3 1 -21.3849 -0.4037
7 3 2 -28.8681 0.7162
7 3 3 -21.9175 -0.0155
7 3 4 -56.6646 -0.5575
7 3 5 -10.5795 -0.4879
7 3 6 18.8475 -0.4147
7 3 7 -42.7989 0.9729
7 3 8 7.2717 -0.4742
7 3 9 -5.3625 -0.1482
7 3 10 42.0670 -0.0080
7 3 11 -16.3697 0.0462
7 3 12 1.1052 0.4097
7 3 13 18.3570 -0.1188
7 3 14 3.5564 -0.1183
7 3 15 4.6113 0.1882
7 3 16 11.2224 -0.1102
7 3 17 6.8550 0.0562
7 3 18 -4.4565 -0.1633
7 3 19 0.2647 -0.0492
7 3 20 -3.3315 -0.0599
7 3 21 -0.6054 -0.0812
7 3 22 2.3129 -0.0254
7 3 23 -1.0905 0.1133
7 3 24 -7.7945 -0.0139
7 3 25 -5.1554 -0.0803
7 3 26 1.9134 -0.1010
7 3 27 -2.0735 0.3409
7 3 28 -3.9044 0.0523
7 3 29 -6.7935 0.0652
7 3 30 -2.8948 0.0755
7 3 31 0.6510 -0.0788
7 3 32 3.7078 0.0841
7 3 33 -2.5977 -0.1728
7 4 1 6.0769 0.9134
7 4 2 6.8093 0.0974
7 4 3 -28.8718 0.1330
7 4 4 -9.2640 0.4053
7 4 5 3.9363 0.7248
7 4 6 -17.9870 -0.3467
7 4 7 -0.8018 0.8681
7 4 8 -20.6432 -0.1496
7 4 9 -11.8715 0.7443
7 4 10 -13.0384 0.5046
7 4 11 -13.7239 0.0449
7 4 12 -26.1958 0.0728
7 4 13 -24.4812 0.0089
7 4 14 -9.8434 0.1654
7 4 15 16.0198 -0.1626
7 4 16 -10.6487 0.4722
7 4 17 0.2975 -0.0844
7 4 18 -5.1772 -0.0877
7 4 19 10.7363 -0.2042
7 4 20 -5.3869 0.4106
7 4 21 -1.0026 0.0571
7 4 22 1.4364 0.0533
7 4 23 -13.1779 -0.1382
7 4 24 1.4809 0.0750
7 4 25 -0.3337 -0.2167
7 4 26 1.3383 0.1359
7 4 27 -9.7178 0.2007
7 4 28 -0.2613 0.0178
7 4 29 2.2133 -0.3185
7 4 30 -3.4274 0.1220
7 4 31 5.0569 -0.0461
7 4 32 -3.1723 -0.0929
7 4 33 0.0182 -0.2827
7 5 1 12.1331 -0.3787
7 5 2 -26.0727 0.1046
7 5 3 6.3593 0.5078
7 5 4 8.5239 0.0204
7 5 5 -12.1657 0.0248
7 5 6 -1.3003 0.6239
7 5 7 26.4405 -0.8000
7 5 8 15.8799 -0.1037
7 5 9 -15.7599 0.3173
7 5 10 20.8665 -0.3054
7 5 11 2.6369 -0.0132
7 5 12 4.9830 -0.4631
7 5 13 -4.7032 -0.1165
7 5 14 10.5495 0.3882
7 5 15 -0.7971 -0.2347
7 5 16 -16.8691 0.4002
7 5 17 -5.7399 0.2800
7 5 18 11.2285 -0.1252
7 5 19 4.3503 0.0301
7 5 20 -2.2689 0.0401
7 5 21 8.7726 0.0678
7 5 22 -2.9831 -0.2911
7 5 23 1.4554 0.0269
7 5 24 2.2808 0.4420
7 5 25 2.4386 -0.0020
7 5 26 -10.7139 0.1051
7 5 27 -5.4507 0.0582
7 5 28 -1.3904 -0.4561
7 5 29 3.7049 -0.1863
7 5 30 1.0178 0.1606
7 5 31 -0.3707 -0.1931
7 5 32 -0.2774 -0.2541
7 6 1 -12.9794 0.3510
7 6 2 -16.8566 0.7386
7 6 3 26.8012 1.1986
7 6 4 -10.9811 -0.1907
7 6 5 24.6676 0.1357
7 6 6 -0.7803 0.8181
7 6 7 0.4049 -0.2673
7 6 8 -12.3863 -0.2452
7 6 9 21.6094 -0.0087
7 6 10 0.2092 -0.2202
7 6 11 -9.3226 0.1794
7 6 12 10.5093 0.5298
7 6 13 24.6576 0.4244
7 6 14 -2.1931 0.2830
7 6 15 -16.9570 -0.1464
7 6 16 -11.4104 -0.0064
7 6 17 18.2241 -0.2319
7 6 18 -5.0211 0.3055
7 6 19 -7.2887 -0.1171
7 6 20 2.8286 0.3890
7 6 21 -1.2432 -0.1589
7 6 22 0.3989 -0.0578
7 6 23 5.8152 0.0907
7 6 24 -0.2948 -0.0171
7 6 25 -1.9628 -0.0073
7 6 26 -3.1732 0.0381
7 6 27 9.5220 -0.2779
7 6 28 -0.9950 0.1966
7 6 29 2.4381 -0.0628
7 6 30 0.2133 0.1047
7 6 31 -0.1287 -0.1725
7 6 32 1.8054 -0.0165
7 7 1 3.9789 0.5872
7 7 2 24.2429 0.0687
7 7 3 -3.9793 -0.4022
7 7 4 5.4831 0.2913
7 7 5 2.3343 -0.4897
7 7 6 14.5958 -0.2067
7 7 7 -26.8424 0.3155
7 7 8 4.5666 0.1331
7 7 9 0.2191 -0.2363
7 7 10 -4.8539 -0.0354
7 7 11 -10.6239 -0.2861
7 7 12 8.0518 0.5361
7 7 13 -12.4093 0.0232
7 7 14 -4.2051 -0.1076
7 7 15 -8.8077 0.0694
7 7 16 27.1417 0.0534
7 7 17 6.3231 -0.0568
7 7 18 -13.8425 -0.0412
7 7 19 6.9963 0.1736
7 7 20 -4.2004 -0.0108
7 7 21 -3.0290 -0.0805
7 7 22 -1.1188 0.1428
7 7 23 -1.5941 0.0204
7 7 24 -7.9554 -0.2588
7 7 25 -2.2414 0.0643
7 7 26 -0.9259 -0.0097
7 7 27 5.7704 0.0253
7 7 28 -6.1579 0.2148
7 7 29 -4.0687 0.0219
7 7 30 -3.8189 -0.0540
7 7 31 0.9312 0.0953
7 8 1 -5.1439 0.4708
7 8 2 -0.3764 0.5154
7 8 3 -15.4527 -0.0369
7 8 4 7.1347 0.0850
7 8 5 0.2049 0.1104
7 8 6 -7.1464 -0.2235
7 8 7 16.7375 0.4798
7 8 8 5.4364 0.1872
7 8 9 -2.8205 -0.1314
7 8 10 3.5135 0.4791
7 8 11 10.0610 0.4488
7 8 12 -2.7006 -0.3484
7 8 13 -7.7652 -0.0785
7 8 14 3.4912 0.1835
7 8 15 22.2178 0.1560
7 8 16 5.5743 0.4623
7 8 17 -10.9032 -0.3443
7 8 18 -1.1181 -0.0240
7 8 19 12.1853 -0.1156
7 8 20 -7.1383 0.0883
7 8 21 8.0319 0.1235
7 8 22 -10.3031 0.1398
7 8 23 -5.7153 0.0097
7 8 24 -12.0082 0.1841
7 8 25 0.0099 -0.0912
7 8 26 -5.3480 -0.0975
7 8 27 -2.7610 -0.0223
7 8 28 0.0329 -0.0215
7 8 29 1.5414 0.1301
7 8 30 1.1085 0.0606
7 8 31 2.9989 -0.0611
7 9 1 -7.0690 0.6604
7 9 2 -3.1385 0.3271
7 9 3 1.6747 -0.0831
7 9 4 18.2144 0.3960
7 9 5 -12.1582 0.0529
7 9 6 -3.9107 -0.4071
7 9 7 4.8389 -0.7014
7 9 8 3.9952 0.1040
7 9 9 -4.8052 0.0463
7 9 10 3.3989 0.1858
7 9 11 1.4310 0.2517
7 9 12 -1.1742 -0.3425
7 9 13 1.6446 -0.3253
7 9 14 7.8668 0.0197
7 9 15 -4.1417 -0.0140
7 9 16 -18.2550 0.0265
7 9 17 -3.3818 0.1182
7 9 18 5.7644 0.0982
7 9 19 -2.6733 0.0760
7 9 20 -3.8808 0.0327
7 9 21 0.7231 0.0884
7 9 22 -5.3109 -0.0122
7 9 23 -6.9666 -0.0627
7 9 24 3.3280 -0.0650
7 9 25 0.1756 0.0439
7 9 26 -3.7550 0.0023
7 9 27 -2.7001 -0.0246
7 9 28 -0.0642 -0.3018
7 9 29 2.2438 -0.1353
7 9 30 -0.4098 0.1457
7 10 1 -7.5024 -0.2612
7 10 2 1.7975 -0.4863
7 10 3 11.3201 -0.3514
7 10 4 -10.8607 -0.1140
7 10 5 -15.3369 0.3962
7 10 6 -0.4360 0.1409
7 10 7 3.7630 -0.0745
7 10 8 0.4633 -0.1088
7 10 9 -1.2459 0.1903
7 10 10 1.2756 -0.2385
7 10 11 4.4888 0.0306
7 10 12 3.1322 0.3905
7 10 13 9.3195 -0.1193
7 10 14 -0.6951 0.0913
7 10 15 -7.1529 0.0694
7 10 16 4.2243 0.0411
7 10 17 7.3914 -0.0491
7 10 18 4.9063 0.1391
7 10 19 -5.1665 0.2374
7 10 20 -1.6451 -0.0787
7 10 21 0.6957 -0.4126
7 10 22 -0.4986 0.1586
7 10 23 9.5561 -0.1466
7 10 24 -0.9978 -0.2179
7 10 25 0.6056 0.0809
7 10 26 -2.3000 0.1736
7 10 27 3.6778 -0.0540
7 10 28 -4.9205 -0.0418
7 10 29 -2.5336 0.2069
7 11 1 -0.2247 -0.4981
7 11 2 9.5449 0.2474
7 11 3 -6.7303 -0.0568
7 11 4 -18.4636 -0.3237
7 11 5 5.2510 0.0160
7 11 6 19.7462 0.3483
7 11 7 -1.3586 0.1957
7 11 8 -14.4213 0.0811
7 11 9 0.4966 -0.1183
7 11 10 7.5408 -0.1354
7 11 11 -8.0795 -0.2581
7 11 12 -0.8869 0.0995
7 11 13 -2.8988 0.3260
7 11 14 -0.6331 0.1468
7 11 15 0.1456 0.0682
7 11 16 3.6765 -0.1951
7 11 17 -1.9721 -0.1956
7 11 18 -7.5564 0.1186
7 11 19 0.4401 0.0202
7 11 20 -4.1874 -0.1199
7 11 21 -4.1007 0.0265
7 11 22 -3.0135 0.0662
7 11 23 0.1213 0.1800
7 11 24 -1.9985 0.0297
7 11 25 -5.1299 -0.1218
7 11 26 3.0521 0.0474
7 11 27 0.8391 0.0105
7 11 28 4.2209 0.1363
7 12 1 3.9072 0.7528
7 12 2 -3.8791 0.3273
7 12 3 -12.2003 0.1767
7 12 4 3.4699 0.2676
7 12 5 16.7248 0.2070
7 12 6 -1.7543 -0.2490
7 12 7 -11.3326 0.1954
7 12 8 -3.6666 0.0600
7 12 9 13.2519 0.2464
7 12 10 -1.6113 -0.0413
7 12 11 -2.9721 0.0137
7 12 12 2.0959 -0.2209
7 12 13 0.7517 0.3336
7 12 14 0.8560 0.0144
7 12 15 3.5190 -0.1083
7 12 16 1.4429 0.1501
7 12 17 -2.4170 -0.0109
7 12 18 1.9017 -0.0537
7 12 19 5.3989 -0.3071
7 12 20 6.6690 0.1366
7 12 21 2.1060 0.2549
7 12 22 -0.2542 -0.0415
7 12 23 -4.2678 -0.1660
7 12 24 -0.6530 -0.0393
7 12 25 0.4855 -0.0889
7 12 26 -2.5011 -0.0430
7 12 27 -2.2349 -0.1230
7 13 1 -2.4834 0.4975
7 13 2 -9.1667 0.0159
7 13 3 5.7960 0.0593
7 13 4 15.4659 0.0660
7 13 5 -1.8798 -0.0268
7 13 6 -15.8933 0.0842
7 13 7 2.8710 -0.1510
7 13 8 19.8681 -0.1144
7 13 9 -5.4620 0.0364
7 13 10 -10.8061 0.0914
7 13 11 -1.0963 0.0383
7 13 12 6.1006 -0.0360
7 13 13 -1.0484 -0.1678
7 13 14 -2.4399 -0.0614
7 13 15 2.2505 0.0064
7 13 16 -1.7220 0.1444
7 13 17 1.2324 0.0909
7 13 18 -2.8629 -0.0318
7 13 19 2.9972 0.1067
7 13 20 -2.9402 0.0187
7 13 21 2.2608 -0.0083
7 13 22 -5.5298 0.0715
7 13 23 0.1605 -0.1913
7 13 24 -2.2319 0.1574
7 13 25 3.1056 0.1651
7 14 1 -1.7620 -0.1494
7 14 2 6.7431 0.0268
7 14 3 7.1335 0.4593
7 14 4 -0.0204 0.0743
7 14 5 -11.1179 -0.4027
7 14 6 3.9617 0.2582
7 14 7 10.2422 -0.1461
7 14 8 -2.1159 -0.1198
7 14 9 -7.8004 -0.0532
7 14 10 6.1149 -0.0254
7 14 11 12.3956 0.0949
7 14 12 -0.6643 0.0915
7 14 13 4.3251 0.0840
7 14 14 -3.6694 -0.0335
7 14 15 1.6451 -0.0753
7 14 16 -2.6763 -0.1912
7 14 17 1.7209 0.0044
7 14 18 1.5613 0.1235
7 14 19 -0.9459 -0.0022
7 14 20 1.5708 0.0221
7 14 21 -2.8313 -0.1548
7 14 22 3.9171 -0.0295
7 14 23 -1.9203 -0.0265
7 14 24 3.4106 -0.0639
7 15 1 -2.5141 0.3650
7 15 2 3.7711 -0.2082
7 15 3 -5.1433 -0.0367
7 15 4 -10.6023 0.2842
7 15 5 5.6967 0.0014
7 15 6 14.0860 -0.2731
7 15 7 0.9092 0.1124
7 15 8 -8.3801 0.0030
7 15 9 8.5392 -0.0097
7 15 10 6.3668 0.1112
7 15 11 -2.2135 -0.0658
7 15 12 -6.0339 0.1170
7 15 13 -3.1526 -0.1034
7 15 14 -0.8619 -0.0101
7 15 15 -2.7049 0.1157
7 15 16 1.5199 -0.0576
7 15 17 1.2542 0.0175
7 15 18 5.7279 -0.0187
7 15 19 -2.1506 0.0504
7 15 20 -1.6195 0.1384
7 15 21 1.0000 -0.1076
7 15 22 4.0567 -0.0602
7 16 1 -6.4749 -0.1369
7 16 2 1.9049 -0.1701
7 16 3 -9.0998 -0.2050
7 16 4 6.0504 0.1265
7 16 5 10.1008 0.0338
7 16 6 -2.5799 -0.1301
7 16 7 -1.4935 0.2449
7 16 8 4.1715 0.1601
7 16 9 11.7456 -0.1487
7 16 10 -2.5501 0.0181
7 16 11 1.6840 0.1607
7 16 12 2.7084 -0.0790
7 16 13 2.3024 -0.1282
7 16 14 2.3340 0.1181
7 16 15 -1.0086 -0.0108
7 16 16 -0.1405 -0.0882
7 16 17 -7.7251 0.0693
7 16 18 3.6281 -0.0531
7 16 19 -5.3451 0.1308
7 16 20 1.3258 0.0030
7 17 1 2.5872 -0.2617
7 17 2 -7.7564 0.0476
7 17 3 2.8684 0.1138
7 17 4 4.4019 -0.0977
7 17 5 -0.0178 0.0799
7 17 6 -8.4109 0.0916
7 17 7 8.6112 -0.1346
7 17 8 6.7614 0.0571
7 17 9 2.3825 0.0261
7 17 10 2.7503 -0.0176
7 17 11 0.2435 0.0876
7 17 12 7.9911 -0.3212
7 17 13 -1.4254 0.0375
7 17 14 4.9282 0.2050
7 17 15 1.2780 -0.1156
7 17 16 5.0494 -0.0569
7 17 17 -2.7276 0.0862
7 18 1 -7.4240 0.0634
7 18 2 1.2635 0.0414
7 18 3 4.5990 -0.0524
7 18 4 0.9125 0.0230
7 18 5 2.4346 0.0984
7 18 6 8.3508 -0.0785
7 18 7 8.5957 -0.0558
7 18 8 0.1046 0.0878
7 18 9 1.3615 0.0781
7 18 10 1.5580 -0.0306
7 18 11 1.9978 -0.1565
7 18 12 4.7590 0.1708
7 18 13 0.3850 0.1260
7 18 14 4.9651 -0.0347
7 19 1 1.9057 -0.0047
7 19 2 2.9520 0.0373
7 19 3 3.1254 -0.0854
7 19 4 -2.4301 -0.2302
7 19 5 3.3278 -0.3064
7 19 6 3.5866 0.1233
7 19 7 -2.3746 0.3516
7 19 8 1.3178 0.0001
7 19 9 -3.9694 -0.0751
7 19 10 -1.1753 0.0781
8 0 0 -141.4540 1.1329
8 0 1 -19.2561 0.9245
8 0 2 -0.6470 -0.3342
8 0 3 60.4350 -1.0440
8 0 4 -83.3983 1.4860
8 0 5 41.1210 1.8249
8 0 6 66.7396 -0.1017
8 0 7 20.5139 -0.2114
8 0 8 -6.7613 0.5154
8 0 9 6.2234 -0.6351
8 0 10 -24.2280 0.8422
8 0 11 -27.3689 1.5600
8 0 12 0.5658 -0.9404
8 0 13 6.7731 -1.1258
8 0 14 -12.6855 0.9709
8 0 15 4.2938 0.9510
8 0 16 -2.7854 -0.5520
8 0 17 19.0027 -0.3360
8 0 18 -2.4039 0.0326
8 0 19 1.8750 0.1348
8 0 20 4.2790 0.2153
8 0 21 6.1965 0.8091
8 0 22 5.0279 -0.4746
8 0 23 1.5706 -0.4405
8 0 24 6.9213 0.2224
8 0 25 7.5931 0.2885
8 0 26 -6.9821 -0.3629
8 0 27 -1.0479 -0.2711
8 0 28 7.7175 0.1012
8 0 29 5.5063 0.0470
8 0 30 -6.3058 0.0506
8 0 31 -0.6936 -0.0761
8 0 32 3.8300 -0.1713
8 0 33 0.9782 -0.4569
8 1 0 19.2109 -0.3837
8 1 1 61.1630 -0.9180
8 1 2 52.7930 -0.5542
8 1 3 -39.5768 0.8026
8 1 4 1.6195 0.8997
8 1 5 77.5523 -0.4873
8 1 6 7.8784 -0.2063
8 1 7 -0.8562 0.2061
8 1 8 27.8866 0.4635
8 1 9 -14.4641 -0.2574
8 1 10 5.0933 1.1279
8 1 11 21.2258 -0.2051
8 1 12 -4.8980 -1.1693
8 1 13 -22.4977 0.4803
8 1 14 -14.6626 0.3660
8 1 15 15.8846 -0.3294
8 1 16 -8.4785 -0.4443
8 1 17 -0.3151 -0.0638
8 1 18 -5.7864 0.3336
8 1 19 4.1391 0.1616
8 1 20 3.1973 0.1988
8 1 21 -10.2403 0.1632
8 1 22 2.8324 -0.6774
8 1 23 -4.2580 0.0670
8 1 24 -1.3940 0.0368
8 1 25 -6.0124 0.1367
8 1 26 0.1244 -0.1074
8 1 27 2.5519 -0.0607
8 1 28 3.5893 0.1651
8 1 29 -5.1581 -0.1026
8 1 30 -0.4332 -0.3337
8 1 31 0.1091 -0.0322
8 1 32 -4.1824 0.0041
8 1 33 -0.3857 -0.1170
8 2 0 104.7684 -0.0934
8 2 1 16.0508 -1.5949
8 2 2 18.2929 0.4927
8 2 3 -2.0456 0.1080
8 2 4 84.2477 0.1478
8 2 5 -18.5200 -0.7279
8 2 6 19.4439 0.8650
8 2 7 -19.7966 0.9708
8 2 8 45.9464 0.0257
8 2 9 -14.5182 -0.0212
8 2 10 29.8555 0.1003
8 2 11 30.7008 -0.5781
8 2 12 -19.0305 0.4510
8 2 13 9.2181 0.1396
8 2 14 7.0586 0.2749
8 2 15 13.8526 0.0997
8 2 16 -0.5371 0.0706
8 2 17 3.5921 0.5518
8 2 18 2.0187 0.1179
8 2 19 8.1790 -0.3067
8 2 20 9.2338 -0.3914
8 2 21 0.5322 -0.3101
8 2 22 3.4561 0.0493
8 2 23 2.7083 -0.2158
8 2 24 -0.1160 0.0872
8 2 25 -0.1461 0.4323
8 2 26 1.6938 -0.5358
8 2 27 -0.9272 -0.0393
8 2 28 -6.5704 0.0582
8 2 29 -4.5021 -0.1048
8 2 30 6.2497 -0.0150
8 2 31 0.6770 0.0836
8 2 32 -1.0202 0.2435
8 2 33 -1.0510 0.3723
8 3 0 -7.3334 -0.2886
8 3 1 -29.7862 0.2727
8 3 2 -14.9509 -0.2736
8 3 3 26.1557 -0.3653
8 3 4 -31.4332 0.2206
8 3 5 -9.8681 0.1949
8 3 6 -33.0565 -0.2561
8 3 7 1.1577 0.3727
8 3 8 -42.9482 0.1692
8 3 9 2.0683 0.1675
8 3 10 -18.1174 0.3472
8 3 11 -22.3920 -0.3432
8 3 12 -10.8405 0.0867
8 3 13 17.2594 0.3633
8 3 14 -1.9682 -0.3195
8 3 15 -8.1957 -0.1369
8 3 16 -13.4113 -0.2144
8 3 17 1.8537 0.2837
8 3 18 -13.0847 -0.3073
8 3 19 4.0602 0.0135
8 3 20 -8.8835 0.3519
8 3 21 -2.8225 -0.0979
8 3 22 -2.2836 0.0192
8 3 23 -4.2331 0.2622
8 3 24 5.8812 0.2452
8 3 25 -2.7151 -0.1769
8 3 26 -0.0882 0.0964
8 3 27 -5.6586 0.1106
8 3 28 -1.0233 -0.0540
8 3 29 8.0087 0.0901
8 3 30 4.0494 0.3723
8 3 31 -1.1104 -0.0325
8 3 32 4.3109 -0.0587
8 3 33 0.7584 0.0121
8 4 0 -31.6502 0.0529
8 4 1 5.1406 0.1200
8 4 2 -5.6129 0.6260
8 4 3 -15.9691 -0.0737
8 4 4 4.5295 0.1305
8 4 5 41.5626 0.7997
8 4 6 -16.2860 0.5014
8 4 7 12.7304 0.5870
8 4 8 15.2076 0.2778
8 4 9 6.6446 0.4893
8 4 10 -7.7494 0.2025
8 4 11 -13.4155 -0.7545
8 4 12 39.2421 0.5119
8 4 13 2.9952 0.0654
8 4 14 7.5076 -0.5138
8 4 15 -1.5092 -0.1613
8 4 16 8.1056 0.3459
8 4 17 1.5135 0.5621
8 4 18 4.7539 -0.2089
8 4 19 7.7922 0.0621
8 4 20 -7.5585 -0.2562
8 4 21 -1.6492 -0.1794
8 4 22 12.7987 -0.2163
8 4 23 1.3082 0.5193
8 4 24 3.5964 -0.3517
8 4 25 -3.1335 -0.0283
8 4 26 4.6324 0.3512
8 4 27 -3.3680 0.1821
8 4 28 4.6629 -0.2624
8 4 29 -1.8425 -0.5616
8 4 30 -6.2006 -0.2151
8 4 31 -1.1484 0.2043
8 4 32 -1.0045 -0.2672
8 4 33 -1.6236 -0.0328
8 5 0 -11.9468 0.0044
8 5 1 13.7754 -0.5941
8 5 2 -30.6281 0.3889
8 5 3 -14.5984 0.1249
8 5 4 -0.2062 -0.0374
8 5 5 -29.1988 0.9707
8 5 6 -32.4887 -0.1384
8 5 7 -21.6418 -0.2484
8 5 8 4.9875 -0.9464
8 5 9 -41.8332 0.6125
8 5 10 5.6410 -0.3337
8 5 11 -8.2046 -0.2307
8 5 12 -4.9327 -0.0712
8 5 13 -22.8480 0.1099
8 5 14 -19.7335 0.4550
8 5 15 -3.1964 0.0499
8 5 16 -6.5385 -0.0425
8 5 17 -1.1425 -0.0243
8 5 18 0.0471 -0.0190
8 5 19 -10.2794 0.2122
8 5 20 -11.8742 -0.0561
8 5 21 7.0047 -0.0938
8 5 22 2.0639 0.1651
8 5 23 -5.8292 0.0479
8 5 24 -5.9524 0.2402
8 5 25 2.2702 -0.3038
8 5 26 1.3513 -0.5089
8 5 27 5.4741 0.2136
8 5 28 -1.1748 0.1522
8 5 29 -2.6122 -0.1057
8 5 30 -0.3286 0.0885
8 5 31 -0.6873 -0.1262
8 5 32 -0.6061 0.4222
8 6 0 -21.8174 0.5312
8 6 1 -9.7042 0.6485
8 6 2 -10.9414 -0.2883
8 6 3 12.4995 0.4952
8 6 4 -36.0711 0.9100
8 6 5 -26.1138 -0.8032
8 6 6 22.1965 -0.0979
8 6 7 17.3077 0.0376
8 6 8 -23.8682 0.7702
8 6 9 20.2593 -0.2169
8 6 10 17.9914 0.1165
8 6 11 13.1286 0.6742
8 6 12 -17.3975 0.0509
8 6 13 -5.2697 -0.3311
8 6 14 5.4649 0.5026
8 6 15 -2.9727 0.3280
8 6 16 -2.7464 -0.2912
8 6 17 1.8898 -0.4457
8 6 18 -14.7742 -0.3208
8 6 19 -12.1023 0.0665
8 6 20 10.0064 0.1229
8 6 21 5.0009 0.0441
8 6 22 -6.8888 -0.2972
8 6 23 -1.8547 -0.1413
8 6 24 -0.0075 0.0827
8 6 25 2.2332 0.1354
8 6 26 -4.9970 -0.3319
8 6 27 -0.3883 -0.2880
8 6 28 -4.8637 0.0171
8 6 29 0.2939 0.4984
8 6 30 5.7606 0.2916
8 6 31 2.2956 -0.2254
8 6 32 -1.5176 -0.2119
8 7 0 -24.0106 -0.3155
8 7 1 -15.8756 0.0466
8 7 2 8.6255 -0.2386
8 7 3 -11.2455 -0.3632
8 7 4 -15.2850 -0.0258
8 7 5 -3.6869 -0.2331
8 7 6 17.5367 -0.0739
8 7 7 -17.7843 0.7639
8 7 8 -6.9520 0.3952
8 7 9 5.0301 -0.0734
8 7 10 -7.3953 -0.0445
8 7 11 -15.7342 0.3545
8 7 12 -3.7567 0.2030
8 7 13 5.7893 0.0003
8 7 14 10.0505 -0.0516
8 7 15 -17.8942 0.0024
8 7 16 0.7789 -0.0799
8 7 17 -12.1651 0.2381
8 7 18 -12.2152 -0.1038
8 7 19 9.9311 0.0043
8 7 20 2.6811 -0.0851
8 7 21 -7.6917 -0.1398
8 7 22 -6.8897 0.2635
8 7 23 3.1930 0.0942
8 7 24 6.0182 -0.0273
8 7 25 1.6149 -0.0613
8 7 26 0.3809 0.3090
8 7 27 -0.3599 -0.0134
8 7 28 4.5295 -0.0406
8 7 29 4.1474 -0.1148
8 7 30 5.7398 0.2614
8 7 31 3.2548 -0.2794
8 8 0 32.9588 -0.0641
8 8 1 1.6512 0.4135
8 8 2 19.3348 0.5263
8 8 3 -16.4497 -0.0339
8 8 4 36.2514 0.2798
8 8 5 9.2609 0.4266
8 8 6 -12.4407 0.3536
8 8 7 0.1061 -0.4484
8 8 8 17.3845 -0.0440
8 8 9 -7.8028 0.2722
8 8 10 -12.6370 0.4267
8 8 11 -7.7884 -0.3225
8 8 12 8.0501 0.3694
8 8 13 3.0298 -0.1326
8 8 14 -11.7253 -0.3961
8 8 15 -0.5365 -0.2772
8 8 16 -0.3858 0.2444
8 8 17 -1.3777 -0.1562
8 8 18 9.8004 0.0804
8 8 19 9.0581 0.2728
8 8 20 -11.7868 -0.2820
8 8 21 -1.6148 0.1160
8 8 22 3.3063 -0.0447
8 8 23 8.2088 0.2722
8 8 24 0.0352 -0.2220
8 8 25 0.9223 -0.1638
8 8 26 -0.5946 0.2175
8 8 27 -0.2966 0.0868
8 8 28 -0.1558 -0.2732
8 8 29 -2.2041 -0.0153
8 8 30 -4.3540 -0.1071
8 8 31 -1.8774 -0.0287
8 9 0 6.3040 0.1692
8 9 1 13.6862 -1.1174
8 9 2 -11.2814 -0.0981
8 9 3 -2.6626 -0.0098
8 9 4 13.0129 -0.0950
8 9 5 -4.3677 0.0420
8 9 6 0.3148 0.1548
8 9 7 8.1866 -0.0262
8 9 8 5.1000 -0.2195
8 9 9 -11.8629 0.0823
8 9 10 -1.9714 -0.0194
8 9 11 12.3904 0.5589
8 9 12 -2.5335 -0.1803
8 9 13 -12.7102 0.1860
8 9 14 -9.2562 -0.2701
8 9 15 4.3127 0.4069
8 9 16 3.3188 0.3139
8 9 17 -2.6356 -0.3782
8 9 18 7.7640 0.1947
8 9 19 -10.8216 0.0476
8 9 20 -0.8664 0.0491
8 9 21 8.4947 0.1593
8 9 22 4.6045 -0.1285
8 9 23 2.0830 -0.3610
8 9 24 -4.6504 -0.3001
8 9 25 -2.0356 0.0800
8 9 26 -5.2467 0.2113
8 9 27 6.0242 -0.0877
8 9 28 -1.0064 0.1367
8 9 29 -1.5443 0.0608
8 9 30 -4.2605 0.0615
8 10 0 5.4364 -0.8289
8 10 1 2.1911 -0.8476
8 10 2 -11.2382 0.0985
8 10 3 7.7852 0.0909
8 10 4 -3.6962 -0.2640
8 10 5 7.2203 -0.0823
8 10 6 8.3985 0.2959
8 10 7 1.7273 0.2568
8 10 8 -11.4574 0.2685
8 10 9 -0.4040 0.1137
8 10 10 8.5754 0.1733
8 10 11 -0.0547 -0.5415
8 10 12 -13.3780 -0.0150
8 10 13 -1.9759 0.3187
8 10 14 5.1431 0.3229
8 10 15 -4.3949 -0.1774
8 10 16 -5.1706 -0.1101
8 10 17 -6.3456 0.3500
8 10 18 -2.0701 0.1199
8 10 19 -8.0483 -0.1899
8 10 20 4.2142 -0.2257
8 10 21 2.7158 -0.1670
8 10 22 -1.5218 0.1041
8 10 23 -2.3229 -0.0045
8 10 24 -2.7081 0.0079
8 10 25 0.4341 0.1473
8 10 26 -2.2130 -0.2009
8 10 27 0.2915 0.1730
8 10 28 -0.3954 0.2427
8 10 29 0.6157 -0.1440
8 11 0 -3.3851 -0.2724
8 11 1 -22.3192 1.1582
8 11 2 4.9799 0.2904
8 11 3 11.4236 -0.2601
8 11 4 9.3969 -0.0707
8 11 5 -9.0223 -0.1876
8 11 6 4.1908 0.0544
8 11 7 -6.2209 0.2066
8 11 8 -6.2964 0.3486
8 11 9 9.7042 0.2947
8 11 10 1.9029 -0.2431
8 11 11 -14.2012 -0.1509
8 11 12 -1.6788 0.0002
8 11 13 9.4801 0.1611
8 11 14 3.4877 0.2214
8 11 15 -5.0032 0.1065
8 11 16 -0.1324 -0.2315
8 11 17 2.3694 0.3784
8 11 18 -2.7118 -0.2023
8 11 19 6.4596 -0.2620
8 11 20 2.4042 0.0279
8 11 21 -2.1031 -0.2187
8 11 22 -0.5909 -0.0857
8 11 23 -1.4810 0.2213
8 11 24 4.0314 0.1481
8 11 25 1.5989 -0.0710
8 11 26 0.4606 -0.0510
8 11 27 -2.8787 -0.0962
8 11 28 -2.2062 -0.1438
8 12 0 -20.5489 0.6478
8 12 1 1.0446 0.8855
8 12 2 14.7919 -0.0930
8 12 3 14.2373 -0.2776
8 12 4 -10.2518 0.1519
8 12 5 2.2618 0.2770
8 12 6 2.7892 0.0416
8 12 7 6.9963 -0.0488
8 12 8 0.7841 -0.1474
8 12 9 4.1110 -0.1485
8 12 10 -7.1194 -0.0665
8 12 11 0.5563 0.2498
8 12 12 7.5370 0.0064
8 12 13 -0.4933 -0.1614
8 12 14 -9.4758 -0.0353
8 12 15 4.7122 -0.1253
8 12 16 -0.3462 0.1348
8 12 17 -0.8749 0.0027
8 12 18 0.9835 0.1025
8 12 19 0.0671 0.0874
8 12 20 3.0840 0.0356
8 12 21 -6.5920 0.0809
8 12 22 -0.3833 0.0035
8 12 23 -0.1369 0.0965
8 12 24 0.3158 -0.1151
8 12 25 1.7311 0.0157
8 12 26 -1.9278 0.1529
8 12 27 1.4471 0.0370
8 13 0 -3.6459 0.0926
8 13 1 20.5837 -0.7355
8 13 2 0.2751 -0.0922
8 13 3 -17.9734 0.0714
8 13 4 -6.7064 0.1277
8 13 5 6.3572 0.4231
8 13 6 -2.0428 -0.1919
8 13 7 -7.3230 -0.0492
8 13 8 -0.5199 -0.3696
8 13 9 -6.9769 0.0639
8 13 10 2.7510 -0.0072
8 13 11 11.4778 0.2201
8 13 12 2.4455 0.0079
8 13 13 -8.9856 0.2118
8 13 14 1.1131 -0.1560
8 13 15 10.4406 -0.0558
8 13 16 1.3705 0.0366
8 13 17 -0.7302 -0.0990
8 13 18 5.5390 0.0385
8 13 19 1.1521 0.0862
8 13 20 -2.7007 -0.0983
8 13 21 -1.7051 0.1660
8 13 22 2.9035 0.1133
8 13 23 3.9829 -0.3140
8 13 24 -2.0798 0.0144
8 13 25 -0.0130 -0.0790
8 14 0 10.9973 -0.0581
8 14 1 -0.3541 0.0707
8 14 2 -14.2266 -0.1812
8 14 3 -5.2808 0.2045
8 14 4 9.0520 0.2207
8 14 5 -1.6597 -0.3482
8 14 6 -6.7406 -0.1604
8 14 7 -0.2727 -0.0847
8 14 8 -1.7562 0.2518
8 14 9 1.1762 -0.0838
8 14 10 -4.8779 -0.0143
8 14 11 2.5842 0.3040
8 14 12 -11.0946 -0.1280
8 14 13 6.4270 -0.0931
8 14 14 0.4415 0.2915
8 14 15 3.2643 0.1587
8 14 16 4.0578 0.0007
8 14 17 0.1342 -0.1359
8 14 18 1.4990 -0.0806
8 14 19 -4.0349 0.0881
8 14 20 4.0536 0.1478
8 14 21 -0.3076 0.0555
8 14 22 5.4212 -0.0345
8 14 23 -4.3136 -0.1875
8 14 24 0.4229 0.1224
8 15 0 2.4230 -0.0558
8 15 1 -11.3714 0.0140
8 15 2 1.1304 -0.1997
8 15 3 12.3260 -0.0311
8 15 4 1.3644 -0.0425
8 15 5 -7.6149 -0.1813
8 15 6 -3.1791 0.0564
8 15 7 -1.0733 0.3185
8 15 8 -4.0874 0.2539
8 15 9 5.8618 -0.1373
8 15 10 -5.8173 0.1498
8 15 11 -6.8705 0.1602
8 15 12 4.2198 0.1427
8 15 13 9.4110 -0.0620
8 15 14 -2.0694 -0.2417
8 15 15 -4.3788 0.0447
8 15 16 0.4561 -0.1380
8 15 17 0.7584 0.0248
8 15 18 -0.6439 -0.0461
8 15 19 -3.2711 -0.1471
8 15 20 2.2752 -0.0045
8 15 21 1.1925 -0.0301
8 15 22 -3.8644 0.1353
8 16 0 2.9289 -0.3252
8 16 1 0.2327 -0.3074
8 16 2 17.6361 0.0138
8 16 3 -4.0572 0.0022
8 16 4 -2.4943 -0.2137
8 16 5 -0.9909 0.1077
8 16 6 1.5504 0.0103
8 16 7 -2.4811 0.0631
8 16 8 -3.2288 -0.1414
8 16 9 1.1568 0.1126
8 16 10 -8.0940 0.0727
8 16 11 -4.3091 -0.3524
8 16 12 2.2630 0.1521
8 16 13 -4.7738 -0.0840
8 16 14 0.2499 -0.2249
8 16 15 0.9962 -0.0217
8 16 16 2.0701 0.1344
8 16 17 3.0728 0.1439
8 16 18 3.9813 0.0752
8 16 19 1.2397 -0.0378
8 16 20 3.2079 -0.0894
8 17 0 -0.3762 0.0273
8 17 1 8.1657 0.0710
8 17 2 -1.3777 0.0508
8 17 3 0.7642 0.0998
8 17 4 0.2359 -0.1435
8 17 5 5.2691 -0.0166
8 17 6 -3.6852 0.0841
8 17 7 7.7652 -0.0974
8 17 8 -3.0757 0.0491
8 17 9 -2.8348 0.0849
8 17 10 2.7088 0.0202
8 17 11 1.7254 -0.0757
8 17 12 -0.8589 -0.1233
8 17 13 -9.4244 0.0816
8 17 14 -2.4062 0.1919
8 17 15 -5.7898 0.0949
8 17 16 -2.0307 -0.0772
8 17 17 -3.7350 0.0916
8 18 0 6.6045 -0.0013
8 18 1 -1.3859 0.0746
8 18 2 -3.7193 -0.2036
8 18 3 -2.4139 -0.0808
8 18 4 2.2518 0.0259
8 18 5 -1.7674 -0.0067
8 18 6 1.1102 0.0684
8 18 7 4.2502 0.1029
8 18 8 -1.4436 -0.0764
8 18 9 10.6802 -0.2418
8 18 10 -4.2228 0.0017
8 18 11 5.8545 0.1573
8 18 12 -9.3182 -0.0292
8 18 13 -2.2414 -0.1252
8 18 14 -4.2555 0.1669
8 19 0 0.1720 -0.0538
8 19 1 -1.5324 -0.0926
8 19 2 0.1687 -0.0339
8 19 3 -1.2412 0.1223
8 19 4 1.8939 0.2539
8 19 5 1.3550 0.0321
8 19 6 3.2770 0.0712
8 19 7 -7.5514 -0.0486
8 19 8 4.3926 -0.1663
8 19 9 0.6016 0.0278
8 19 10 -0.9132 0.0613
9 0 1 -54.6003 0.9786
9 0 2 -26.0534 -0.0021
9 0 3 -18.9046 0.2168
9 0 4 -113.9045 0.7082
9 0 5 30.6988 -0.5107
9 0 6 -13.7883 -1.0767
9 0 7 -13.3942 0.8749
9 0 8 -66.0445 1.0441
9 0 9 44.6097 -1.3075
9 0 10 17.7488 -0.6785
9 0 11 6.2522 0.5768
9 0 12 -0.8708 -0.3766
9 0 13 2.0490 0.4270
9 0 14 -12.5379 0.6481
9 0 15 21.2665 -0.9748
9 0 16 -14.4943 -0.9322
9 0 17 -2.2956 1.4416
9 0 18 -8.8297 0.9366
9 0 19 0.6243 -1.2960
9 0 20 -1.4478 -0.8137
9 0 21 -9.0828 0.9461
9 0 22 3.8616 0.4237
9 0 23 -8.0516 -0.5663
9 0 24 -0.2473 -0.1390
9 0 25 -0.8968 -0.1530
9 0 26 3.3555 -0.1272
9 0 27 -2.0180 0.0887
9 0 28 -4.2873 0.0450
9 0 29 -4.3721 -0.2595
9 0 30 -6.1855 -0.1343
9 0 31 4.0049 0.3837
9 0 32 -1.1448 0.5948
9 0 33 -3.8675 -0.2008
9 1 1 5.7901 -0.1118
9 1 2 -28.8728 0.4188
9 1 3 -2.6909 -0.5281
9 1 4 -7.5232 0.2457
9 1 5 78.7774 -0.5750
9 1 6 -61.8509 0.6616
9 1 7 -39.1237 0.5226
9 1 8 41.7415 -0.9847
9 1 9 45.2641 -0.4538
9 1 10 -40.2478 0.6451
9 1 11 -27.7020 0.1855
9 1 12 20.6574 -0.2035
9 1 13 23.1857 0.3124
9 1 14 7.2131 -0.6934
9 1 15 -5.9617 0.0599
9 1 16 11.0676 0.4598
9 1 17 5.3742 0.5647
9 1 18 -8.2411 -0.7824
9 1 19 -2.5839 -0.4238
9 1 20 -0.2257 0.7774
9 1 21 10.4370 0.1344
9 1 22 -4.7772 -0.0510
9 1 23 4.5248 0.1496
9 1 24 5.1882 -0.0666
9 1 25 7.4155 -0.2811
9 1 26 6.3451 -0.0986
9 1 27 -5.6447 0.0565
9 1 28 0.6643 -0.0426
9 1 29 -0.6867 -0.1481
9 1 30 7.9263 0.0893
9 1 31 6.1369 0.2589
9 1 32 -3.9861 -0.1417
9 1 33 5.9943 -0.1553
9 2 1 -18.7688 -0.0943
9 2 2 10.8284 0.7709
9 2 3 -16.7200 0.5451
9 2 4 80.1341 -0.5013
9 2 5 -28.6388 -0.5918
9 2 6 23.4266 -0.3689
9 2 7 -0.2620 -0.0617
9 2 8 66.9448 -0.1785
9 2 9 -29.7743 0.0727
9 2 10 2.3039 -0.2918
9 2 11 -1.3340 -0.2347
9 2 12 3.8123 0.1889
9 2 13 8.6088 -0.0429
9 2 14 5.9784 -0.4987
9 2 15 -9.4437 0.1633
9 2 16 -4.8392 0.0512
9 2 17 14.3223 -0.3721
9 2 18 -6.5578 -0.6328
9 2 19 0.1073 0.6120
9 2 20 -6.3946 0.4804
9 2 21 -2.8200 -0.4667
9 2 22 -3.7326 -0.3539
9 2 23 0.3871 0.1505
9 2 24 2.6510 0.0609
9 2 25 -0.5060 -0.1176
9 2 26 -0.9596 -0.4439
9 2 27 6.3439 0.2358
9 2 28 5.0480 0.1837
9 2 29 1.8968 -0.2673
9 2 30 0.2491 0.0818
9 2 31 -6.9929 -0.1153
9 2 32 -0.4551 -0.1894
9 2 33 1.0826 -0.1643
9 3 1 14.6986 0.3734
9 3 2 47.5100 -0.3939
9 3 3 40.0840 -0.6536
9 3 4 6.8402 0.0759
9 3 5 7.8716 -0.1548
9 3 6 15.7159 0.0993
9 3 7 52.8704 -0.1720
9 3 8 -57.7416 0.3513
9 3 9 3.4499 0.0662
9 3 10 2.5796 -0.0604
9 3 11 16.7906 0.1484
9 3 12 -19.9040 0.0075
9 3 13 -9.8512 0.1584
9 3 14 -4.9854 -0.1670
9 3 15 -4.7739 -0.0860
9 3 16 -0.9025 0.2060
9 3 17 13.6603 0.2870
9 3 18 -1.5600 0.0257
9 3 19 12.8942 -0.0867
9 3 20 -2.6389 0.0538
9 3 21 6.8042 0.0589
9 3 22 4.1185 -0.0933
9 3 23 7.1186 -0.1511
9 3 24 0.8613 0.0433
9 3 25 0.1886 0.1535
9 3 26 1.6630 0.0347
9 3 27 5.7303 0.0799
9 3 28 0.3935 -0.0024
9 3 29 -2.3430 -0.0950
9 3 30 -6.0776 -0.1182
9 3 31 -4.8969 0.0686
9 3 32 2.5909 -0.0838
9 3 33 -4.3402 -0.0357
9 4 1 24.3971 0.1011
9 4 2 16.1285 -0.1336
9 4 3 11.2644 -0.8582
9 4 4 -23.2723 -0.1149
9 4 5 19.5509 0.4984
9 4 6 -7.3101 0.4986
9 4 7 3.9859 -0.7476
9 4 8 12.9472 -0.9396
9 4 9 -0.3909 0.4483
9 4 10 17.6835 0.1388
9 4 11 -4.2999 -0.0779
9 4 12 18.6825 -0.2471
9 4 13 -22.6375 0.1037
9 4 14 -2.7219 -0.1480
9 4 15 -0.3653 0.2425
9 4 16 17.5847 -0.4172
9 4 17 -16.4867 0.0899
9 4 18 -1.8466 -0.4484
9 4 19 0.6181 -0.0520
9 4 20 3.8338 0.1706
9 4 21 2.2247 0.3511
9 4 22 4.1366 -0.0732
9 4 23 -2.1662 -0.1351
9 4 24 -5.5962 -0.2188
9 4 25 6.7376 -0.0342
9 4 26 3.3146 -0.0122
9 4 27 -2.3210 0.0873
9 4 28 -1.6938 0.0820
9 4 29 -0.8553 -0.0092
9 4 30 7.1347 0.2164
9 4 31 2.6548 0.3763
9 4 32 4.0246 -0.3966
9 4 33 -1.1122 0.4378
9 5 1 5.5256 -1.3338
9 5 2 -8.7362 0.0497
9 5 3 -23.3438 0.6868
9 5 4 31.6892 -0.5563
9 5 5 -4.6374 -0.5002
9 5 6 -0.1106 0.0869
9 5 7 -2.2612 1.1432
9 5 8 24.4759 -0.0575
9 5 9 -11.4385 -0.1174
9 5 10 -0.4563 0.4693
9 5 11 3.3550 -0.0566
9 5 12 6.2348 -0.0462
9 5 13 5.4476 0.2455
9 5 14 13.6810 -0.0136
9 5 15 28.8714 -0.1393
9 5 16 -3.0428 -0.1414
9 5 17 -7.4689 0.0253
9 5 18 4.3038 0.1378
9 5 19 6.9237 -0.2206
9 5 20 -1.1147 0.1403
9 5 21 2.5910 0.1067
9 5 22 -0.9159 -0.1823
9 5 23 -4.3880 -0.1176
9 5 24 6.2585 0.1020
9 5 25 2.8131 0.0171
9 5 26 0.7462 0.2580
9 5 27 -3.5301 0.0502
9 5 28 -1.6511 -0.3565
9 5 29 -0.6219 -0.2512
9 5 30 1.5477 0.3797
9 5 31 -2.0648 -0.2173
9 5 32 -1.8595 -0.3217
9 6 1 30.5949 -1.7170
9 6 2 -8.3419 -0.3223
9 6 3 22.3009 0.2717
9 6 4 6.2358 0.5119
9 6 5 -16.9971 -0.2523
9 6 6 13.4010 -0.3565
9 6 7 -11.3364 0.6790
9 6 8 -30.7795 0.2719
9 6 9 -5.4830 -0.1135
9 6 10 -4.5083 -0.4629
9 6 11 -7.7770 0.0204
9 6 12 -17.4275 -0.2548
9 6 13 6.8879 0.2035
9 6 14 19.4615 -0.4011
9 6 15 -11.5243 0.0139
9 6 16 -11.0242 -0.0098
9 6 17 11.2340 0.1682
9 6 18 14.3356 -0.1956
9 6 19 -2.4190 0.3910
9 6 20 0.2737 -0.3878
9 6 21 -4.5722 -0.2254
9 6 22 -8.7161 0.0599
9 6 23 4.1489 0.1779
9 6 24 1.3511 -0.0850
9 6 25 1.0568 0.0335
9 6 26 -4.8401 0.0526
9 6 27 4.5248 -0.1675
9 6 28 6.5490 -0.0671
9 6 29 -2.4848 0.1423
9 6 30 -2.3192 -0.3099
9 6 31 -3.5132 -0.0278
9 6 32 2.5987 0.3392
9 7 1 -8.7907 1.1588
9 7 2 13.7238 0.4502
9 7 3 5.4501 -0.2208
9 7 4 -9.4628 0.2579
9 7 5 3.9873 0.0690
9 7 6 11.8945 -0.4161
9 7 7 -2.3861 -0.4756
9 7 8 0.6568 0.0975
9 7 9 14.9879 0.0765
9 7 10 11.6622 -0.2559
9 7 11 5.9705 0.2263
9 7 12 4.8823 0.3522
9 7 13 16.7412 -0.3500
9 7 14 -7.4982 -0.2023
9 7 15 -16.2864 0.0268
9 7 16 11.6183 0.2150
9 7 17 16.5692 0.0272
9 7 18 -3.7589 -0.0485
9 7 19 -2.6550 0.2396
9 7 20 2.8460 0.0213
9 7 21 0.1377 -0.2000
9 7 22 6.1479 0.1497
9 7 23 1.9913 -0.1390
9 7 24 -0.4829 0.0258
9 7 25 -6.3224 0.0406
9 7 26 -0.2081 -0.0704
9 7 27 -0.2834 -0.1069
9 7 28 1.5704 0.0644
9 7 29 -5.9779 0.1188
9 7 30 0.3708 -0.1705
9 7 31 0.9762 -0.3220
9 8 1 -13.0518 0.1410
9 8 2 4.9583 -0.7169
9 8 3 -24.4988 -1.1090
9 8 4 -1.1893 0.4277
9 8 5 -8.0004 0.3949
9 8 6 -13.8121 0.4592
9 8 7 -11.2031 -0.1611
9 8 8 9.4154 -0.2753
9 8 9 -4.7527 -0.0064
9 8 10 -1.4668 0.0046
9 8 11 0.7902 0.1151
9 8 12 3.4923 0.1840
9 8 13 -7.0049 -0.3425
9 8 14 -16.6160 0.2262
9 8 15 8.3267 0.3631
9 8 16 5.2557 -0.4232
9 8 17 -13.1086 0.1448
9 8 18 -11.7456 0.0801
9 8 19 -1.9645 -0.2751
9 8 20 -1.2658 -0.0745
9 8 21 3.1295 0.3151
9 8 22 8.1570 -0.0504
9 8 23 -0.7102 -0.0685
9 8 24 1.7729 -0.0284
9 8 25 6.9323 -0.0418
9 8 26 8.3732 0.1220
9 8 27 -0.1515 -0.0571
9 8 28 -2.1160 -0.0073
9 8 29 2.5747 0.0441
9 8 30 2.6152 0.0503
9 9 1 7.9307 -0.3217
9 9 2 -21.1980 0.4435
9 9 3 -2.8757 -0.5573
9 9 4 2.1851 0.3357
9 9 5 -1.9013 0.4989
9 9 6 -10.3530 -0.1188
9 9 7 -0.8502 -0.1433
9 9 8 10.9951 -0.1617
9 9 9 0.0624 0.0743
9 9 10 -7.2674 0.1113
9 9 11 0.4483 -0.1797
9 9 12 -0.3942 -0.2204
9 9 13 -1.3888 0.0934
9 9 14 5.6638 0.1387
9 9 15 11.7796 0.2818
9 9 16 -4.3097 -0.1371
9 9 17 -9.0736 -0.2671
9 9 18 8.5929 0.1585
9 9 19 1.4723 0.0191
9 9 20 -0.3456 0.0174
9 9 21 1.0896 -0.1629
9 9 22 -2.0393 0.2696
9 9 23 3.3518 0.2970
9 9 24 0.7556 -0.0913
9 9 25 11.1181 -0.0300
9 9 26 0.5802 0.0581
9 9 27 3.8125 -0.0503
9 9 28 -2.6264 -0.1635
9 9 29 5.3196 -0.0702
9 9 30 0.1036 0.0316
9 10 1 -6.4705 0.6020
9 10 2 -3.7894 1.0570
9 10 3 9.0890 0.9425
9 10 4 1.9291 -0.7075
9 10 5 -8.7230 -0.4698
9 10 6 -10.1485 0.0889
9 10 7 9.7624 -0.0996
9 10 8 -2.1775 -0.0072
9 10 9 -5.8323 0.1137
9 10 10 -6.0776 0.0467
9 10 11 -4.0127 -0.1643
9 10 12 -3.1484 -0.1923
9 10 13 3.1133 0.2300
9 10 14 5.2312 -0.3262
9 10 15 -6.0824 0.1060
9 10 16 -1.7545 0.1644
9 10 17 7.8807 -0.3516
9 10 18 2.1716 -0.3022
9 10 19 0.6662 0.5906
9 10 20 -1.6021 0.0637
9 10 21 -5.8413 -0.2882
9 10 22 -2.8250 -0.0366
9 10 23 -0.6064 0.1788
9 10 24 3.8346 0.0216
9 10 25 -2.9983 -0.0613
9 10 26 -1.3456 -0.0902
9 10 27 2.9096 -0.1347
9 10 28 4.0047 -0.2099
9 10 29 -1.9507 0.0675
9 11 1 -1.4230 -0.5039
9 11 2 7.0082 -0.3270
9 11 3 -0.5574 0.4821
9 11 4 -12.6207 -0.1728
9 11 5 -14.6516 -0.3483
9 11 6 16.5720 0.0581
9 11 7 13.2144 -0.2916
9 11 8 -11.8498 -0.1255
9 11 9 -3.2781 0.1996
9 11 10 11.0127 0.0782
9 11 11 6.3367 0.0820
9 11 12 -5.3908 0.1396
9 11 13 3.7588 -0.1065
9 11 14 -7.3576 0.0355
9 11 15 -0.2847 -0.3447
9 11 16 -0.0587 -0.0679
9 11 17 1.6140 0.3580
9 11 18 -5.6422 0.0266
9 11 19 2.9731 -0.1523
9 11 20 0.9891 0.1208
9 11 21 2.6949 0.1523
9 11 22 -0.9144 -0.0409
9 11 23 2.7369 -0.1439
9 11 24 -1.4642 0.0045
9 11 25 1.6065 0.1816
9 11 26 -7.3409 -0.1977
9 11 27 3.1520 0.1164
9 11 28 -2.8686 0.0033
9 12 1 5.1814 -0.6666
9 12 2 -3.0162 -0.2978
9 12 3 -8.0416 -0.6184
9 12 4 -12.4862 0.5044
9 12 5 10.3939 0.1291
9 12 6 6.1304 0.1253
9 12 7 -17.0397 0.0756
9 12 8 -11.7193 0.0219
9 12 9 6.9484 -0.0863
9 12 10 2.6063 -0.1141
9 12 11 -9.9319 0.1421
9 12 12 0.6665 -0.0790
9 12 13 -0.6021 -0.0059
9 12 14 -5.2073 -0.0217
9 12 15 4.9552 -0.1294
9 12 16 -1.5616 -0.1877
9 12 17 -3.5929 0.2922
9 12 18 -2.5834 -0.1029
9 12 19 -5.2061 -0.3874
9 12 20 2.6640 -0.1125
9 12 21 -0.3812 0.3965
9 12 22 4.3654 0.1087
9 12 23 -0.2108 -0.2445
9 12 24 1.0661 -0.1202
9 12 25 -0.0554 0.1334
9 12 26 3.9002 -0.0555
9 13 1 2.4362 -0.2502
9 13 2 -1.6265 0.2023
9 13 3 -5.9357 -0.0096
9 13 4 16.1782 -0.1230
9 13 5 10.8752 0.0280
9 13 6 0.8563 -0.2469
9 13 7 -4.4301 0.4657
9 13 8 17.2537 0.0700
9 13 9 14.1890 -0.0323
9 13 10 -12.5619 -0.0750
9 13 11 1.2611 -0.0123
9 13 12 0.4709 -0.2114
9 13 13 3.9727 0.1430
9 13 14 -2.7391 0.0983
9 13 15 2.1789 0.2234
9 13 16 -4.2322 0.0192
9 13 17 -0.2615 -0.1468
9 13 18 1.9621 0.1517
9 13 19 -1.5299 0.0359
9 13 20 2.8716 -0.0405
9 13 21 -0.7258 -0.1000
9 13 22 1.7327 -0.1505
9 13 23 -1.7769 0.0355
9 13 24 -3.5063 0.0855
9 13 25 -0.7631 0.0062
9 14 1 -5.9508 -0.3094
9 14 2 -2.2948 -0.2027
9 14 3 4.9800 0.1548
9 14 4 5.2866 0.1446
9 14 5 -8.2541 0.1209
9 14 6 -4.0791 -0.1495
9 14 7 9.7491 0.1627
9 14 8 1.8430 0.2862
9 14 9 -11.8687 -0.1356
9 14 10 -8.0642 -0.0812
9 14 11 9.1496 -0.0004
9 14 12 -1.9144 -0.1305
9 14 13 2.5285 0.0771
9 14 14 1.1740 0.0563
9 14 15 -0.0335 -0.0023
9 14 16 1.1470 0.0119
9 14 17 -0.5643 -0.0208
9 14 18 2.6693 -0.1677
9 14 19 -0.3780 0.1774
9 14 20 -5.5881 -0.0162
9 14 21 -3.7023 -0.0705
9 14 22 -2.9730 0.1471
9 14 23 -0.2944 0.1176
9 15 1 -0.3203 0.7113
9 15 2 2.8167 0.2203
9 15 3 1.6128 -0.3631
9 15 4 -4.5734 0.1664
9 15 5 -7.9719 0.1358
9 15 6 8.3665 -0.2153
9 15 7 2.7359 -0.2604
9 15 8 -10.5316 -0.0692
9 15 9 1.1853 0.0039
9 15 10 7.0120 -0.1189
9 15 11 5.4212 0.0081
9 15 12 -0.3524 0.1046
9 15 13 3.4646 -0.0346
9 15 14 -0.9125 -0.1169
9 15 15 5.1193 0.1274
9 15 16 -1.5530 0.1076
9 15 17 0.6824 -0.0285
9 15 18 2.2052 0.0534
9 15 19 2.4229 0.1624
9 15 20 2.2961 0.0137
9 15 21 -0.1821 -0.1999
9 15 22 1.6723 0.0307
9 16 1 -6.3367 0.8340
9 16 2 -2.1920 0.0612
9 16 3 -9.5258 0.0724
9 16 4 -3.1583 -0.2093
9 16 5 4.2853 0.0941
9 16 6 2.0244 0.1415
9 16 7 -7.7072 -0.0976
9 16 8 -0.3979 -0.1542
9 16 9 7.9771 0.0756
9 16 10 0.0093 0.1642
9 16 11 -1.4781 -0.1056
9 16 12 1.7148 0.0943
9 16 13 -2.3062 -0.0921
9 16 14 -2.2801 0.1070
9 16 15 1.2885 0.1494
9 16 16 -4.0171 -0.1573
9 16 17 3.0829 -0.0514
9 16 18 -8.4332 0.0568
9 16 19 1.9638 0.0275
9 17 1 1.9905 -0.4894
9 17 2 -4.5272 -0.1327
9 17 3 0.2493 0.2652
9 17 4 0.9808 -0.0415
9 17 5 1.6911 0.0554
9 17 6 -10.9931 0.1704
9 17 7 -2.4501 -0.0752
9 17 8 -2.4611 -0.1591
9 17 9 -3.4808 -0.1246
9 17 10 -7.2236 0.1317
9 17 11 -4.2472 -0.0326
9 17 12 2.4067 -0.0844
9 17 13 1.6164 0.1083
9 17 14 4.7221 -0.0713
9 17 15 1.4757 -0.0290
9 17 16 1.8332 -0.1357
9 17 17 2.5732 0.2076
9 18 1 1.4020 -0.0499
9 18 2 0.7143 0.2338
9 18 3 3.4470 0.3926
9 18 4 -1.3576 0.0247
9 18 5 -9.5457 -0.2608
9 18 6 -3.4901 -0.1925
9 18 7 -3.6208 0.1704
9 18 8 -8.0010 0.1256
9 18 9 0.6536 0.0506
9 18 10 -8.9118 -0.1367
9 18 11 9.2152 -0.0406
9 18 12 -5.3824 0.1162
9 18 13 5.3130 0.0138
9 18 14 -0.4174 0.0011
9 19 1 -0.6170 0.0459
9 19 2 0.3451 -0.0363
9 19 3 -2.8805 0.0275
9 19 4 0.6349 -0.1371
9 19 5 -0.0544 -0.1791
9 19 6 5.4578 0.1645
9 19 7 -1.1950 0.1468
9 19 8 6.5008 0.0640
9 19 9 1.3243 0.0036
10 0 0 63.2661 0.7285
10 0 1 -51.2227 0.6648
10 0 2 46.4418 -1.1781
10 0 3 47.1157 -0.7818
10 0 4 -6.8287 1.6232
10 0 5 -55.5254 0.1823
10 0 6 8.0893 -1.0476
10 0 7 11.9339 -0.1038
10 0 8 -3.9633 -0.0710
10 0 9 10.9590 -0.6540
10 0 10 -18.0981 1.1753
10 0 11 -9.9694 0.2497
10 0 12 10.5123 -1.4439
10 0 13 19.8925 -0.9224
10 0 14 -2.2156 1.2572
10 0 15 -1.9300 0.5213
10 0 16 -3.9148 -0.7871
10 0 17 5.7726 -0.3190
10 0 18 3.4361 0.2063
10 0 19 -0.1320 -0.2851
10 0 20 -1.6122 0.4337
10 0 21 -1.1744 -0.2403
10 0 22 2.3830 -0.8168
10 0 23 -3.1671 -0.4979
10 0 24 -0.1230 0.3289
10 0 25 -0.7792 0.6405
10 0 26 1.2767 -0.2787
10 0 27 -7.6526 -0.0483
10 0 28 1.3100 0.2349
10 0 29 14.2275 0.0239
10 0 30 0.3290 -0.0342
10 0 31 1.0635 -0.1726
10 0 32 -4.9406 0.0480
10 0 33 1.8985 -0.3561
10 1 0 -89.6079 1.4980
10 1 1 19.5110 -0.5725
10 1 2 16.0670 -0.1756
10 1 3 -40.6361 1.5855
10 1 4 -66.6228 0.3012
10 1 5 29.6660 -1.1248
10 1 6 16.8840 -0.5454
10 1 7 -25.0839 0.8137
10 1 8 -14.8102 -0.7302
10 1 9 9.2876 0.3187
10 1 10 -37.5945 0.0490
10 1 11 19.6190 -1.0543
10 1 12 23.0731 -0.1456
10 1 13 -16.8983 0.8017
10 1 14 -11.3419 0.4014
10 1 15 -8.9949 -0.5895
10 1 16 18.3294 -0.4789
10 1 17 -6.8509 0.3605
10 1 18 -2.5082 0.2579
10 1 19 5.0076 -0.1818
10 1 20 -3.1411 0.0826
10 1 21 8.3876 -0.4509
10 1 22 -9.9405 0.1386
10 1 23 6.1743 0.3271
10 1 24 -4.0256 0.3847
10 1 25 -5.2022 0.0204
10 1 26 -7.7286 -0.2194
10 1 27 3.3731 -0.0533
10 1 28 3.4717 0.1237
10 1 29 -3.4903 0.0664
10 1 30 -6.9394 -0.1371
10 1 31 4.1148 0.0635
10 1 32 1.4891 -0.0327
10 1 33 -1.5656 0.1619
10 2 0 -39.1155 -0.4075
10 2 1 15.6332 -0.5802
10 2 2 -31.6548 -0.3593
10 2 3 -66.1462 -0.1238
10 2 4 -9.1287 -0.4196
10 2 5 0.3199 0.1908
10 2 6 -19.8416 0.2833
10 2 7 -11.1745 -0.4666
10 2 8 -6.8912 0.0237
10 2 9 -13.3265 -0.1874
10 2 10 13.5406 0.2177
10 2 11 5.8757 0.1585
10 2 12 -2.2966 -0.3001
10 2 13 -28.0925 0.0280
10 2 14 8.9119 -0.0273
10 2 15 2.1700 -0.7008
10 2 16 -0.9984 -0.0320
10 2 17 0.9903 -0.0532
10 2 18 -6.4724 -0.0178
10 2 19 2.8960 -0.1578
10 2 20 1.1637 0.0718
10 2 21 4.2167 0.1438
10 2 22 1.2320 -0.0784
10 2 23 -2.3574 0.0055
10 2 24 2.3316 0.3941
10 2 25 -2.8804 -0.1592
10 2 26 2.2109 -0.1197
10 2 27 1.2071 0.0544
10 2 28 0.5199 0.1653
10 2 29 -7.7820 -0.0099
10 2 30 2.9994 0.2134
10 2 31 3.3369 -0.1382
10 2 32 2.8994 -0.2218
10 2 33 -1.1871 0.0497
10 3 0 28.9480 -0.5551
10 3 1 -25.3325 0.6424
10 3 2 -24.1389 0.5551
10 3 3 -2.1480 -0.2458
10 3 4 18.4009 0.2401
10 3 5 -18.0478 0.3585
10 3 6 8.4173 0.3499
10 3 7 24.7041 -0.2889
10 3 8 19.3386 -0.4105
10 3 9 25.0136 0.2499
10 3 10 31.9133 -0.3186
10 3 11 2.0727 0.0460
10 3 12 -6.5509 -0.1479
10 3 13 18.1014 0.4290
10 3 14 25.5557 0.2287
10 3 15 -5.1516 -0.4080
10 3 16 0.1491 0.4932
10 3 17 1.2068 0.0831
10 3 18 -0.6156 -0.2610
10 3 19 -0.8161 0.0738
10 3 20 0.9925 0.1258
10 3 21 0.0602 0.0106
10 3 22 -6.4319 -0.0661
10 3 23 1.1519 0.3857
10 3 24 -8.3259 -0.2272
10 3 25 7.3211 -0.3179
10 3 26 -1.4086 -0.1772
10 3 27 0.2653 0.3047
10 3 28 -1.9149 -0.1843
10 3 29 2.8101 -0.3509
10 3 30 7.2876 0.0374
10 3 31 -1.2805 0.1775
10 3 32 -0.9486 -0.0984
10 3 33 1.9874 0.1336
10 4 0 -23.8232 -0.6380
10 4 1 -5.3178 0.0611
10 4 2 -10.4185 0.0879
10 4 3 -1.1128 -0.2317
10 4 4 -12.3327 -0.7343
10 4 5 15.4716 -0.9659
10 4 6 -0.0375 0.4022
10 4 7 -28.6080 -0.8740
10 4 8 4.7637 -0.4380
10 4 9 0.6857 0.3661
10 4 10 -9.8781 -0.3300
10 4 11 -18.6125 0.0204
10 4 12 0.8027 0.0353
10 4 13 20.2752 0.0270
10 4 14 -9.2085 -0.2968
10 4 15 -7.0510 -0.0105
10 4 16 1.4103 0.1874
10 4 17 -5.9371 -0.3130
10 4 18 4.1130 0.0215
10 4 19 4.0560 -0.0735
10 4 20 -0.1562 -0.0465
10 4 21 -11.6615 -0.3328
10 4 22 0.4520 0.3213
10 4 23 2.2777 -0.0348
10 4 24 -3.5826 0.0238
10 4 25 -2.2360 -0.2160
10 4 26 -5.1497 -0.0314
10 4 27 2.7931 -0.0171
10 4 28 0.4279 0.2046
10 4 29 5.7368 0.1547
10 4 30 -2.0947 -0.1082
10 4 31 -2.0630 0.2970
10 4 32 -1.0666 0.1531
10 5 0 2.4605 0.7425
10 5 1 15.2307 0.3558
10 5 2 26.5171 0.3456
10 5 3 -7.7960 -0.2353
10 5 4 49.8189 0.2745
10 5 5 7.1860 -0.1353
10 5 6 15.1415 -0.7237
10 5 7 14.4253 -0.6277
10 5 8 13.4979 0.8877
10 5 9 3.2073 0.1068
10 5 10 -9.8199 0.4471
10 5 11 19.2159 0.2315
10 5 12 14.2039 -0.2278
10 5 13 -9.9039 -0.2455
10 5 14 -10.7483 -0.4266
10 5 15 5.2890 0.4683
10 5 16 -1.0436 0.0094
10 5 17 1.7301 -0.4610
10 5 18 11.5095 0.1936
10 5 19 2.9002 -0.0038
10 5 20 -11.2458 0.1816
10 5 21 -0.8504 0.2462
10 5 22 4.8584 -0.5114
10 5 23 1.6481 -0.1798
10 5 24 -2.2948 -0.0217
10 5 25 -5.4985 0.1191
10 5 26 2.8932 0.3560
10 5 27 1.9000 -0.2620
10 5 28 3.6577 0.0460
10 5 29 -2.6320 0.4324
10 5 30 -0.4087 0.2044
10 5 31 3.2766 -0.0564
10 5 32 -0.8895 -0.1205
10 6 0 -8.7493 3.1660
10 6 1 -6.6332 -0.4285
10 6 2 -23.9020 0.3359
10 6 3 26.9093 -0.2043
10 6 4 -0.6489 0.3657
10 6 5 -23.4174 -0.2025
10 6 6 2.0342 -1.5608
10 6 7 25.1013 0.6695
10 6 8 0.3516 0.3136
10 6 9 -14.4308 -0.3995
10 6 10 8.1455 -0.7115
10 6 11 16.2762 -0.2479
10 6 12 -6.1515 0.2016
10 6 13 -16.2249 0.0241
10 6 14 7.2956 -0.4888
10 6 15 5.5534 -0.1325
10 6 16 0.9308 0.0948
10 6 17 10.5569 0.1650
10 6 18 -0.3836 0.1501
10 6 19 -10.4994 0.0024
10 6 20 5.4322 0.0067
10 6 21 14.9822 -0.0935
10 6 22 2.0955 0.1114
10 6 23 1.2710 0.0800
10 6 24 -0.5969 -0.0000
10 6 25 9.4687 0.0206
10 6 26 -2.1509 0.4381
10 6 27 -0.6236 0.1420
10 6 28 -3.5473 -0.2224
10 6 29 -5.2188 -0.1299
10 6 30 1.9938 0.1707
10 6 31 -0.2731 -0.1831
10 6 32 2.4212 -0.5466
10 7 0 27.1102 0.0491
10 7 1 -9.3596 -0.5217
10 7 2 22.4929 0.0214
10 7 3 11.8779 -0.2595
10 7 4 -7.2113 0.0590
10 7 5 3.0881 -0.1027
10 7 6 11.0530 1.0890
10 7 7 -4.5579 0.3839
10 7 8 -2.8079 -0.4116
10 7 9 0.1242 -0.2477
10 7 10 10.7529 -0.2907
10 7 11 -11.4478 -0.2950
10 7 12 -17.4185 0.0496
10 7 13 13.7446 0.2462
10 7 14 7.1917 0.1572
10 7 15 1.3570 -0.1675
10 7 16 -2.4603 -0.0534
10 7 17 2.8534 -0.0021
10 7 18 -15.8621 -0.1608
10 7 19 -0.3386 0.0842
10 7 20 10.3326 -0.1779
10 7 21 -0.0547 -0.1772
10 7 22 -6.3922 0.2642
10 7 23 -5.6261 0.2882
10 7 24 3.4352 -0.2132
10 7 25 4.8553 -0.2243
10 7 26 -2.5981 -0.2573
10 7 27 0.8574 0.2675
10 7 28 -0.5213 -0.0451
10 7 29 2.3861 0.0725
10 7 30 -0.8412 -0.1593
10 7 31 -8.2300 0.2059
10 8 0 -21.9808 0.1112
10 8 1 17.3922 0.1995
10 8 2 -7.6551 0.1110
10 8 3 -2.6574 -0.4239
10 8 4 -4.8569 -0.9105
10 8 5 27.9091 -0.1705
10 8 6 -0.1553 0.3335
10 8 7 -10.6932 -0.2102
10 8 8 4.4488 -0.4595
10 8 9 12.2774 0.2664
10 8 10 -6.5020 0.0446
10 8 11 -7.0472 -0.2327
10 8 12 7.4739 0.0377
10 8 13 20.4876 -0.2652
10 8 14 -7.7317 -0.1158
10 8 15 0.4486 0.2726
10 8 16 2.7540 0.0711
10 8 17 0.9710 -0.0250
10 8 18 5.3562 -0.1465
10 8 19 14.0951 -0.1635
10 8 20 0.1318 0.2526
10 8 21 -10.5392 -0.3933
10 8 22 -1.3559 0.1621
10 8 23 -1.5481 -0.1175
10 8 24 -1.9127 -0.2046
10 8 25 -8.1575 0.2178
10 8 26 -4.2615 0.2983
10 8 27 -0.5239 -0.1861
10 8 28 2.8590 0.0381
10 8 29 3.1882 -0.0835
10 8 30 -1.8865 -0.2314
10 9 0 -1.3089 0.6682
10 9 1 10.6378 -0.6955
10 9 2 8.9800 0.5462
10 9 3 -1.2991 0.2620
10 9 4 6.5015 0.5309
10 9 5 -0.8110 -0.2121
10 9 6 -1.4466 0.0182
10 9 7 -1.0799 0.0833
10 9 8 5.2301 0.1352
10 9 9 -4.5621 -0.1358
10 9 10 -6.4933 0.3687
10 9 11 9.6627 -0.1664
10 9 12 16.8713 -0.0238
10 9 13 -7.7541 -0.2882
10 9 14 -7.0775 0.1843
10 9 15 5.4201 0.0138
10 9 16 1.1911 -0.5186
10 9 17 0.6510 0.1159
10 9 18 2.4409 -0.1074
10 9 19 1.7236 -0.0909
10 9 20 -8.8985 -0.1145
10 9 21 -1.8152 -0.1148
10 9 22 1.9103 0.0955
10 9 23 1.9452 -0.0534
10 9 24 -4.2944 0.1845
10 9 25 -1.8933 0.2466
10 9 26 -3.3511 -0.2203
10 9 27 -0.4752 0.0665
10 9 28 0.5031 0.0147
10 9 29 -0.8617 0.1188
10 10 0 14.0581 -2.4230
10 10 1 -2.3109 -0.5686
10 10 2 -1.0906 -0.4598
10 10 3 -4.1253 0.4742
10 10 4 -1.7566 0.2946
10 10 5 -0.0544 0.0447
10 10 6 -4.6216 -0.0321
10 10 7 12.1490 -0.1332
10 10 8 -7.1420 -0.0906
10 10 9 -3.1733 -0.1106
10 10 10 11.8819 0.0317
10 10 11 13.3875 0.3481
10 10 12 -4.9574 -0.3568
10 10 13 -8.9206 0.2878
10 10 14 7.2721 0.2696
10 10 15 4.3976 -0.5148
10 10 16 -2.8333 -0.3493
10 10 17 5.1650 -0.0657
10 10 18 -4.7898 0.3141
10 10 19 5.3202 0.0727
10 10 20 0.8736 -0.0494
10 10 21 8.1529 0.2454
10 10 22 1.5495 -0.0222
10 10 23 0.4186 -0.1401
10 10 24 -0.5511 0.4538
10 10 25 2.4681 -0.2053
10 10 26 2.0719 -0.2041
10 10 27 -0.7998 0.0587
10 10 28 -2.5356 0.0847
10 11 0 13.3916 -0.1951
10 11 1 -7.3586 0.7913
10 11 2 -13.7843 0.2085
10 11 3 8.9394 -0.2571
10 11 4 8.1858 -0.2924
10 11 5 -3.8039 0.3940
10 11 6 -8.6195 0.1927
10 11 7 -1.6709 -0.2140
10 11 8 -7.3221 0.0840
10 11 9 1.5896 -0.4065
10 11 10 9.8791 -0.1704
10 11 11 -7.1642 0.0130
10 11 12 -14.0316 0.1907
10 11 13 12.1677 -0.1179
10 11 14 -0.9830 -0.1729
10 11 15 0.5294 -0.1762
10 11 16 0.2808 0.2586
10 11 17 3.3564 -0.0314
10 11 18 -1.9963 -0.0631
10 11 19 -1.3191 0.0919
10 11 20 -0.1435 -0.0108
10 11 21 1.5291 0.0535
10 11 22 -3.2907 0.0294
10 11 23 -1.7421 -0.0155
10 11 24 -1.6943 -0.1450
10 11 25 3.0064 -0.0133
10 11 26 0.6971 0.0344
10 11 27 2.5363 0.1584
10 12 0 -9.9305 2.1174
10 12 1 -9.5233 0.1850
10 12 2 5.0813 0.5547
10 12 3 7.5508 -0.5307
10 12 4 -4.9921 -0.2106
10 12 5 -10.5250 -0.3032
10 12 6 5.0341 0.0050
10 12 7 0.0318 -0.0226
10 12 8 3.1589 -0.0795
10 12 9 5.4409 0.3174
10 12 10 -5.2010 0.1323
10 12 11 -8.4954 0.0420
10 12 12 7.7046 0.0069
10 12 13 4.9213 -0.0274
10 12 14 -6.9943 -0.1321
10 12 15 -0.4507 0.3847
10 12 16 2.9622 0.1496
10 12 17 -2.6248 0.0630
10 12 18 2.3612 0.0155
10 12 19 0.9102 -0.0971
10 12 20 0.7401 -0.1006
10 12 21 -1.8954 -0.1376
10 12 22 -1.4873 0.1306
10 12 23 -2.3524 -0.0787
10 12 24 2.4059 -0.0845
10 12 25 -6.5195 0.1095
10 12 26 -0.1632 -0.0406
10 13 0 -11.6869 0.5561
10 13 1 8.2254 -0.2427
10 13 2 19.4621 0.1023
10 13 3 -7.2294 -0.0035
10 13 4 -6.1162 0.0666
10 13 5 -1.3188 -0.0579
10 13 6 5.9908 -0.2955
10 13 7 -11.2290 -0.1932
10 13 8 -8.7469 0.2047
10 13 9 -1.6340 0.1326
10 13 10 -18.5893 0.0275
10 13 11 7.1370 -0.0816
10 13 12 -1.2327 -0.0329
10 13 13 -4.6302 -0.2109
10 13 14 -8.7267 -0.1495
10 13 15 3.1780 0.1513
10 13 16 -3.2441 -0.1645
10 13 17 0.5698 -0.0512
10 13 18 -1.7772 0.0099
10 13 19 1.8265 -0.2525
10 13 20 -1.2781 0.1273
10 13 21 -1.0845 0.2675
10 13 22 -0.1954 -0.0477
10 13 23 3.6543 -0.0526
10 13 24 1.6921 -0.0239
10 13 25 -0.2500 0.1512
10 14 0 14.7229 0.5992
10 14 1 6.3064 -0.1252
10 14 2 -1.3335 0.2355
10 14 3 -8.7112 0.0154
10 14 4 3.0411 0.2607
10 14 5 5.3989 0.1082
10 14 6 -3.9434 -0.4793
10 14 7 2.3637 0.1575
10 14 8 6.7025 0.1370
10 14 9 7.9624 -0.2315
10 14 10 9.9213 -0.1063
10 14 11 3.4773 0.0458
10 14 12 -5.7880 0.0438
10 14 13 -4.1742 0.0341
10 14 14 0.7668 -0.2004
10 14 15 -5.8060 -0.0478
10 14 16 -5.0403 0.0141
10 14 17 1.5989 0.1771
10 14 18 0.7646 0.0378
10 14 19 -0.3028 0.0817
10 14 20 -1.2591 -0.0241
10 14 21 6.5394 -0.1452
10 14 22 2.6942 -0.0983
10 14 23 3.7454 -0.0778
10 15 0 7.5644 -0.1170
10 15 1 -6.3743 -0.3395
10 15 2 -6.8535 -0.2120
10 15 3 3.7758 -0.1207
10 15 4 8.4768 0.1581
10 15 5 -3.0300 -0.0795
10 15 6 -0.9286 0.2483
10 15 7 4.9463 0.4053
10 15 8 -6.6270 -0.2005
10 15 9 5.0513 -0.0404
10 15 10 -6.0518 -0.2082
10 15 11 -6.7850 -0.1819
10 15 12 -13.8054 0.0828
10 15 13 2.5367 0.1948
10 15 14 -1.4878 0.1043
10 15 15 0.9073 -0.1732
10 15 16 -2.9407 0.0002
10 15 17 1.9619 0.0729
10 15 18 -0.1450 -0.2146
10 15 19 -1.6651 0.1314
10 15 20 -1.9900 -0.0856
10 15 21 -1.5623 0.0215
10 16 0 -7.0058 -1.5545
10 16 1 0.9726 0.0769
10 16 2 2.7823 -0.4818
10 16 3 10.1670 0.0633
10 16 4 -5.3879 -0.2042
10 16 5 0.2365 0.0806
10 16 6 1.4304 0.3254
10 16 7 -1.7962 -0.2610
10 16 8 2.5364 -0.1310
10 16 9 -2.8893 0.0636
10 16 10 -3.1176 0.1255
10 16 11 1.8358 0.1262
10 16 12 2.3086 -0.0961
10 16 13 2.4229 0.0357
10 16 14 -4.6462 0.0253
10 16 15 2.2457 -0.0412
10 16 16 -3.0957 -0.0612
10 16 17 -0.1887 -0.1364
10 16 18 -3.8321 -0.1450
10 16 19 3.2064 0.1119
10 17 0 -6.0328 0.1270
10 17 1 2.0894 0.1634
10 17 2 -4.1101 0.1480
10 17 3 -5.7035 0.1560
10 17 4 -3.4739 -0.0527
10 17 5 0.5662 0.0166
10 17 6 -0.2092 -0.2421
10 17 7 4.3454 0.0078
10 17 8 5.9501 0.1369
10 17 9 0.9121 -0.0900
10 17 10 1.9114 0.1883
10 17 11 4.9891 0.0901
10 17 12 9.3923 -0.0383
10 17 13 -3.7372 -0.1640
10 17 14 2.9763 -0.0782
10 17 15 2.5876 0.0815
10 17 16 0.0714 0.0281
10 17 17 0.6284 -0.0565
10 18 0 -0.3822 0.3517
10 18 1 1.1416 -0.0554
10 18 2 -4.0193 -0.3337
10 18 3 0.4578 -0.0334
10 18 4 0.4968 0.0431
10 18 5 1.0118 0.0159
10 18 6 4.2337 -0.1508
10 18 7 -5.0006 0.1066
10 18 8 -1.2067 -0.0330
10 18 9 -0.5386 -0.0371
10 18 10 -2.6971 -0.0088
10 18 11 3.6147 0.0027
10 18 12 -3.8115 0.0228
10 18 13 3.1850 -0.0966
10 19 0 -2.3291 -0.0810
10 19 1 2.0916 -0.0140
10 19 2 0.0592 0.0432
10 19 3 1.1108 0.1273
10 19 4 -3.0279 -0.1710
10 19 5 -2.0132 -0.0290
10 19 6 -3.3387 0.0469
10 19 7 -7.3326 -0.2263
10 19 8 -1.5783 -0.1104
11 0 1 14.3416 -0.1513
11 0 2 31.7422 -1.1287
11 0 3 4.8277 -0.5443
11 0 4 22.9899 -0.2888
11 0 5 -47.9028 -1.2424
11 0 6 96.2346 -0.5328
11 0 7 -43.5532 1.3010
11 0 8 -46.1251 -0.0155
11 0 9 -0.0411 -1.6677
11 0 10 35.4040 0.0677
11 0 11 2.5761 0.0243
11 0 12 -15.8378 -0.0359
11 0 13 -4.0451 0.3153
11 0 14 -0.9742 -0.0436
11 0 15 -2.7388 -0.9422
11 0 16 10.5919 -0.1943
11 0 17 -0.5483 1.2929
11 0 18 -3.2921 0.0448
11 0 19 -0.4166 -1.5002
11 0 20 -1.6678 -0.3090
11 0 21 3.0157 1.0783
11 0 22 -3.4143 0.1610
11 0 23 2.8334 0.0252
11 0 24 -8.2908 -0.4062
11 0 25 2.7984 0.1354
11 0 26 5.4872 -0.0446
11 0 27 9.3715 0.2570
11 0 28 -0.3320 0.2813
11 0 29 -0.4354 -0.4491
11 0 30 -3.9109 -0.0345
11 0 31 2.2905 0.3207
11 0 32 1.6025 0.0288
11 0 33 -0.2117 -0.5053
11 1 1 20.1437 -0.9931
11 1 2 49.0007 -0.2194
11 1 3 -30.7943 0.6516
11 1 4 26.2009 -0.6007
11 1 5 27.0951 -0.6469
11 1 6 22.6130 1.0376
11 1 7 -75.8823 -0.0037
11 1 8 -7.2353 -0.7312
11 1 9 57.3719 0.1984
11 1 10 -2.0621 0.6629
11 1 11 -33.7990 -0.3242
11 1 12 -24.5724 0.5268
11 1 13 1.5375 -0.0926
11 1 14 14.9944 -0.4496
11 1 15 -5.8546 -0.2342
11 1 16 -7.6874 1.0016
11 1 17 3.1449 0.0659
11 1 18 5.8435 -1.0487
11 1 19 -3.4568 0.1223
11 1 20 -4.0010 1.1031
11 1 21 -0.5051 0.1814
11 1 22 -0.2056 -0.8889
11 1 23 -6.3701 -0.2984
11 1 24 -3.8149 0.3616
11 1 25 1.7650 0.0383
11 1 26 2.7722 -0.0312
11 1 27 3.1104 0.1592
11 1 28 -7.1819 -0.0641
11 1 29 -2.5441 0.1116
11 1 30 -0.1897 -0.0234
11 1 31 0.5772 0.1284
11 1 32 -5.1248 -0.1326
11 1 33 -8.0445 -0.0376
11 2 1 34.4637 -0.5704
11 2 2 -10.4722 0.2721
11 2 3 16.3288 -0.1464
11 2 4 -1.4258 -0.2854
11 2 5 30.9015 -0.0879
11 2 6 -74.5599 0.0106
11 2 7 24.5189 -0.6821
11 2 8 5.7448 0.5101
11 2 9 -0.7304 -0.0768
11 2 10 -42.1032 -0.2444
11 2 11 -1.0852 -0.4444
11 2 12 4.9579 -0.0873
11 2 13 -5.7490 0.0315
11 2 14 9.4997 0.3764
11 2 15 -5.2143 0.0624
11 2 16 -11.3316 0.1926
11 2 17 -5.8697 -0.1765
11 2 18 5.2313 0.0565
11 2 19 -2.6052 0.1468
11 2 20 0.3302 -0.0009
11 2 21 -0.4308 -0.0619
11 2 22 -2.4793 0.0306
11 2 23 1.6409 0.0861
11 2 24 3.5537 0.2483
11 2 25 -1.2426 -0.0606
11 2 26 -2.9770 -0.0867
11 2 27 -12.5887 0.0221
11 2 28 4.9976 -0.2234
11 2 29 -0.5312 -0.1618
11 2 30 2.6537 -0.0090
11 2 31 1.8391 0.1313
11 2 32 -3.2167 0.1365
11 2 33 3.6126 0.0036
11 3 1 -9.7832 1.1220
11 3 2 -31.0184 -0.0721
11 3 3 24.9321 -0.4175
11 3 4 -15.8925 -0.7117
11 3 5 -43.3534 0.2939
11 3 6 5.7036 0.3396
11 3 7 10.9153 -0.2566
11 3 8 12.7753 -0.6817
11 3 9 -54.0046 -0.2338
11 3 10 8.2517 0.1552
11 3 11 16.2037 0.0595
11 3 12 8.0238 -0.3094
11 3 13 -0.5926 -0.0337
11 3 14 0.4609 0.0571
11 3 15 -8.0283 -0.2767
11 3 16 4.8503 0.2421
11 3 17 -3.1940 0.0978
11 3 18 0.5390 -0.1440
11 3 19 -9.6655 -0.0341
11 3 20 0.0501 -0.4029
11 3 21 -7.8537 0.0803
11 3 22 -0.4293 -0.0219
11 3 23 1.6150 0.0240
11 3 24 -1.2417 -0.3781
11 3 25 3.0075 -0.0814
11 3 26 -5.8354 0.1991
11 3 27 2.6734 -0.0080
11 3 28 3.3481 -0.0686
11 3 29 -0.8636 -0.1148
11 3 30 -0.5846 0.1776
11 3 31 -1.6826 -0.0195
11 3 32 1.3657 -0.1539
11 3 33 3.3342 -0.0174
11 4 1 6.9227 -0.4314
11 4 2 6.8596 -1.0071
11 4 3 -10.2085 -0.3515
11 4 4 -11.2224 -0.1145
11 4 5 -18.7790 -0.5413
11 4 6 16.6661 0.2685
11 4 7 -31.3299 -0.3281
11 4 8 0.5016 -0.0069
11 4 9 2.5564 -0.1913
11 4 10 2.6045 -0.1213
11 4 11 2.6212 0.0109
11 4 12 -0.6473 0.0456
11 4 13 13.1866 -0.1666
11 4 14 -26.7032 0.2290
11 4 15 5.9942 -0.2159
11 4 16 10.0176 0.1574
11 4 17 10.6967 -0.0217
11 4 18 -13.1601 0.1027
11 4 19 1.0921 0.0461
11 4 20 -2.0609 0.0150
11 4 21 0.7925 0.0949
11 4 22 6.4252 -0.0985
11 4 23 -0.7923 0.1680
11 4 24 1.6080 0.0425
11 4 25 -2.0794 0.2268
11 4 26 5.9641 0.1082
11 4 27 7.0110 0.2789
11 4 28 -7.3759 -0.2755
11 4 29 1.2074 -0.1171
11 4 30 -7.5092 0.0194
11 4 31 6.8989 0.0443
11 4 32 -4.0504 -0.1165
11 5 1 12.3575 -1.2703
11 5 2 1.3280 -1.0118
11 5 3 -24.4868 -0.0314
11 5 4 9.1484 1.1418
11 5 5 5.9998 0.3547
11 5 6 -16.1037 -0.3659
11 5 7 -3.0759 0.0933
11 5 8 -0.3493 0.4673
11 5 9 23.5417 -0.5878
11 5 10 -15.9058 -0.5019
11 5 11 4.1816 0.0740
11 5 12 2.3307 -0.1618
11 5 13 -10.9015 0.2396
11 5 14 -3.4261 0.1119
11 5 15 14.7887 0.0600
11 5 16 6.9740 -0.1514
11 5 17 -11.6574 -0.1414
11 5 18 -3.5502 0.0937
11 5 19 7.4428 -0.0529
11 5 20 7.2699 -0.1031
11 5 21 8.5895 -0.0793
11 5 22 1.0095 0.1025
11 5 23 1.8118 0.3491
11 5 24 -2.1528 0.0458
11 5 25 2.9222 -0.1795
11 5 26 1.4379 0.1908
11 5 27 -4.5718 -0.1704
11 5 28 0.2932 -0.1560
11 5 29 1.8305 0.1491
11 5 30 4.1889 -0.1752
11 5 31 0.7911 -0.0030
11 5 32 -3.1843 -0.1258
11 6 1 -24.3994 -1.8463
11 6 2 -7.6355 0.4159
11 6 3 5.3085 -0.8066
11 6 4 2.3405 0.1440
11 6 5 -1.3602 0.1260
11 6 6 4.7693 -0.3716
11 6 7 21.3966 -0.2334
11 6 8 4.5921 0.1129
11 6 9 -8.2998 0.0543
11 6 10 14.2630 0.2861
11 6 11 8.6106 -0.4680
11 6 12 -11.3133 0.3265
11 6 13 -4.9902 0.0641
11 6 14 18.9152 -0.2896
11 6 15 2.2631 0.1660
11 6 16 -27.8272 0.2366
11 6 17 -4.4537 -0.2845
11 6 18 6.0539 -0.0646
11 6 19 3.7682 0.2150
11 6 20 -0.1396 0.1801
11 6 21 -2.2464 -0.0419
11 6 22 -8.7947 0.0589
11 6 23 -3.2962 0.1130
11 6 24 -4.0095 -0.2467
11 6 25 1.9145 -0.0836
11 6 26 -9.2371 -0.1090
11 6 27 -1.9897 -0.3364
11 6 28 3.7407 0.0760
11 6 29 3.1018 0.5180
11 6 30 -0.0092 0.0787
11 6 31 -5.5312 -0.2342
11 7 1 -25.4779 0.1175
11 7 2 -7.4056 1.1187
11 7 3 -4.6187 -0.2444
11 7 4 -18.4006 -0.4595
11 7 5 -10.3201 -0.1255
11 7 6 6.8439 0.0044
11 7 7 -5.3079 -0.1587
11 7 8 -5.7050 -0.2103
11 7 9 -12.6419 0.2689
11 7 10 10.6273 -0.0512
11 7 11 -4.5115 0.3209
11 7 12 -12.0011 -0.1048
11 7 13 10.9190 -0.1719
11 7 14 5.1859 -0.2909
11 7 15 -13.0460 0.2018
11 7 16 -5.6594 0.0343
11 7 17 21.2351 0.0051
11 7 18 6.4720 -0.0384
11 7 19 1.0608 0.0264
11 7 20 -4.4106 -0.3382
11 7 21 -1.9298 0.0349
11 7 22 2.7362 -0.1205
11 7 23 6.0580 -0.0768
11 7 24 -0.6354 -0.0776
11 7 25 -2.1593 0.1670
11 7 26 -7.1364 0.0247
11 7 27 3.7505 -0.0234
11 7 28 -4.6753 -0.0268
11 7 29 -2.7068 0.0325
11 7 30 -1.8270 0.0101
11 7 31 0.5321 0.1491
11 8 1 18.3779 0.9018
11 8 2 -4.5115 -0.0608
11 8 3 8.8855 -0.0686
11 8 4 -9.2611 -0.4319
11 8 5 16.3554 0.1718
11 8 6 -5.1678 0.2037
11 8 7 -2.5980 -0.4130
11 8 8 0.1657 -0.2285
11 8 9 8.7913 -0.2541
11 8 10 -7.5739 0.2734
11 8 11 -4.0115 0.3017
11 8 12 3.2685 -0.1111
11 8 13 9.9962 -0.4030
11 8 14 -18.3486 0.2520
11 8 15 1.5592 0.1811
11 8 16 15.2662 -0.1072
11 8 17 0.2818 -0.2281
11 8 18 -11.4752 0.1361
11 8 19 -2.8445 0.0705
11 8 20 -1.8437 0.0295
11 8 21 -3.5310 0.0178
11 8 22 4.5405 0.1350
11 8 23 -2.9867 0.0056
11 8 24 -4.3887 -0.2647
11 8 25 -5.5723 0.1658
11 8 26 5.2390 -0.1696
11 8 27 0.7587 0.1299
11 8 28 -4.2493 0.1540
11 8 29 -1.9746 -0.0813
11 8 30 1.7899 -0.2387
11 9 1 -8.2356 -0.7780
11 9 2 7.3025 -0.0321
11 9 3 -17.4725 0.1637
11 9 4 13.3661 0.0052
11 9 5 5.3663 -0.5155
11 9 6 -2.5943 0.1990
11 9 7 -8.5615 0.0347
11 9 8 2.2544 -0.1087
11 9 9 13.7992 0.2457
11 9 10 -7.1850 -0.0334
11 9 11 -5.5816 -0.1895
11 9 12 5.3160 0.0603
11 9 13 -4.1680 0.1238
11 9 14 -2.2621 -0.1422
11 9 15 5.2849 0.0060
11 9 16 2.3752 -0.0136
11 9 17 -4.5850 0.0416
11 9 18 -1.4629 -0.2748
11 9 19 7.0389 0.3533
11 9 20 2.3674 0.4180
11 9 21 2.1420 -0.1444
11 9 22 -2.6320 -0.1083
11 9 23 -5.5814 -0.1116
11 9 24 -1.6216 0.0511
11 9 25 0.2446 -0.0791
11 9 26 2.3620 0.0261
11 9 27 -2.6975 0.1720
11 9 28 2.3173 -0.1794
11 9 29 -2.3758 -0.0659
11 10 1 -2.0529 -0.0437
11 10 2 0.1920 -0.6207
11 10 3 6.8361 0.1703
11 10 4 6.9308 -0.0625
11 10 5 4.2009 -0.6951
11 10 6 -10.9108 0.0447
11 10 7 8.7039 0.0792
11 10 8 7.1073 0.0895
11 10 9 -4.9845 -0.2568
11 10 10 -0.6147 0.0209
11 10 11 1.3117 -0.4975
11 10 12 -3.2696 -0.1317
11 10 13 -6.4168 0.2469
11 10 14 8.1512 0.1961
11 10 15 -2.4337 -0.0457
11 10 16 -10.1499 0.2592
11 10 17 -1.4088 0.2051
11 10 18 -3.2993 -0.0264
11 10 19 -1.5405 -0.1678
11 10 20 -2.1406 0.0083
11 10 21 -0.0743 -0.0284
11 10 22 -4.8937 -0.0584
11 10 23 0.0908 -0.0974
11 10 24 1.8554 0.1803
11 10 25 2.9847 -0.0961
11 10 26 -4.1720 -0.0037
11 10 27 -1.4836 0.0597
11 10 28 2.5512 -0.1625
11 11 1 -2.7084 0.2642
11 11 2 1.5748 -0.2108
11 11 3 9.5380 -0.2766
11 11 4 -1.9623 -0.0157
11 11 5 -9.8043 0.2715
11 11 6 4.2835 -0.1933
11 11 7 22.6710 0.1032
11 11 8 -0.8759 0.3379
11 11 9 -15.5027 -0.1617
11 11 10 6.1017 0.0053
11 11 11 6.3651 0.0819
11 11 12 -0.2907 -0.2220
11 11 13 4.4845 0.1768
11 11 14 -0.7374 0.1772
11 11 15 -1.9936 -0.1262
11 11 16 3.8202 -0.1647
11 11 17 0.6240 0.2119
11 11 18 -0.6506 0.3050
11 11 19 0.0649 -0.2195
11 11 20 1.5032 -0.4612
11 11 21 0.8724 0.2402
11 11 22 2.4582 0.2076
11 11 23 -1.0276 -0.2151
11 11 24 5.6254 -0.0181
11 11 25 -1.1238 0.0638
11 11 26 1.4236 -0.0624
11 11 27 -2.0067 -0.2359
11 12 1 2.6447 -0.9230
11 12 2 2.2366 0.1993
11 12 3 0.9578 -0.2892
11 12 4 -10.0036 -0.0053
11 12 5 1.0508 0.2856
11 12 6 15.5634 -0.1363
11 12 7 0.7875 -0.2043
11 12 8 -14.5374 -0.0788
11 12 9 7.6358 -0.1332
11 12 10 8.7242 -0.1848
11 12 11 -0.1776 0.0156
11 12 12 0.9957 0.2739
11 12 13 5.5832 -0.2454
11 12 14 -3.9034 -0.0445
11 12 15 1.1305 -0.0536
11 12 16 5.3759 -0.1200
11 12 17 0.5009 -0.1365
11 12 18 1.7665 0.0997
11 12 19 0.0466 -0.0115
11 12 20 -4.5746 0.0303
11 12 21 -0.1624 -0.0192
11 12 22 0.5029 0.0222
11 12 23 -0.5119 0.0136
11 12 24 1.4875 0.1139
11 12 25 -3.4823 0.0922
11 12 26 3.7250 0.0174
11 13 1 -4.6007 -0.7285
11 13 2 -2.5012 0.0090
11 13 3 -12.2186 0.0619
11 13 4 -1.7195 0.3433
11 13 5 4.7890 0.2235
11 13 6 -1.2592 0.0478
11 13 7 -12.4814 -0.1893
11 13 8 3.7776 -0.1541
11 13 9 17.5351 0.0316
11 13 10 -4.1346 -0.0520
11 13 11 0.9797 0.1041
11 13 12 3.4025 -0.0628
11 13 13 2.0414 -0.0606
11 13 14 2.2592 -0.0738
11 13 15 1.9747 0.2682
11 13 16 -1.0881 -0.1558
11 13 17 -3.1062 -0.0721
11 13 18 0.4926 -0.0884
11 13 19 2.7817 0.0571
11 13 20 -2.6433 0.2467
11 13 21 2.5084 -0.1845
11 13 22 -0.3537 -0.1545
11 13 23 3.2832 0.1273
11 13 24 -3.0875 0.1072
11 13 25 -0.1921 -0.0644
11 14 1 -7.1362 -0.3746
11 14 2 1.3097 0.3007
11 14 3 -0.0178 -0.3511
11 14 4 11.3121 0.0633
11 14 5 5.5988 0.0286
11 14 6 -14.1197 -0.1350
11 14 7 4.7103 0.1725
11 14 8 1.6044 0.1183
11 14 9 -4.6554 0.0655
11 14 10 -12.0433 0.0896
11 14 11 -0.7833 -0.1744
11 14 12 2.2232 0.0209
11 14 13 -0.1016 0.1011
11 14 14 0.8196 -0.0823
11 14 15 4.6864 -0.0224
11 14 16 -3.9203 0.0666
11 14 17 0.0441 -0.0840
11 14 18 -0.9203 -0.1103
11 14 19 1.5702 -0.0111
11 14 20 0.1340 0.0590
11 14 21 -1.0674 -0.0092
11 14 22 -4.3760 -0.0276
11 14 23 -1.5075 0.0356
11 15 1 -2.4649 0.2170
11 15 2 0.4798 0.5709
11 15 3 1.1557 -0.0296
11 15 4 -3.0001 -0.2739
11 15 5 -7.1669 -0.2745
11 15 6 -1.3304 0.0035
11 15 7 11.8697 -0.0780
11 15 8 -7.1749 -0.1607
11 15 9 2.3021 0.1139
11 15 10 0.7196 0.0405
11 15 11 10.3754 0.0009
11 15 12 1.3960 0.0135
11 15 13 1.8823 -0.0501
11 15 14 1.3662 -0.0759
11 15 15 -2.9329 0.0393
11 15 16 1.3829 0.0153
11 15 17 -1.1274 0.1594
11 15 18 -2.4891 -0.1799
11 15 19 -2.0948 0.2127
11 15 20 -1.3325 -0.0849
11 15 21 1.0930 -0.0661
11 16 1 5.0157 1.0272
11 16 2 -2.7036 -0.2624
11 16 3 1.4279 0.3009
11 16 4 -7.7552 -0.1790
11 16 5 4.4369 -0.1573
11 16 6 6.7293 0.1347
11 16 7 -4.8564 0.0892
11 16 8 -0.1138 -0.0747
11 16 9 0.9739 -0.0909
11 16 10 4.6915 0.0277
11 16 11 -2.4333 0.2098
11 16 12 -3.9184 -0.1489
11 16 13 4.1065 0.0384
11 16 14 -3.6773 0.1826
11 16 15 0.1904 -0.0412
11 16 16 3.3215 0.0841
11 16 17 2.2101 0.0449
11 16 18 5.3863 0.1037
11 16 19 -3.5906 -0.1538
11 17 1 4.6875 -0.0705
11 17 2 1.3886 -0.4292
11 17 3 2.0812 -0.1505
11 17 4 5.7753 0.0879
11 17 5 5.2433 0.0102
11 17 6 1.0888 -0.1552
11 17 7 -1.7333 0.1114
11 17 8 2.2342 0.1484
11 17 9 4.4908 -0.0406
11 17 10 -0.4367 0.0025
11 17 11 -5.7025 -0.2681
11 17 12 -2.0537 0.1445
11 17 13 -10.5873 0.0658
11 17 14 -1.6003 0.0513
11 17 15 -3.9911 -0.1810
11 17 16 -4.0995 -0.0551
11 18 1 1.1825 -0.1104
11 18 2 -1.5390 -0.0697
11 18 3 2.6488 0.2389
11 18 4 2.1783 0.0889
11 18 5 1.9657 -0.0152
11 18 6 6.4759 -0.1736
11 18 7 2.6533 -0.0158
11 18 8 9.1943 0.1208
11 18 9 -0.7459 0.0134
11 18 10 -1.2064 -0.1479
11 18 11 0.4369 -0.0170
11 18 12 -2.8548 0.0119
11 18 13 -2.1182 0.0761
11 19 1 2.2545 0.0537
11 19 2 -2.1356 0.0215
11 19 3 1.8361 0.0076
11 19 4 -3.8914 -0.1048
11 19 5 4.8102 0.1696
11 19 6 -0.1182 0.2011
11 19 7 0.7952 0.0409
11 19 8 0.6773 -0.1515
12 0 0 -37.9329 0.3294
12 0 1 -1.9692 0.2236
12 0 2 -59.1685 -1.8648
12 0 3 37.9368 1.1234
12 0 4 27.1719 1.3725
12 0 5 -23.9241 -0.5652
12 0 6 42.0341 -0.8269
12 0 7 18.4616 0.2973
12 0 8 16.6839 -0.4970
12 0 9 29.1527 0.0045
12 0 10 -3.0549 1.3473
12 0 11 -35.3557 -0.0414
12 0 12 -10.3441 -1.1341
12 0 13 13.9726 0.3966
12 0 14 -0.8315 0.9293
12 0 15 -11.6947 -0.2530
12 0 16 -4.3701 -0.8088
12 0 17 -0.7560 -0.1148
12 0 18 4.0836 0.3537
12 0 19 4.7588 0.2597
12 0 20 2.4608 0.1613
12 0 21 1.9239 0.0491
12 0 22 3.4357 -0.5500
12 0 23 8.1860 0.1291
12 0 24 -4.1306 0.6742
12 0 25 8.4202 0.0706
12 0 26 -8.2298 -0.2848
12 0 27 -6.3830 -0.2130
12 0 28 -7.4030 0.2142
12 0 29 -1.1746 0.1030
12 0 30 1.7827 -0.0672
12 0 31 -2.7115 0.1572
12 0 32 3.0120 -0.1069
12 0 33 -1.0268 0.3449
12 1 0 -15.4838 1.4001
12 1 1 -58.6089 -1.8957
12 1 2 80.3525 0.6310
12 1 3 -9.8156 0.8644
12 1 4 -50.1514 -0.1473
12 1 5 -53.0160 -1.0794
12 1 6 65.1961 0.6532
12 1 7 -14.7162 0.0989
12 1 8 12.9643 -0.1357
12 1 9 -10.6157 0.3216
12 1 10 13.2296 -0.2362
12 1 11 -3.4481 -0.7696
12 1 12 45.5924 0.0512
12 1 13 15.3411 0.5350
12 1 14 -13.4705 0.0700
12 1 15 -0.9834 -0.2568
12 1 16 -3.4113 0.0060
12 1 17 9.1476 0.5816
12 1 18 -8.1461 0.0538
12 1 19 -4.6356 -0.1354
12 1 20 2.5538 -0.3330
12 1 21 -2.3155 -0.1602
12 1 22 4.6182 -0.0778
12 1 23 -5.3463 0.0940
12 1 24 9.2114 0.1110
12 1 25 -1.1634 -0.1759
12 1 26 -4.9644 -0.2193
12 1 27 -3.3046 0.0890
12 1 28 11.6143 0.0561
12 1 29 6.0778 0.0388
12 1 30 -4.4178 0.0327
12 1 31 0.7889 0.0246
12 1 32 6.2896 -0.1158
12 1 33 3.5521 0.0548
12 2 0 -14.3500 -0.2185
12 2 1 19.9595 0.8522
12 2 2 11.0950 1.2871
12 2 3 9.2495 0.3200
12 2 4 -14.2519 -0.5388
12 2 5 48.0541 0.8434
12 2 6 -21.5996 0.3613
12 2 7 17.9955 -0.3394
12 2 8 -9.5435 -0.0485
12 2 9 1.4772 -0.2435
12 2 10 -16.7357 0.0930
12 2 11 43.9218 0.2118
12 2 12 -7.0757 0.4071
12 2 13 -9.2808 -0.3929
12 2 14 -4.8970 -0.1786
12 2 15 12.2021 0.0731
12 2 16 2.3384 0.0078
12 2 17 1.8391 0.1597
12 2 18 7.2315 -0.1289
12 2 19 -4.5230 -0.2055
12 2 20 -0.3267 0.2625
12 2 21 3.4663 0.0427
12 2 22 -3.6560 -0.0871
12 2 23 5.5372 -0.0392
12 2 24 -5.5494 0.0843
12 2 25 2.8316 -0.0323
12 2 26 2.4980 0.0033
12 2 27 4.1977 0.2921
12 2 28 4.7580 0.0729
12 2 29 -5.5545 0.0943
12 2 30 -5.1814 0.1342
12 2 31 1.2207 0.1407
12 2 32 -6.3195 -0.1571
12 2 33 0.9329 -0.1502
12 3 0 25.1844 -0.5406
12 3 1 43.2107 0.7394
12 3 2 -41.9674 -0.0952
12 3 3 17.9157 0.5370
12 3 4 21.6602 -0.3241
12 3 5 19.0011 -0.0875
12 3 6 -22.0633 0.1458
12 3 7 -22.3355 -0.1077
12 3 8 -7.8227 0.6375
12 3 9 -25.4106 0.3589
12 3 10 1.9297 0.1844
12 3 11 -15.0227 -0.3908
12 3 12 -41.8064 0.1625
12 3 13 -18.3933 0.3805
12 3 14 7.8605 -0.4645
12 3 15 -2.2285 -0.5535
12 3 16 -7.4703 0.1345
12 3 17 0.6928 0.1048
12 3 18 1.2709 -0.2946
12 3 19 -1.3847 0.3163
12 3 20 5.8377 -0.0684
12 3 21 0.8818 -0.2352
12 3 22 7.8016 0.0515
12 3 23 -3.0287 0.5499
12 3 24 0.1924 -0.0307
12 3 25 -2.9306 -0.4394
12 3 26 -0.6368 0.3694
12 3 27 -1.0468 0.2032
12 3 28 -8.9421 -0.0166
12 3 29 -6.2430 -0.0469
12 3 30 2.9805 -0.0784
12 3 31 -1.6206 -0.1586
12 3 32 -1.7343 0.1508
12 4 0 -2.4122 0.5590
12 4 1 -11.5131 0.1664
12 4 2 17.9239 0.7605
12 4 3 -10.1187 1.0615
12 4 4 9.3814 0.2827
12 4 5 -11.5511 1.0182
12 4 6 38.0922 0.0918
12 4 7 -12.5420 0.1908
12 4 8 10.0810 0.1339
12 4 9 3.4348 0.2908
12 4 10 14.4087 -0.0293
12 4 11 -26.3075 -0.1924
12 4 12 2.3300 0.1868
12 4 13 12.8358 -0.1611
12 4 14 3.2013 -0.0929
12 4 15 -3.7318 0.0834
12 4 16 -1.1709 0.3054
12 4 17 -1.1345 0.1500
12 4 18 -16.8509 -0.1684
12 4 19 12.5408 0.3717
12 4 20 0.6701 -0.0031
12 4 21 -2.1809 0.2032
12 4 22 -7.6954 -0.0073
12 4 23 -0.9602 0.1425
12 4 24 4.5547 -0.4514
12 4 25 -4.4517 0.1872
12 4 26 -1.9558 0.0017
12 4 27 -4.0409 0.0329
12 4 28 -2.7406 -0.3041
12 4 29 4.1925 -0.1065
12 4 30 -4.0674 0.0522
12 4 31 2.8165 -0.3865
12 4 32 -5.2398 0.1685
12 5 0 -29.2171 0.7904
12 5 1 -2.3361 0.7425
12 5 2 -7.7600 0.0028
12 5 3 -19.4160 -0.3306
12 5 4 -26.7368 0.2905
12 5 5 -7.6199 0.2948
12 5 6 -31.1823 -0.7740
12 5 7 -8.0966 -0.4464
12 5 8 -9.1711 0.2421
12 5 9 3.3285 0.0452
12 5 10 -34.3966 -0.1485
12 5 11 0.0122 -0.2281
12 5 12 15.2659 -0.0763
12 5 13 3.9954 0.0595
12 5 14 -25.7846 0.4138
12 5 15 -3.5062 -0.0035
12 5 16 -5.7146 -0.0370
12 5 17 -11.5660 -0.0545
12 5 18 -2.7201 -0.0687
12 5 19 1.5375 0.0603
12 5 20 -11.3230 0.0638
12 5 21 -11.3761 -0.1709
12 5 22 -6.6188 0.0715
12 5 23 1.5989 -0.2147
12 5 24 -0.9923 -0.0162
12 5 25 -0.9704 -0.0711
12 5 26 -1.3917 -0.1521
12 5 27 1.5231 -0.0366
12 5 28 1.4338 -0.1453
12 5 29 -2.1789 0.0866
12 5 30 -2.1560 -0.0671
12 5 31 0.1726 0.3932
12 5 32 1.3435 -0.2284
12 6 0 60.5932 1.8192
12 6 1 -2.2265 0.1985
12 6 2 8.8947 0.0175
12 6 3 0.7870 -0.0625
12 6 4 27.0966 0.5033
12 6 5 -14.1350 -0.4486
12 6 6 -14.2062 -0.1566
12 6 7 -5.4494 0.2737
12 6 8 10.8547 0.2299
12 6 9 -17.4647 -0.2266
12 6 10 -7.1382 -0.0916
12 6 11 15.0770 0.1223
12 6 12 7.4516 0.2492
12 6 13 -12.3897 0.5605
12 6 14 3.1986 0.0149
12 6 15 7.0257 0.0150
12 6 16 -3.4943 -0.1868
12 6 17 9.4946 -0.0074
12 6 18 6.9542 0.0224
12 6 19 -17.1572 0.2198
12 6 20 -12.3526 -0.3515
12 6 21 5.1181 -0.0920
12 6 22 5.1008 -0.0374
12 6 23 0.7656 0.2481
12 6 24 -5.7203 0.1977
12 6 25 6.8211 0.0186
12 6 26 6.2905 0.0177
12 6 27 1.0383 -0.0503
12 6 28 1.8712 0.0691
12 6 29 -1.1424 -0.0052
12 6 30 3.8889 -0.1397
12 6 31 0.0961 0.0810
12 7 0 9.1133 0.2277
12 7 1 -3.6812 -0.3491
12 7 2 4.0732 0.5035
12 7 3 23.0692 -0.0114
12 7 4 0.6166 -0.4754
12 7 5 3.4289 -0.2413
12 7 6 11.6514 0.3562
12 7 7 7.2694 0.2616
12 7 8 -5.5066 -0.1945
12 7 9 -3.5059 -0.3226
12 7 10 18.8196 0.3184
12 7 11 9.2592 0.3750
12 7 12 -22.3634 -0.0209
12 7 13 -1.0660 -0.2045
12 7 14 15.2320 -0.2813
12 7 15 -8.8036 -0.1450
12 7 16 -4.4690 0.1298
12 7 17 3.8673 -0.0195
12 7 18 -6.6258 -0.0451
12 7 19 -8.9395 0.1349
12 7 20 5.7806 0.0115
12 7 21 3.6012 0.2291
12 7 22 -0.1291 0.0281
12 7 23 -5.1454 0.0442
12 7 24 0.0888 -0.0347
12 7 25 5.4233 -0.0640
12 7 26 3.2365 0.3551
12 7 27 1.9048 0.0025
12 7 28 2.2196 -0.0264
12 7 29 6.8396 0.0746
12 7 30 4.2438 0.0122
12 7 31 2.0836 -0.2331
12 8 0 -4.2163 -0.3367
12 8 1 -5.1250 -0.0110
12 8 2 17.0876 -0.1336
12 8 3 -10.7509 0.3350
12 8 4 -12.9304 0.0967
12 8 5 2.5453 0.1282
12 8 6 6.1022 0.4091
12 8 7 -2.0698 -0.0740
12 8 8 -6.9528 -0.1944
12 8 9 9.7452 -0.0559
12 8 10 10.3700 0.0015
12 8 11 -12.7219 0.2423
12 8 12 -7.1677 -0.1498
12 8 13 14.4925 -0.1383
12 8 14 -5.7689 -0.0957
12 8 15 -7.4474 0.0675
12 8 16 4.4517 0.2262
12 8 17 -5.8674 0.0181
12 8 18 -7.2885 -0.0181
12 8 19 8.5999 0.1307
12 8 20 9.6343 -0.1240
12 8 21 -4.1449 0.3048
12 8 22 0.7911 -0.0325
12 8 23 7.7853 0.0407
12 8 24 10.5461 -0.1826
12 8 25 2.1389 0.1849
12 8 26 -2.4250 -0.1743
12 8 27 -2.2125 -0.0113
12 8 28 -2.6247 -0.0405
12 8 29 -0.2473 0.1405
12 8 30 -3.5783 -0.0549
12 9 0 -1.8546 0.3766
12 9 1 -3.8337 -1.4790
12 9 2 7.5096 -0.3622
12 9 3 -5.8208 0.1214
12 9 4 1.1657 -0.0986
12 9 5 2.8070 -0.2946
12 9 6 -4.6777 -0.2358
12 9 7 6.9364 -0.0105
12 9 8 -1.9478 0.0009
12 9 9 10.3278 0.0368
12 9 10 -20.6853 -0.1169
12 9 11 -2.9748 0.1034
12 9 12 10.6147 -0.3092
12 9 13 -1.2776 -0.0827
12 9 14 -12.0114 0.2764
12 9 15 0.0017 0.3791
12 9 16 6.8807 -0.1055
12 9 17 -9.8391 -0.1864
12 9 18 -1.0118 0.3519
12 9 19 0.0152 -0.1525
12 9 20 -1.8024 -0.2086
12 9 21 -1.5814 -0.0005
12 9 22 3.5938 -0.1027
12 9 23 3.9131 -0.2410
12 9 24 2.3415 0.1624
12 9 25 -2.7536 0.2126
12 9 26 -1.2968 -0.3098
12 9 27 -1.1955 -0.1709
12 9 28 -0.3297 0.2987
12 9 29 -1.8941 0.2570
12 10 0 0.2442 -0.9538
12 10 1 8.5954 0.9211
12 10 2 -3.9338 0.7947
12 10 3 -3.8497 0.2356
12 10 4 -1.0803 -0.0679
12 10 5 3.7457 -0.0848
12 10 6 -0.3152 0.0461
12 10 7 -1.0049 -0.0070
12 10 8 5.8831 0.5135
12 10 9 -16.2815 0.0763
12 10 10 1.2306 0.2645
12 10 11 8.9455 -0.2206
12 10 12 5.0445 0.1187
12 10 13 -7.7971 0.1789
12 10 14 6.9911 -0.2045
12 10 15 7.4681 0.0440
12 10 16 -0.3829 -0.4252
12 10 17 5.6801 0.2103
12 10 18 6.3383 0.0199
12 10 19 -2.4291 -0.1427
12 10 20 0.4292 -0.0533
12 10 21 -0.2651 -0.1031
12 10 22 4.7623 -0.0767
12 10 23 -2.0684 0.0444
12 10 24 -3.2776 -0.0010
12 10 25 -1.4878 0.1010
12 10 26 0.6730 -0.0041
12 10 27 2.2434 0.1262
12 10 28 -0.5678 0.0432
12 11 0 5.5051 0.1491
12 11 1 4.9064 1.3125
12 11 2 -8.4241 0.1721
12 11 3 -3.4067 -0.0762
12 11 4 14.0185 -0.0231
12 11 5 2.8756 0.1242
12 11 6 -4.8544 0.1832
12 11 7 -0.7298 0.0220
12 11 8 -6.3763 -0.1250
12 11 9 -6.5865 -0.0901
12 11 10 11.7062 -0.0790
12 11 11 -0.9654 -0.0450
12 11 12 -11.2942 0.1127
12 11 13 -3.0709 -0.0633
12 11 14 5.8454 -0.1145
12 11 15 -6.7875 -0.2158
12 11 16 -4.8757 0.1547
12 11 17 -1.3710 0.0191
12 11 18 -3.0260 -0.2266
12 11 19 0.0266 0.0252
12 11 20 -5.2678 0.0448
12 11 21 1.4497 0.0105
12 11 22 0.2910 0.1737
12 11 23 -2.1872 0.2163
12 11 24 0.9524 0.0026
12 11 25 0.5636 -0.1854
12 11 26 1.8651 0.1984
12 11 27 0.8728 0.2002
12 12 0 -0.3147 1.4181
12 12 1 -8.7784 -0.7485
12 12 2 -4.8103 -0.0611
12 12 3 14.8526 0.1855
12 12 4 -0.1393 0.2373
12 12 5 -6.2974 0.3191
12 12 6 -1.9689 0.1133
12 12 7 3.5681 -0.1244
12 12 8 -2.6667 -0.1719
12 12 9 9.2129 -0.0399
12 12 10 1.3979 0.0945
12 12 11 -8.7662 0.0427
12 12 12 -1.0028 0.1621
12 12 13 6.4053 -0.1668
12 12 14 -3.9901 0.1139
12 12 15 -0.8361 -0.0138
12 12 16 -1.4986 0.0523
12 12 17 -1.8250 -0.0254
12 12 18 -3.0491 -0.0691
12 12 19 3.0818 0.1291
12 12 20 1.1772 -0.0602
12 12 21 2.8734 0.2611
12 12 22 0.2137 0.1627
12 12 23 0.5114 -0.2209
12 12 24 6.1325 -0.2387
12 12 25 3.2553 -0.1333
12 12 26 1.1838 0.1463
12 13 0 -2.9669 0.2897
12 13 1 -8.8799 -0.5246
12 13 2 13.5829 0.1397
12 13 3 4.3823 -0.2573
12 13 4 -9.9621 -0.1373
12 13 5 -2.1241 0.1820
12 13 6 6.1278 -0.1428
12 13 7 1.4902 -0.0100
12 13 8 0.6992 0.1359
12 13 9 1.2538 0.2444
12 13 10 -4.8038 -0.1600
12 13 11 -2.6929 0.0059
12 13 12 6.7379 -0.0337
12 13 13 -0.8295 0.1758
12 13 14 -1.5776 0.0241
12 13 15 -0.5851 0.0684
12 13 16 4.9065 -0.0197
12 13 17 -3.8910 0.0710
12 13 18 1.4374 0.0423
12 13 19 -0.4432 -0.0686
12 13 20 -4.8672 0.0737
12 13 21 -0.1841 -0.0900
12 13 22 -4.6475 0.0771
12 13 23 3.8535 -0.1314
12 13 24 -2.8273 0.0732
12 14 0 6.7718 0.1346
12 14 1 8.1578 0.0782
12 14 2 4.5896 -0.1006
12 14 3 -9.6455 -0.3808
12 14 4 -0.9504 0.1313
12 14 5 5.8345 -0.2174
12 14 6 -8.9077 -0.2020
12 14 7 0.1496 0.0063
12 14 8 -6.9151 0.0384
12 14 9 -0.5046 -0.1151
12 14 10 -1.4328 -0.0395
12 14 11 7.5650 -0.1021
12 14 12 2.4328 -0.0124
12 14 13 1.2206 0.1705
12 14 14 -1.2761 0.0680
12 14 15 8.8824 -0.0533
12 14 16 -4.8050 -0.0499
12 14 17 1.6722 -0.0533
12 14 18 -0.8231 -0.0715
12 14 19 1.1259 0.0888
12 14 20 -2.7066 -0.0165
12 14 21 1.1226 -0.0872
12 14 22 2.7905 -0.1038
12 14 23 6.1342 0.2285
12 15 0 5.5998 -0.0048
12 15 1 4.0813 -0.1849
12 15 2 -5.0562 0.2735
12 15 3 0.1827 -0.0466
12 15 4 10.0509 0.0475
12 15 5 6.0775 -0.0188
12 15 6 -1.9764 0.1936
12 15 7 3.0189 0.0780
12 15 8 -0.8617 0.0731
12 15 9 3.0248 0.0050
12 15 10 4.9102 0.1243
12 15 11 0.2824 0.1136
12 15 12 2.9403 -0.0300
12 15 13 -4.2170 -0.0359
12 15 14 7.2043 -0.1567
12 15 15 -3.2058 -0.0291
12 15 16 3.3600 0.0578
12 15 17 -0.4731 0.1128
12 15 18 2.3803 -0.0803
12 15 19 0.7501 -0.0166
12 15 20 1.4878 0.1292
12 15 21 2.9897 0.1789
12 16 0 -0.0004 -1.0098
12 16 1 -3.8432 0.2813
12 16 2 4.3456 -0.0916
12 16 3 5.2484 0.1087
12 16 4 1.3083 -0.1669
12 16 5 -2.1116 0.1022
12 16 6 -0.5786 0.0449
12 16 7 -1.1676 0.0473
12 16 8 -1.5004 -0.0970
12 16 9 3.1454 -0.0174
12 16 10 -5.5110 -0.0104
12 16 11 -3.2172 -0.0058
12 16 12 0.8281 -0.0932
12 16 13 7.1188 -0.1988
12 16 14 0.9458 -0.1478
12 16 15 1.3997 0.0365
12 16 16 4.7801 0.0172
12 16 17 -1.4735 0.0972
12 16 18 2.0369 -0.0391
12 17 0 -2.6566 0.1255
12 17 1 3.7656 0.2049
12 17 2 1.7142 -0.1691
12 17 3 0.5987 0.0246
12 17 4 -3.5918 0.3005
12 17 5 -1.5877 -0.0199
12 17 6 -2.4380 -0.0622
12 17 7 -5.0517 -0.0714
12 17 8 -4.3227 -0.0688
12 17 9 0.5747 0.0213
12 17 10 -5.6310 -0.0948
12 17 11 1.7315 -0.0316
12 17 12 5.6756 0.1017
12 17 13 3.3116 -0.0042
12 17 14 1.2869 0.1686
12 17 15 1.8410 0.1542
12 17 16 2.3196 -0.1312
12 18 0 -0.7113 0.0794
12 18 1 1.0705 -0.0108
12 18 2 -0.3119 -0.1543
12 18 3 -1.6378 0.0152
12 18 4 -2.9498 0.0106
12 18 5 -4.6824 0.1096
12 18 6 -1.4108 0.1498
12 18 7 -3.5580 -0.0052
12 18 8 -1.0840 -0.0154
12 18 9 0.0002 0.0792
12 18 10 3.4418 -0.0067
12 18 11 7.1136 0.1698
12 18 12 -1.1440 -0.0688
12 19 0 -0.3804 -0.1194
12 19 1 -0.2111 -0.3372
12 19 2 1.0473 0.1275
12 19 3 1.9328 0.1879
12 19 4 -0.8159 -0.2412
12 19 5 4.7637 -0.1061
12 19 6 -0.7469 -0.1323
12 19 7 3.9786 0.0424
13 0 1 16.6831 -0.0158
13 0 2 -45.7196 -0.2823
13 0 3 42.2134 1.1096
13 0 4 -53.6784 0.0342
13 0 5 -11.4230 -1.2859
13 0 6 -0.2942 0.7587
13 0 7 42.8792 1.8873
13 0 8 -62.8520 -0.5202
13 0 9 -28.4394 -0.5179
13 0 10 28.8995 0.6717
13 0 11 24.2830 0.0298
13 0 12 1.1101 0.2353
13 0 13 -4.4916 0.5791
13 0 14 1.9402 -0.2213
13 0 15 7.9532 -0.7701
13 0 16 3.0158 0.7578
13 0 17 -1.8267 0.9934
13 0 18 -1.5052 -0.4490
13 0 19 -5.5025 -1.1734
13 0 20 1.3935 0.6892
13 0 21 -8.4294 1.0256
13 0 22 4.1618 -0.0276
13 0 23 1.6504 -0.5710
13 0 24 -1.1303 0.0054
13 0 25 -7.4405 -0.0827
13 0 26 -1.2693 0.0769
13 0 27 5.4804 0.3244
13 0 28 4.7241 -0.1362
13 0 29 -4.2327 -0.3186
13 0 30 -1.5100 -0.0414
13 0 31 2.2924 0.4862
13 0 32 1.1381 -0.2120
13 1 1 -44.1650 -0.9078
13 1 2 15.5288 0.9467
13 1 3 3.6139 0.3510
13 1 4 -14.3977 -0.6650
13 1 5 42.8929 0.5488
13 1 6 66.8582 0.5732
13 1 7 -42.7714 -0.1034
13 1 8 2.3582 -0.7983
13 1 9 10.0081 0.9242
13 1 10 44.9693 0.1403
13 1 11 -39.6325 -0.0548
13 1 12 -10.5920 -0.1285
13 1 13 -21.0242 0.0246
13 1 14 4.6679 -0.4081
13 1 15 11.9527 0.2697
13 1 16 -5.3289 0.4335
13 1 17 -1.1957 -0.6653
13 1 18 2.1377 -0.7631
13 1 19 11.1246 0.2776
13 1 20 -3.1903 0.7770
13 1 21 4.7318 -0.3010
13 1 22 3.7208 -0.4901
13 1 23 1.1005 -0.0222
13 1 24 0.8625 0.3009
13 1 25 -2.3200 0.0875
13 1 26 7.7024 -0.0235
13 1 27 -0.2177 -0.0642
13 1 28 1.5557 -0.0743
13 1 29 -5.9110 -0.2450
13 1 30 -0.5673 0.2758
13 1 31 4.8526 -0.1245
13 1 32 1.6722 -0.1620
13 2 1 -8.4828 1.1517
13 2 2 1.9291 -0.1083
13 2 3 -28.7495 -0.6370
13 2 4 13.9364 -0.4915
13 2 5 4.9902 0.2628
13 2 6 -18.8872 0.4017
13 2 7 -27.0630 0.1508
13 2 8 39.8739 0.5164
13 2 9 28.5123 0.1301
13 2 10 -26.4290 0.1211
13 2 11 5.4682 0.2473
13 2 12 0.2527 0.2910
13 2 13 13.9961 -0.1936
13 2 14 -1.4021 0.3537
13 2 15 11.9267 0.2692
13 2 16 -6.5431 -0.1372
13 2 17 -1.2222 -0.0668
13 2 18 1.2451 0.4925
13 2 19 0.6885 0.1698
13 2 20 -1.3818 -0.0380
13 2 21 1.3494 -0.4583
13 2 22 -6.4343 0.0194
13 2 23 -6.3594 0.2950
13 2 24 -8.6510 -0.0852
13 2 25 8.3563 -0.3643
13 2 26 -5.0579 0.1469
13 2 27 -1.5192 0.0792
13 2 28 -3.6006 0.0730
13 2 29 6.0791 -0.0542
13 2 30 3.7964 -0.1220
13 2 31 1.6987 0.0341
13 2 32 1.2715 0.0270
13 3 1 3.1247 -0.0623
13 3 2 -4.9085 -0.3249
13 3 3 9.7624 -0.1395
13 3 4 20.3863 -0.1599
13 3 5 -11.7666 0.4272
13 3 6 -21.3702 0.4113
13 3 7 45.1482 -0.1712
13 3 8 21.5218 -0.3780
13 3 9 -4.4720 -0.0947
13 3 10 -7.1748 -0.1079
13 3 11 21.2621 0.0061
13 3 12 17.3011 0.0125
13 3 13 4.1036 0.1642
13 3 14 7.7935 0.1316
13 3 15 -8.4804 -0.1709
13 3 16 -5.9348 0.0252
13 3 17 12.3528 0.2185
13 3 18 2.8949 -0.0506
13 3 19 4.8962 -0.1906
13 3 20 1.5013 0.1237
13 3 21 0.9139 0.0756
13 3 22 -2.3395 0.1005
13 3 23 -0.7765 -0.0198
13 3 24 4.9075 -0.0500
13 3 25 0.0318 -0.0848
13 3 26 -0.2635 0.1249
13 3 27 0.6135 -0.0173
13 3 28 5.8995 -0.2282
13 3 29 5.6958 0.0730
13 3 30 3.1444 0.1456
13 3 31 -1.3132 0.0844
13 3 32 0.7695 -0.0364
13 4 1 -11.5376 0.4988
13 4 2 26.4022 0.0024
13 4 3 -1.3871 0.0441
13 4 4 8.7579 -0.1667
13 4 5 4.5281 1.0228
13 4 6 22.8161 -0.4845
13 4 7 -2.8487 -0.1524
13 4 8 -13.3162 0.4859
13 4 9 -7.1193 0.1539
13 4 10 18.4647 0.1527
13 4 11 -19.5484 -0.1079
13 4 12 6.1689 0.1314
13 4 13 2.3143 0.2010
13 4 14 2.8938 0.2146
13 4 15 -23.5706 0.2190
13 4 16 14.7919 0.0780
13 4 17 11.7975 -0.2110
13 4 18 -2.7356 -0.0710
13 4 19 -2.8986 -0.0638
13 4 20 -1.7748 0.0186
13 4 21 -2.3034 -0.1952
13 4 22 -0.0250 -0.0354
13 4 23 5.3728 -0.0531
13 4 24 -0.6930 0.0327
13 4 25 -5.0889 -0.1440
13 4 26 -0.0404 -0.0256
13 4 27 3.4951 -0.1019
13 4 28 4.3943 -0.0300
13 4 29 -3.6985 -0.1236
13 4 30 1.9115 0.3402
13 4 31 0.9602 -0.0859
13 4 32 1.9162 0.2877
13 5 1 0.0294 -0.0488
13 5 2 -0.3080 -0.5335
13 5 3 -2.6571 -0.2045
13 5 4 2.6999 0.0455
13 5 5 26.0284 -0.1050
13 5 6 7.8441 -0.3490
13 5 7 -7.6106 -0.0802
13 5 8 -4.7018 0.1150
13 5 9 15.9387 -0.3504
13 5 10 -1.9151 0.3778
13 5 11 -8.0532 0.0787
13 5 12 -2.1423 0.0768
13 5 13 3.1787 -0.2695
13 5 14 -14.1676 -0.1263
13 5 15 17.6656 -0.1347
13 5 16 14.3788 0.2500
13 5 17 -1.2229 -0.0628
13 5 18 -9.2122 -0.1713
13 5 19 2.1913 0.3644
13 5 20 0.0683 0.0869
13 5 21 7.6460 -0.3205
13 5 22 1.5863 0.1880
13 5 23 -1.2056 0.1029
13 5 24 -2.1221 -0.1779
13 5 25 -1.3084 0.2702
13 5 26 1.9619 0.1898
13 5 27 0.8727 -0.1083
13 5 28 -7.9048 -0.2274
13 5 29 -1.4736 0.3495
13 5 30 0.6074 -0.1086
13 5 31 -1.2972 -0.1284
13 6 1 -9.4206 0.2794
13 6 2 -9.9508 -0.4659
13 6 3 -0.6931 0.9071
13 6 4 4.5484 0.1024
13 6 5 -22.3247 -0.0457
13 6 6 -4.4945 0.1019
13 6 7 0.7248 0.2640
13 6 8 6.7825 0.0822
13 6 9 -12.6251 0.6016
13 6 10 -11.3659 0.0065
13 6 11 14.8786 0.0850
13 6 12 -1.4806 0.0696
13 6 13 -26.6122 -0.0691
13 6 14 12.8247 -0.1747
13 6 15 16.6436 -0.0239
13 6 16 -10.3954 0.1036
13 6 17 -18.1486 -0.0207
13 6 18 11.6142 -0.0597
13 6 19 3.6165 0.2565
13 6 20 9.2961 -0.1011
13 6 21 1.7052 -0.1048
13 6 22 -1.3134 0.1688
13 6 23 -0.4874 -0.3240
13 6 24 -0.5074 -0.0464
13 6 25 2.4432 0.0345
13 6 26 -1.1793 0.0331
13 6 27 -9.2595 -0.0953
13 6 28 1.3399 0.1107
13 6 29 -0.7922 0.1183
13 6 30 -0.2827 0.0809
13 6 31 -3.2582 -0.0213
13 7 1 4.8326 -0.5396
13 7 2 -1.5891 0.2161
13 7 3 8.0707 -0.3298
13 7 4 -12.4743 -0.1649
13 7 5 -10.4405 -0.1587
13 7 6 -11.8525 0.5024
13 7 7 4.9214 0.0205
13 7 8 -3.6107 0.2312
13 7 9 -9.9628 -0.5718
13 7 10 -7.3239 -0.2216
13 7 11 14.6565 -0.0121
13 7 12 -13.0280 0.3838
13 7 13 3.5398 -0.1792
13 7 14 12.2907 0.1327
13 7 15 -11.0343 0.3360
13 7 16 -12.0744 0.0300
13 7 17 0.3114 -0.1258
13 7 18 7.1530 0.1385
13 7 19 -3.5277 -0.0276
13 7 20 2.8443 -0.1392
13 7 21 -10.7830 0.2731
13 7 22 0.3906 0.1140
13 7 23 0.0046 -0.1217
13 7 24 4.0757 0.1427
13 7 25 -3.1159 -0.1600
13 7 26 -3.9262 -0.2038
13 7 27 -0.3124 0.0723
13 7 28 1.3799 -0.0305
13 7 29 -2.6408 -0.0177
13 7 30 -6.8318 -0.2718
13 8 1 -8.1465 0.0718
13 8 2 15.8350 -0.1949
13 8 3 -9.6504 0.3045
13 8 4 1.3031 -0.0301
13 8 5 4.6587 0.0045
13 8 6 3.1055 0.1220
13 8 7 -5.7665 0.4206
13 8 8 -7.2119 -0.1580
13 8 9 4.9871 0.0750
13 8 10 10.3054 0.1953
13 8 11 -13.8830 0.0439
13 8 12 -0.0989 -0.1331
13 8 13 20.5802 0.1092
13 8 14 -2.4886 0.0239
13 8 15 -17.0559 0.0367
13 8 16 11.6483 0.0801
13 8 17 12.5731 -0.0748
13 8 18 -2.1895 -0.1424
13 8 19 -2.4607 -0.0895
13 8 20 0.3586 -0.0985
13 8 21 -1.4311 0.0711
13 8 22 -0.3419 -0.0227
13 8 23 1.9794 -0.0733
13 8 24 -7.8188 0.0441
13 8 25 0.0925 -0.0335
13 8 26 0.8002 0.0853
13 8 27 10.5188 -0.0195
13 8 28 1.8203 -0.0436
13 8 29 4.8829 -0.0904
13 8 30 2.0535 -0.1489
13 9 1 7.2654 -0.4508
13 9 2 -3.7170 0.2645
13 9 3 -0.3052 0.5641
13 9 4 -12.9975 0.2697
13 9 5 13.4423 0.0268
13 9 6 -2.5430 -0.1233
13 9 7 -1.5426 -0.2052
13 9 8 -19.3971 0.1504
13 9 9 13.7066 0.1522
13 9 10 -1.2873 0.3574
13 9 11 -2.1541 -0.2201
13 9 12 0.7308 -0.3703
13 9 13 0.7857 0.3305
13 9 14 -5.0989 0.1590
13 9 15 0.6289 -0.3407
13 9 16 8.2750 0.1216
13 9 17 -5.0963 0.0204
13 9 18 0.0896 -0.0269
13 9 19 -0.9539 0.0370
13 9 20 -1.3967 0.0701
13 9 21 1.5453 -0.0216
13 9 22 2.9072 -0.2515
13 9 23 -3.7216 0.1535
13 9 24 -0.6605 0.0677
13 9 25 2.9884 0.0760
13 9 26 4.7262 -0.0703
13 9 27 0.7179 0.0096
13 9 28 -0.4047 -0.2293
13 9 29 3.4690 -0.2383
13 10 1 1.0976 -0.0562
13 10 2 -6.7417 -0.0470
13 10 3 -1.3926 -0.3197
13 10 4 4.8256 0.0569
13 10 5 -3.8662 0.3292
13 10 6 -5.2836 0.0072
13 10 7 -8.0092 -0.1619
13 10 8 20.1112 0.0085
13 10 9 -5.2610 -0.1816
13 10 10 -0.5497 -0.1066
13 10 11 7.2996 0.2356
13 10 12 1.1357 -0.0127
13 10 13 -6.6403 0.0606
13 10 14 -6.4749 0.0879
13 10 15 13.4410 0.2221
13 10 16 -6.2231 -0.3793
13 10 17 1.6729 0.0412
13 10 18 -1.7997 0.2680
13 10 19 4.1338 -0.0401
13 10 20 1.2043 0.0113
13 10 21 0.6293 -0.0164
13 10 22 -0.0930 0.0853
13 10 23 -4.8789 0.0779
13 10 24 1.3606 0.0306
13 10 25 3.8999 0.0205
13 10 26 -0.6364 -0.1094
13 10 27 -4.6304 -0.1856
13 10 28 -0.9390 0.0568
13 11 1 5.2669 0.1394
13 11 2 -3.7095 -0.5194
13 11 3 -0.2443 -0.3006
13 11 4 6.1307 -0.0955
13 11 5 -16.5216 0.0085
13 11 6 -10.6348 0.0893
13 11 7 12.3563 -0.1996
13 11 8 11.5525 0.1493
13 11 9 -8.8207 0.0737
13 11 10 -4.3824 0.0350
13 11 11 0.3969 0.0342
13 11 12 0.8698 0.5651
13 11 13 3.6854 -0.1385
13 11 14 4.2514 0.1025
13 11 15 -0.0607 0.0056
13 11 16 2.1648 -0.1791
13 11 17 7.6875 0.1157
13 11 18 3.0516 0.1231
13 11 19 5.0015 -0.0898
13 11 20 -1.8885 -0.1355
13 11 21 2.5370 0.0941
13 11 22 -3.4970 0.0459
13 11 23 -1.6063 -0.2479
13 11 24 -2.0135 -0.1237
13 11 25 -2.3250 -0.0569
13 11 26 -6.2569 -0.0915
13 11 27 -1.9141 -0.2110
13 12 1 -2.5438 0.0142
13 12 2 3.7383 0.1722
13 12 3 4.4883 -0.0651
13 12 4 0.4338 -0.2193
13 12 5 -6.0652 -0.0975
13 12 6 10.5731 0.1157
13 12 7 3.6156 0.1602
13 12 8 -12.7201 0.0398
13 12 9 -6.3383 0.1286
13 12 10 1.7890 0.0213
13 12 11 -3.3980 -0.1330
13 12 12 -0.6835 -0.0819
13 12 13 3.6161 -0.0993
13 12 14 -0.9511 -0.0655
13 12 15 0.9633 0.0589
13 12 16 -0.8069 0.3454
13 12 17 4.7440 0.0146
13 12 18 0.0838 -0.2715
13 12 19 3.4227 0.0697
13 12 20 0.1605 -0.0137
13 12 21 -1.1248 0.0428
13 12 22 -0.7697 -0.1343
13 12 23 1.8078 -0.0599
13 12 24 -2.5812 0.2306
13 12 25 -9.1519 0.0031
13 13 1 -3.2252 -0.1620
13 13 2 3.4388 0.0789
13 13 3 -1.9571 0.1309
13 13 4 -7.0452 0.0079
13 13 5 14.4078 -0.0671
13 13 6 7.3518 -0.2619
13 13 7 -7.2255 -0.0988
13 13 8 -4.2594 0.0172
13 13 9 7.3319 -0.1123
13 13 10 7.4123 0.1975
13 13 11 -6.4634 -0.0006
13 13 12 0.0152 -0.0597
13 13 13 -3.6677 -0.0825
13 13 14 -2.1714 0.0841
13 13 15 2.5277 -0.0306
13 13 16 4.7089 0.0807
13 13 17 -1.2553 -0.0591
13 13 18 -0.5114 -0.0947
13 13 19 6.1883 0.1485
13 13 20 0.4390 0.1051
13 13 21 2.0947 -0.2185
13 13 22 -2.3696 0.0527
13 13 23 3.3157 -0.0467
13 13 24 -5.6004 -0.0094
13 14 1 -1.3777 0.0430
13 14 2 -6.4642 0.1397
13 14 3 -6.5651 0.4288
13 14 4 -0.9783 0.1860
13 14 5 5.9458 -0.1758
13 14 6 -5.9779 0.0254
13 14 7 1.2630 -0.0638
13 14 8 8.3512 0.0371
13 14 9 8.2514 0.3141
13 14 10 -3.1755 -0.0159
13 14 11 -3.3520 0.0695
13 14 12 -4.2028 -0.0215
13 14 13 -3.1653 0.1280
13 14 14 -6.1592 -0.0596
13 14 15 2.6918 -0.1304
13 14 16 -0.5199 -0.0571
13 14 17 1.7021 0.1146
13 14 18 2.7408 0.0391
13 14 19 1.6962 0.0969
13 14 20 0.6304 -0.0567
13 14 21 1.9764 0.0859
13 14 22 0.5684 -0.0378
13 15 1 1.3176 -0.3503
13 15 2 -3.3503 0.2599
13 15 3 0.3604 -0.0997
13 15 4 -1.6910 -0.0547
13 15 5 -10.5032 -0.0571
13 15 6 -7.0999 0.2123
13 15 7 5.9088 0.0245
13 15 8 0.9727 -0.0088
13 15 9 -7.7589 -0.1646
13 15 10 -1.8181 -0.1687
13 15 11 -5.1626 0.0004
13 15 12 3.7330 0.0217
13 15 13 -5.1992 0.0004
13 15 14 4.9935 0.0579
13 15 15 -5.4661 -0.0608
13 15 16 -2.5749 -0.0516
13 15 17 -0.1343 -0.0035
13 15 18 3.3702 0.0988
13 15 19 -2.7879 -0.1214
13 15 20 1.0684 -0.2145
13 16 1 -1.8894 0.0440
13 16 2 1.9530 0.0325
13 16 3 -1.7323 -0.1473
13 16 4 -3.5911 -0.0055
13 16 5 -0.4785 0.1553
13 16 6 7.2743 0.0242
13 16 7 6.6146 0.0597
13 16 8 -10.3288 0.0203
13 16 9 6.7035 -0.1781
13 16 10 -0.1152 -0.0421
13 16 11 6.0146 0.0645
13 16 12 -2.6537 -0.0522
13 16 13 -1.2370 0.1727
13 16 14 0.3452 0.0157
13 16 15 -6.0397 0.1339
13 16 16 -2.1032 -0.1717
13 16 17 -4.0330 0.1885
13 16 18 0.6185 -0.1330
13 17 1 -2.5157 0.1440
13 17 2 -2.8534 -0.0351
13 17 3 -3.6374 -0.0674
13 17 4 -1.9987 0.0554
13 17 5 4.7944 0.1007
13 17 6 5.2780 0.0269
13 17 7 -2.4199 -0.0874
13 17 8 0.5089 0.0150
13 17 9 2.8186 0.3702
13 17 10 -2.4223 -0.0133
13 17 11 0.0437 0.0185
13 17 12 -0.3146 -0.0372
13 17 13 1.0463 -0.0168
13 17 14 -2.1977 -0.0237
13 17 15 6.2911 -0.0950
13 18 1 -0.2475 0.2579
13 18 2 -0.1516 -0.1133
13 18 3 0.1904 -0.1089
13 18 4 3.7652 -0.0044
13 18 5 1.3575 -0.1287
13 18 6 0.1290 -0.1130
13 18 7 -0.2239 0.0141
13 18 8 2.2346 0.1131
13 18 9 2.0265 0.0110
13 18 10 -5.1043 -0.0992
13 18 11 1.5430 -0.0117
13 18 12 -0.9110 -0.0353
13 19 1 -2.7433 0.1142
13 19 2 0.2177 -0.1714
13 19 3 -1.3969 0.0416
13 19 4 1.3471 -0.1698
13 19 5 -1.8137 0.1536
13 19 6 -3.3095 0.0625
14 0 0 42.3351 3.0105
14 0 1 -5.4335 -1.4295
14 0 2 -28.2825 -1.7824
14 0 3 35.7026 1.7905
14 0 4 -17.0192 1.1369
14 0 5 -32.0293 -0.8507
14 0 6 -44.7728 -0.1915
14 0 7 17.4161 0.5369
14 0 8 -23.8475 -0.5550
14 0 9 5.3999 0.5177
14 0 10 23.1028 0.8266
14 0 11 -15.3717 -1.2101
14 0 12 -17.8717 -0.6106
14 0 13 14.3916 0.8614
14 0 14 15.9710 0.6635
14 0 15 -6.8283 -0.5553
14 0 16 0.8302 -0.4877
14 0 17 -2.5126 0.4693
14 0 18 2.6582 0.5498
14 0 19 -0.6764 0.0093
14 0 20 -0.2385 -0.0606
14 0 21 -4.8645 -0.3146
14 0 22 0.1558 -0.4643
14 0 23 -7.1701 0.5432
14 0 24 5.9251 0.5887
14 0 25 -0.2201 -0.1804
14 0 26 13.2671 -0.5224
14 0 27 -4.6484 0.0659
14 0 28 1.1444 0.2136
14 0 29 7.4398 -0.0904
14 0 30 -0.8430 -0.0901
14 0 31 -2.5325 0.1204
14 0 32 -4.5584 -0.5575
14 1 0 42.5227 -0.9126
14 1 1 -51.5296 -1.7806
14 1 2 -10.2677 0.2434
14 1 3 86.6286 0.7938
14 1 4 -30.4756 -1.1260
14 1 5 -35.3610 -0.0713
14 1 6 -25.8242 0.3428
14 1 7 10.4893 -0.1726
14 1 8 -5.1543 0.0144
14 1 9 -11.7582 0.3876
14 1 10 -22.8457 -0.3835
14 1 11 -19.9846 -0.0226
14 1 12 23.4638 0.6370
14 1 13 11.8943 0.3952
14 1 14 4.8143 -0.4844
14 1 15 -13.3497 -0.6415
14 1 16 5.6993 0.5228
14 1 17 1.4256 0.1294
14 1 18 1.4802 -0.0137
14 1 19 -0.0690 -0.2133
14 1 20 -8.4707 -0.1110
14 1 21 9.5391 0.1395
14 1 22 -4.4506 0.2860
14 1 23 0.4075 0.1823
14 1 24 -0.0412 -0.1351
14 1 25 5.0595 -0.2557
14 1 26 -2.5634 0.0099
14 1 27 -10.5506 0.2160
14 1 28 -0.4031 -0.0030
14 1 29 1.0507 -0.1610
14 1 30 -0.7452 0.3356
14 1 31 -6.4413 -0.3209
14 1 32 -2.0728 0.0896
14 2 0 -24.7166 -3.8930
14 2 1 6.8264 0.0786
14 2 2 22.8185 0.1203
14 2 3 -47.8275 -0.8222
14 2 4 7.7745 -0.0668
14 2 5 14.2108 0.0182
14 2 6 28.9954 0.1986
14 2 7 -17.4142 -0.5594
14 2 8 21.3519 -0.1799
14 2 9 -9.2384 0.1809
14 2 10 -16.1230 -0.2747
14 2 11 2.9323 -0.1981
14 2 12 18.9648 -0.0671
14 2 13 -23.2964 0.0136
14 2 14 -14.6972 -0.0399
14 2 15 8.6132 -0.1100
14 2 16 -5.4682 0.2762
14 2 17 1.5910 -0.1077
14 2 18 0.6765 -0.1622
14 2 19 5.7043 -0.0213
14 2 20 -2.2413 0.3775
14 2 21 3.1368 -0.1737
14 2 22 9.2480 -0.2361
14 2 23 6.0268 0.3418
14 2 24 7.9779 0.0147
14 2 25 0.4651 -0.3447
14 2 26 -3.8372 0.1437
14 2 27 7.2931 -0.0058
14 2 28 0.3991 -0.0421
14 2 29 -1.1542 -0.0623
14 2 30 -3.6756 -0.0813
14 2 31 3.1702 -0.1081
14 2 32 -1.0629 -0.0051
14 3 0 -6.3789 0.6978
14 3 1 15.2295 0.3411
14 3 2 7.4075 0.1525
14 3 3 -63.4554 0.1448
14 3 4 4.0211 0.0962
14 3 5 6.5047 -0.0005
14 3 6 -1.3114 -0.3561
14 3 7 6.2470 0.0496
14 3 8 -13.0463 0.0039
14 3 9 8.8763 0.7157
14 3 10 16.7093 -0.0627
14 3 11 25.1156 -0.4658
14 3 12 0.9269 0.0658
14 3 13 -13.9385 0.2683
14 3 14 17.2511 0.1207
14 3 15 7.0974 -0.2511
14 3 16 -3.6895 0.0431
14 3 17 1.3654 0.0839
14 3 18 -6.8237 0.0391
14 3 19 -6.6895 -0.0245
14 3 20 -4.9598 0.0484
14 3 21 3.9400 -0.3826
14 3 22 -3.5415 0.0501
14 3 23 6.8456 0.3561
14 3 24 -1.3723 -0.1472
14 3 25 -2.2261 -0.2312
14 3 26 5.6364 0.0803
14 3 27 2.7594 0.3172
14 3 28 -0.5934 0.0374
14 3 29 -4.2110 -0.0883
14 3 30 -2.8660 0.0702
14 3 31 3.3876 0.0443
14 3 32 -2.8513 0.0698
14 4 0 11.5470 -0.2272
14 4 1 -28.8019 -0.7799
14 4 2 5.8462 -0.7802
14 4 3 13.8951 -0.2451
14 4 4 -12.1189 -0.2611
14 4 5 -11.9734 0.1544
14 4 6 -10.7657 -0.2028
14 4 7 20.2506 -0.2375
14 4 8 -14.7839 0.2994
14 4 9 19.7880 -0.3401
14 4 10 10.5148 0.2705
14 4 11 0.9571 0.2909
14 4 12 -20.0497 -0.1458
14 4 13 18.7814 -0.3735
14 4 14 3.9583 -0.1151
14 4 15 -15.1168 0.1644
14 4 16 7.6412 0.0232
14 4 17 3.5606 -0.4412
14 4 18 -5.1557 0.1818
14 4 19 -3.9616 -0.2145
14 4 20 19.8360 0.0356
14 4 21 3.4282 0.0844
14 4 22 2.1678 0.0282
14 4 23 -2.3882 -0.3143
14 4 24 1.9876 0.0305
14 4 25 6.9295 0.1317
14 4 26 0.4299 0.1705
14 4 27 -0.7928 -0.0832
14 4 28 1.2652 0.1263
14 4 29 -1.6909 0.1886
14 4 30 7.0905 0.0664
14 4 31 -4.1167 -0.2013
14 4 32 4.9184 0.0925
14 5 0 6.1610 -0.2842
14 5 1 10.7609 1.2449
14 5 2 17.5569 0.0461
14 5 3 19.0230 0.0628
14 5 4 8.5513 0.3441
14 5 5 14.3113 0.3468
14 5 6 7.6496 0.0938
14 5 7 -1.9590 0.4841
14 5 8 8.5056 0.6100
14 5 9 19.3016 -0.1349
14 5 10 2.9630 0.1258
14 5 11 -17.4414 -0.0703
14 5 12 21.9539 -0.0922
14 5 13 18.2956 -0.1173
14 5 14 -2.1117 0.0940
14 5 15 -2.3535 -0.0253
14 5 16 8.4993 0.0140
14 5 17 -0.8803 -0.1708
14 5 18 4.3723 -0.0601
14 5 19 14.8702 0.2400
14 5 20 -0.6016 0.1433
14 5 21 0.9502 -0.1210
14 5 22 -1.2918 -0.0035
14 5 23 3.3177 -0.0109
14 5 24 4.2965 -0.0968
14 5 25 1.8099 0.3599
14 5 26 1.4004 0.0562
14 5 27 5.5569 -0.2887
14 5 28 3.8232 0.1189
14 5 29 4.7668 0.0865
14 5 30 1.6844 0.0216
14 5 31 -1.7193 0.0937
14 6 0 -9.8076 -1.1022
14 6 1 23.9954 1.1835
14 6 2 -35.7874 -0.6337
14 6 3 0.1370 0.8368
14 6 4 6.4051 -0.0523
14 6 5 19.1920 0.0408
14 6 6 -0.5470 0.4370
14 6 7 5.7525 0.2831
14 6 8 10.4953 -0.1297
14 6 9 9.1212 -0.3686
14 6 10 -20.5652 -0.5798
14 6 11 12.8951 -0.2094
14 6 12 5.3662 0.4848
14 6 13 -18.5305 -0.2024
14 6 14 -1.9891 0.0703
14 6 15 8.0281 -0.1305
14 6 16 -7.0116 0.1375
14 6 17 -5.5345 0.2015
14 6 18 20.5836 -0.0371
14 6 19 -1.2971 -0.0892
14 6 20 -6.3780 -0.1026
14 6 21 -7.9705 -0.2125
14 6 22 11.3025 0.3923
14 6 23 3.8218 -0.0052
14 6 24 -1.1420 -0.1894
14 6 25 -3.8785 0.0093
14 6 26 5.9596 -0.1007
14 6 27 1.9658 0.1074
14 6 28 1.6965 -0.2895
14 6 29 2.1566 -0.2639
14 6 30 0.6072 -0.0491
14 6 31 3.7194 -0.0192
14 7 0 -7.5404 0.4246
14 7 1 -11.1509 -0.0504
14 7 2 -19.0139 0.5751
14 7 3 3.5972 0.3031
14 7 4 2.1358 -0.2475
14 7 5 0.5141 -0.2218
14 7 6 5.4055 0.1589
14 7 7 17.0409 -0.1969
14 7 8 2.7575 -0.1279
14 7 9 -11.9352 0.0655
14 7 10 -3.7282 0.0854
14 7 11 24.5350 0.1867
14 7 12 -19.5944 0.0253
14 7 13 -9.3198 -0.0719
14 7 14 8.5257 -0.1772
14 7 15 7.3410 0.1097
14 7 16 -4.1543 -0.0151
14 7 17 7.3457 0.2177
14 7 18 1.4943 0.1349
14 7 19 -9.5348 -0.1770
14 7 20 3.7648 -0.1808
14 7 21 3.0964 0.0759
14 7 22 1.3141 0.0775
14 7 23 -3.6187 -0.1030
14 7 24 -2.7602 0.0327
14 7 25 0.7963 -0.1110
14 7 26 -1.6580 -0.0317
14 7 27 -0.7215 0.2277
14 7 28 -4.0984 -0.0840
14 7 29 1.8631 0.1339
14 7 30 -0.4627 -0.0859
14 8 0 -15.2488 1.1872
14 8 1 -11.8810 0.2777
14 8 2 -0.9252 -0.3350
14 8 3 6.3741 0.6560
14 8 4 -12.3473 0.1409
14 8 5 -3.3607 -0.0364
14 8 6 -2.5596 -0.1770
14 8 7 0.1614 0.1210
14 8 8 -13.3376 0.0747
14 8 9 -4.6912 -0.1243
14 8 10 9.6136 0.3234
14 8 11 -8.0670 -0.1087
14 8 12 -8.4652 0.1602
14 8 13 7.4693 -0.0445
14 8 14 1.8303 0.0141
14 8 15 -12.5781 0.0411
14 8 16 9.9675 -0.0246
14 8 17 4.8658 -0.2165
14 8 18 -12.4568 -0.0074
14 8 19 -5.7686 0.1125
14 8 20 9.1181 -0.1240
14 8 21 -0.9308 0.0427
14 8 22 -8.0768 -0.0007
14 8 23 -3.8020 -0.3085
14 8 24 -1.2004 0.2247
14 8 25 4.7036 0.2381
14 8 26 -5.4334 0.0088
14 8 27 -2.2618 -0.2301
14 8 28 -3.5188 0.1577
14 8 29 -0.9496 0.2049
14 9 0 -10.5327 0.5946
14 9 1 1.4786 -1.7037
14 9 2 1.3956 -0.2700
14 9 3 10.3978 0.3456
14 9 4 -11.5072 0.2698
14 9 5 3.2123 -0.0101
14 9 6 -7.3480 -0.1690
14 9 7 0.0822 -0.0720
14 9 8 1.0008 -0.0062
14 9 9 14.4059 -0.0708
14 9 10 0.5692 0.0281
14 9 11 -8.4489 0.2344
14 9 12 8.1872 -0.1362
14 9 13 11.7174 0.1052
14 9 14 -5.9597 0.2482
14 9 15 -0.1708 -0.1085
14 9 16 5.1434 -0.1686
14 9 17 -0.9801 -0.1690
14 9 18 -5.6855 -0.0500
14 9 19 7.1870 0.3567
14 9 20 -3.7523 0.0306
14 9 21 -4.0594 0.2179
14 9 22 -1.9275 0.1355
14 9 23 -0.9779 -0.0840
14 9 24 1.2049 0.0248
14 9 25 -2.1173 0.0530
14 9 26 0.1675 -0.1190
14 9 27 -0.5918 -0.0181
14 9 28 2.2211 0.1001
14 10 0 -8.2557 -1.4154
14 10 1 4.7340 0.1430
14 10 2 3.5656 0.6618
14 10 3 -3.9824 -0.6078
14 10 4 -1.1966 -0.2758
14 10 5 0.6693 0.1140
14 10 6 3.0432 0.1959
14 10 7 -6.2980 -0.0848
14 10 8 7.0173 0.1650
14 10 9 -13.7037 0.0947
14 10 10 -14.5563 -0.0381
14 10 11 4.3135 -0.0785
14 10 12 -3.7035 -0.1256
14 10 13 -0.5724 -0.0839
14 10 14 -11.4209 0.0744
14 10 15 10.8674 -0.1476
14 10 16 -15.3473 0.0335
14 10 17 -4.1810 0.0394
14 10 18 -4.3477 0.1064
14 10 19 3.0852 -0.1699
14 10 20 -9.8156 0.1497
14 10 21 -2.8559 -0.1035
14 10 22 2.1659 -0.0782
14 10 23 3.2606 0.1091
14 10 24 -0.3273 0.0154
14 10 25 0.1293 -0.2896
14 10 26 1.1460 0.0587
14 10 27 0.9307 0.0903
14 11 0 0.2966 0.2851
14 11 1 8.3095 1.7987
14 11 2 -4.8611 0.0755
14 11 3 -11.0224 -0.3180
14 11 4 9.2383 -0.2381
14 11 5 6.7991 0.0357
14 11 6 -0.9325 0.1491
14 11 7 1.0676 0.0126
14 11 8 -1.5484 -0.0053
14 11 9 -2.3561 -0.1285
14 11 10 6.9824 -0.0925
14 11 11 9.8830 -0.1040
14 11 12 -1.6878 0.0338
14 11 13 -4.4563 -0.0965
14 11 14 -0.0266 -0.3143
14 11 15 2.0116 0.2834
14 11 16 -3.2140 0.1123
14 11 17 -2.3884 0.2395
14 11 18 0.9279 0.0012
14 11 19 -2.1685 -0.0746
14 11 20 -0.6764 -0.0765
14 11 21 0.5819 -0.1215
14 11 22 3.8936 0.0447
14 11 23 -3.8722 0.1408
14 11 24 1.2149 0.0769
14 11 25 -0.6294 -0.1191
14 11 26 1.5219 0.2010
14 12 0 17.0969 0.4127
14 12 1 -3.8150 -0.5083
14 12 2 -3.8428 -0.4471
14 12 3 -0.5201 0.2266
14 12 4 11.5797 0.1168
14 12 5 -9.9308 0.0948
14 12 6 3.0654 -0.0837
14 12 7 -0.8867 -0.0153
14 12 8 -1.7811 -0.1070
14 12 9 6.4782 0.0943
14 12 10 5.6053 0.1533
14 12 11 -4.7244 -0.1607
14 12 12 -5.5645 0.0534
14 12 13 1.9004 -0.0433
14 12 14 -2.0918 -0.0010
14 12 15 -0.3945 -0.1661
14 12 16 -2.2923 0.1027
14 12 17 2.5369 -0.0666
14 12 18 -4.4742 0.1133
14 12 19 -2.0026 0.0002
14 12 20 -0.5598 -0.1404
14 12 21 -0.1168 0.1143
14 12 22 -5.4748 0.0459
14 12 23 0.9425 -0.0878
14 12 24 -0.5597 -0.0945
14 12 25 1.8154 0.0533
14 13 0 1.8800 -0.4388
14 13 1 -5.9563 -0.1356
14 13 2 1.3289 0.1776
14 13 3 14.1810 0.1084
14 13 4 -3.7874 0.1319
14 13 5 -1.5056 0.1421
14 13 6 -2.0339 0.2081
14 13 7 -1.0870 0.0210
14 13 8 0.5511 0.1331
14 13 9 -0.1072 0.0042
14 13 10 -1.4892 0.1259
14 13 11 -7.8668 -0.0691
14 13 12 6.9533 0.0031
14 13 13 6.0048 0.0131
14 13 14 1.4776 0.1908
14 13 15 -2.3592 -0.0878
14 13 16 0.1191 -0.0382
14 13 17 3.3755 -0.0236
14 13 18 -6.0638 -0.2491
14 13 19 2.6418 0.0757
14 13 20 -0.6844 0.1798
14 13 21 -2.5180 0.0374
14 13 22 -1.8350 -0.1114
14 13 23 3.1635 -0.0429
14 13 24 -0.5726 0.0759
14 14 0 -11.5491 -0.1995
14 14 1 6.6433 0.2774
14 14 2 6.1451 -0.2893
14 14 3 -1.5948 0.1893
14 14 4 -5.9270 -0.0386
14 14 5 10.7075 0.0429
14 14 6 1.4600 0.2826
14 14 7 -0.6004 -0.0494
14 14 8 -2.6583 -0.1474
14 14 9 -1.3897 -0.0526
14 14 10 -6.6116 -0.3486
14 14 11 2.1041 -0.0380
14 14 12 1.2722 -0.0123
14 14 13 1.4569 -0.0006
14 14 14 0.4248 0.1128
14 14 15 -3.5568 -0.0776
14 14 16 3.6278 0.1191
14 14 17 -7.1346 0.0836
14 14 18 2.8519 -0.0331
14 14 19 -4.7606 0.0566
14 14 20 -2.1833 0.0092
14 14 21 -5.3453 0.0474
14 14 22 -0.3568 -0.0888
14 15 0 -1.5577 0.3118
14 15 1 4.0273 -0.5671
14 15 2 -0.2560 0.2330
14 15 3 -3.1681 0.1408
14 15 4 3.9241 -0.1960
14 15 5 1.5248 -0.1270
14 15 6 0.4509 0.0980
14 15 7 -2.3559 -0.1757
14 15 8 -5.8702 0.0667
14 15 9 -3.8284 0.1180
14 15 10 2.9937 -0.0512
14 15 11 -0.2303 0.1499
14 15 12 -3.4243 0.1471
14 15 13 -7.0361 0.0929
14 15 14 0.1826 0.0411
14 15 15 1.0697 -0.0575
14 15 16 -2.1874 -0.0907
14 15 17 0.9205 0.0562
14 15 18 1.6669 -0.0622
14 15 19 -3.1844 -0.1491
14 15 20 -3.2322 -0.1221
14 16 0 -4.4745 0.5923
14 16 1 -3.8570 0.1570
14 16 2 -7.4052 0.2324
14 16 3 3.4645 -0.1009
14 16 4 -3.4108 -0.0156
14 16 5 -6.5533 0.0075
14 16 6 -2.4572 -0.1540
14 16 7 0.5951 -0.0896
14 16 8 -2.9595 0.1272
14 16 9 8.7421 -0.0149
14 16 10 2.8569 0.1150
14 16 11 0.6624 0.2151
14 16 12 -2.3685 -0.1915
14 16 13 0.4209 -0.0676
14 16 14 2.6999 0.0003
14 16 15 -4.3396 0.0081
14 16 16 2.3698 0.0521
14 16 17 -0.1238 -0.1932
14 16 18 0.2516 0.0364
14 17 0 2.4781 0.1792
14 17 1 -1.4232 0.0975
14 17 2 8.6684 -0.1408
14 17 3 0.4649 -0.1020
14 17 4 1.8083 -0.0033
14 17 5 -1.6480 0.0530
14 17 6 2.7123 -0.0360
14 17 7 -1.0824 -0.0567
14 17 8 4.0205 -0.0193
14 17 9 0.6920 -0.0574
14 17 10 -0.0764 -0.0116
14 17 11 -2.6153 0.0004
14 17 12 1.9656 -0.1021
14 17 13 -0.7909 -0.0598
14 17 14 -5.9430 0.0517
14 17 15 0.7993 -0.0568
14 18 0 -1.2341 -0.5296
14 18 1 1.7442 -0.0360
14 18 2 -0.8426 0.0477
14 18 3 1.3282 0.0208
14 18 4 1.2066 0.0720
14 18 5 -0.6254 0.0505
14 18 6 -1.3950 -0.0036
14 18 7 -1.7417 -0.0185
14 18 8 0.4953 -0.0457
14 18 9 -4.8421 -0.0849
14 18 10 -7.9475 0.0365
14 18 11 1.5362 -0.0880
14 19 0 2.4995 -0.2807
14 19 1 1.1766 0.1203
14 19 2 0.9473 -0.0391
14 19 3 -0.9126 0.1773
14 19 4 1.2416 0.1239
15 0 1 -3.1724 -0.5173
15 0 2 11.2340 0.2357
15 0 3 26.3644 1.9965
15 0 4 46.3278 -0.6336
15 0 5 -15.0104 -0.8430
15 0 6 33.0474 1.1574
15 0 7 40.8095 0.7610
15 0 8 1.7376 -1.0714
15 0 9 -29.4687 -0.0814
15 0 10 -3.9253 0.5500
15 0 11 9.9998 -0.0883
15 0 12 -3.4944 0.1587
15 0 13 -10.8972 0.1465
15 0 14 -10.8059 -0.5483
15 0 15 -10.3532 -0.3348
15 0 16 9.1354 0.7960
15 0 17 -1.4291 0.3782
15 0 18 -0.9990 -1.1837
15 0 19 5.4382 -0.5372
15 0 20 0.6302 0.9518
15 0 21 5.6242 0.6307
15 0 22 -8.4645 -0.8178
15 0 23 3.4328 -0.6176
15 0 24 3.8021 0.1446
15 0 25 -9.9855 -0.0898
15 0 26 -6.6869 0.2029
15 0 27 -1.5669 0.2028
15 0 28 2.2147 -0.2714
15 0 29 1.2218 -0.3815
15 0 30 -6.9275 0.1082
15 0 31 1.8890 0.5404
15 0 32 3.3454 -0.5184
15 1 1 -5.5058 0.7362
15 1 2 -3.0265 0.9182
15 1 3 17.5868 -0.5360
15 1 4 -52.8522 -1.2612
15 1 5 5.8489 0.5099
15 1 6 16.3713 0.5909
15 1 7 16.0253 -1.0108
15 1 8 -61.1902 -0.1057
15 1 9 26.4953 0.1696
15 1 10 19.1854 -0.1067
15 1 11 17.2407 -0.1252
15 1 12 -15.8411 -0.0153
15 1 13 -3.8609 -0.3037
15 1 14 -2.6975 -0.2297
15 1 15 1.4862 0.3934
15 1 16 4.0773 0.2463
15 1 17 -9.3611 -0.5852
15 1 18 -2.8016 -0.5201
15 1 19 -0.3643 0.8184
15 1 20 -5.4567 0.5151
15 1 21 -6.2861 -0.4349
15 1 22 -0.6984 -0.4539
15 1 23 -0.4579 0.3897
15 1 24 -8.3603 0.3603
15 1 25 -0.3504 0.0813
15 1 26 1.9794 -0.2047
15 1 27 4.1223 0.0183
15 1 28 3.3461 -0.2427
15 1 29 1.8053 0.0236
15 1 30 -0.3836 0.3225
15 1 31 0.8858 -0.2677
15 1 32 2.1221 0.3415
15 2 1 23.0114 3.1718
15 2 2 13.8462 0.0378
15 2 3 -0.7325 0.3718
15 2 4 -4.1558 0.2856
15 2 5 24.1751 0.2790
15 2 6 -27.1849 -0.0070
15 2 7 -27.5743 0.0100
15 2 8 -3.3273 -0.0309
15 2 9 17.4079 0.0210
15 2 10 -2.1461 -0.0677
15 2 11 -19.8693 0.2798
15 2 12 18.9686 -0.0866
15 2 13 -8.7019 0.0206
15 2 14 10.2653 0.0521
15 2 15 4.7533 -0.1522
15 2 16 -3.2391 -0.3357
15 2 17 -5.0637 -0.1763
15 2 18 -5.0097 0.2472
15 2 19 0.8256 -0.1536
15 2 20 -9.7668 -0.4079
15 2 21 1.3777 -0.2004
15 2 22 2.0263 0.3324
15 2 23 -8.3305 0.2683
15 2 24 -1.5914 -0.1923
15 2 25 -1.1519 -0.1750
15 2 26 6.7010 0.0898
15 2 27 -5.1842 -0.1075
15 2 28 -6.9295 -0.2271
15 2 29 -0.2274 0.0427
15 2 30 -2.0113 0.0731
15 2 31 4.2643 0.0148
15 2 32 -7.1852 -0.0635
15 3 1 -6.5631 -0.8513
15 3 2 7.3013 -0.3965
15 3 3 -14.0970 -0.5276
15 3 4 35.1296 -0.0885
15 3 5 -13.6424 0.1010
15 3 6 -21.4229 0.0710
15 3 7 -8.5426 -0.2305
15 3 8 16.4296 -0.6295
15 3 9 -11.6153 0.2261
15 3 10 -35.8412 0.4291
15 3 11 -7.4032 -0.2434
15 3 12 -7.5903 0.0197
15 3 13 -5.8428 0.0251
15 3 14 6.7960 0.0454
15 3 15 1.0991 0.1579
15 3 16 -8.2220 -0.0538
15 3 17 5.5929 0.1161
15 3 18 8.3859 0.0354
15 3 19 -0.2813 0.1113
15 3 20 3.3837 -0.0327
15 3 21 2.9601 0.1865
15 3 22 -10.6603 -0.0114
15 3 23 -2.2000 -0.0354
15 3 24 0.8719 -0.2069
15 3 25 -2.7396 0.0803
15 3 26 -1.1104 0.1588
15 3 27 -5.5627 -0.0724
15 3 28 -0.0150 -0.0331
15 3 29 1.8861 -0.0421
15 3 30 0.8191 0.1639
15 3 31 2.2834 -0.0875
15 3 32 -4.5569 -0.0685
15 4 1 -4.0698 0.7996
15 4 2 -3.9769 0.3246
15 4 3 0.9768 0.3385
15 4 4 -24.7865 0.1251
15 4 5 -4.8462 0.0831
15 4 6 -1.9638 -0.6634
15 4 7 15.7228 0.1618
15 4 8 -36.4198 -0.0406
15 4 9 2.3799 0.0857
15 4 10 -2.3438 -0.3257
15 4 11 19.7832 0.2669
15 4 12 -32.5322 0.1482
15 4 13 25.9205 -0.1742
15 4 14 -0.4126 -0.3368
15 4 15 -3.9037 -0.1254
15 4 16 -8.7552 0.0082
15 4 17 14.9319 -0.1831
15 4 18 0.7375 -0.0367
15 4 19 -7.2575 0.0109
15 4 20 3.9198 0.1058
15 4 21 -8.4052 -0.0584
15 4 22 -0.2879 -0.0631
15 4 23 2.2891 0.2394
15 4 24 2.4293 -0.1629
15 4 25 -1.5354 -0.0073
15 4 26 -7.2025 0.0763
15 4 27 2.2402 0.0516
15 4 28 0.7166 -0.1569
15 4 29 -5.8391 0.0898
15 4 30 -1.8107 0.0042
15 4 31 -6.0225 0.0101
15 5 1 7.5089 0.6409
15 5 2 -11.4959 -0.9980
15 5 3 -4.7678 -0.0679
15 5 4 -17.9251 0.4325
15 5 5 1.0799 -0.2891
15 5 6 6.5483 -0.1649
15 5 7 4.0060 -0.0698
15 5 8 -10.0851 0.2471
15 5 9 5.3412 0.0255
15 5 10 13.4446 -0.1546
15 5 11 -12.5792 0.1339
15 5 12 10.4648 0.1734
15 5 13 -9.3030 -0.0357
15 5 14 -9.9603 0.1270
15 5 15 -12.3519 0.1261
15 5 16 14.6074 0.4060
15 5 17 -6.3775 -0.2210
15 5 18 -5.9602 -0.0611
15 5 19 -3.3683 0.0831
15 5 20 -1.4412 0.0247
15 5 21 -0.6248 -0.2042
15 5 22 4.6330 0.1211
15 5 23 -1.0191 0.0229
15 5 24 -4.6293 -0.1829
15 5 25 -4.4446 -0.0367
15 5 26 -2.4996 0.2219
15 5 27 -2.3415 -0.2382
15 5 28 -4.5764 0.0862
15 5 29 -4.4919 -0.0301
15 5 30 1.2694 0.2541
15 5 31 -0.9684 -0.2509
15 6 1 13.8654 0.8904
15 6 2 -12.5443 -1.2179
15 6 3 14.6298 -0.0582
15 6 4 6.5444 -0.5627
15 6 5 -0.1174 -0.3636
15 6 6 -19.9775 0.0122
15 6 7 -9.2874 -0.4837
15 6 8 10.0387 0.1049
15 6 9 4.1985 0.5005
15 6 10 -27.8033 -0.2382
15 6 11 12.9140 -0.2800
15 6 12 20.4812 0.0322
15 6 13 -3.7820 -0.2076
15 6 14 -12.7695 0.0129
15 6 15 22.0474 0.0263
15 6 16 4.4837 -0.2122
15 6 17 -12.7827 -0.0958
15 6 18 -6.7451 -0.0120
15 6 19 1.8632 0.0824
15 6 20 -1.1825 -0.1669
15 6 21 -2.7888 0.0030
15 6 22 -1.9819 0.0147
15 6 23 -8.3283 -0.0893
15 6 24 -1.9072 0.0235
15 6 25 0.1708 0.2733
15 6 26 1.2468 -0.2642
15 6 27 -5.3078 -0.0079
15 6 28 -5.9620 0.2799
15 6 29 3.5364 0.3133
15 6 30 -5.3060 -0.1171
15 7 1 11.1631 -0.7269
15 7 2 6.0891 -0.2725
15 7 3 13.4607 0.3185
15 7 4 6.5842 -0.2218
15 7 5 0.8174 0.1227
15 7 6 -6.6992 0.0981
15 7 7 -4.3962 0.2984
15 7 8 8.8033 0.1031
15 7 9 1.8827 -0.1312
15 7 10 -3.1342 -0.1100
15 7 11 9.6563 0.2855
15 7 12 -5.5434 0.0490
15 7 13 -2.2824 0.0906
15 7 14 12.7089 0.0721
15 7 15 4.6011 -0.1314
15 7 16 -12.6559 -0.0448
15 7 17 4.2211 0.0422
15 7 18 4.4563 0.0544
15 7 19 1.9635 -0.1846
15 7 20 2.5466 -0.0957
15 7 21 3.2336 -0.0283
15 7 22 -1.5837 0.0863
15 7 23 5.9725 -0.0533
15 7 24 3.9614 -0.0208
15 7 25 3.0587 0.0335
15 7 26 -2.5800 0.0019
15 7 27 1.8087 -0.0289
15 7 28 1.4056 0.1257
15 7 29 4.3902 0.0021
15 7 30 0.4527 -0.2056
15 8 1 7.9973 -1.5053
15 8 2 1.3212 -0.6841
15 8 3 11.2511 -0.2490
15 8 4 -12.2244 0.1825
15 8 5 7.5829 -0.1794
15 8 6 14.3858 -0.0968
15 8 7 16.4055 0.0909
15 8 8 -5.4687 -0.2124
15 8 9 -3.3026 -0.1502
15 8 10 16.8291 0.3921
15 8 11 -4.0074 -0.0286
15 8 12 -19.9754 -0.4644
15 8 13 4.7462 -0.0669
15 8 14 12.8325 0.2034
15 8 15 -16.1319 -0.1184
15 8 16 -11.5725 -0.0751
15 8 17 5.5632 0.1383
15 8 18 1.7589 -0.0820
15 8 19 -4.1426 0.1764
15 8 20 2.3523 0.0847
15 8 21 -4.7774 0.1820
15 8 22 8.1900 -0.1048
15 8 23 4.6388 -0.0146
15 8 24 1.6224 0.0111
15 8 25 -5.5585 -0.0729
15 8 26 -0.8334 -0.0504
15 8 27 1.4376 0.1766
15 8 28 -0.3465 -0.0945
15 8 29 -1.7945 -0.3565
15 9 1 0.0178 -0.0538
15 9 2 1.6356 0.7965
15 9 3 -0.8735 0.1637
15 9 4 -5.6264 -0.2294
15 9 5 2.8811 0.2534
15 9 6 10.7773 0.0239
15 9 7 2.9858 0.2421
15 9 8 -5.8373 -0.1856
15 9 9 -6.3729 0.0626
15 9 10 5.3090 -0.1454
15 9 11 -3.6816 -0.1324
15 9 12 3.8084 -0.1874
15 9 13 3.4515 -0.0245
15 9 14 -12.1835 0.0456
15 9 15 -1.4416 0.1004
15 9 16 4.6694 -0.0029
15 9 17 4.6603 0.0057
15 9 18 -5.1727 -0.1579
15 9 19 8.2218 -0.1043
15 9 20 0.1417 0.0954
15 9 21 4.8516 -0.0238
15 9 22 3.8029 -0.1604
15 9 23 0.9961 -0.1582
15 9 24 -3.1887 0.2827
15 9 25 -2.2346 0.1108
15 9 26 1.1470 -0.1417
15 9 27 -1.9311 0.0180
15 9 28 -3.4600 -0.0888
15 10 1 4.6377 1.0096
15 10 2 -0.3937 0.8814
15 10 3 -2.2022 -0.0436
15 10 4 4.7078 -0.0730
15 10 5 8.8141 -0.2420
15 10 6 -8.5110 0.0966
15 10 7 -10.9008 -0.3808
15 10 8 9.8111 0.1010
15 10 9 10.4020 -0.0729
15 10 10 -5.8524 -0.1829
15 10 11 2.7161 -0.0481
15 10 12 5.8716 0.3168
15 10 13 0.2511 -0.0231
15 10 14 -10.3342 -0.1641
15 10 15 5.7204 0.0273
15 10 16 4.7936 -0.0750
15 10 17 -0.2689 0.0134
15 10 18 -0.5621 0.2235
15 10 19 1.3283 0.0523
15 10 20 4.1368 -0.1382
15 10 21 3.0645 0.0667
15 10 22 1.1213 0.0988
15 10 23 -3.5855 -0.0704
15 10 24 -3.9698 -0.1317
15 10 25 3.5043 0.1029
15 10 26 1.4872 -0.0715
15 10 27 -2.1664 -0.2161
15 11 1 -1.9811 -0.0498
15 11 2 -2.5718 -0.4603
15 11 3 -3.6758 -0.1053
15 11 4 7.5076 0.0110
15 11 5 2.3652 -0.0177
15 11 6 -13.8358 0.0096
15 11 7 0.4192 -0.0778
15 11 8 5.8942 0.0247
15 11 9 1.8286 0.0989
15 11 10 -6.6929 -0.0312
15 11 11 -4.5419 0.0933
15 11 12 -3.9242 -0.0350
15 11 13 0.3724 0.1877
15 11 14 5.1004 -0.0992
15 11 15 -0.2218 -0.0862
15 11 16 -5.8112 -0.1402
15 11 17 -2.8856 0.0740
15 11 18 0.6104 0.0841
15 11 19 -1.9498 -0.0534
15 11 20 -1.6508 -0.1458
15 11 21 -2.3816 0.0565
15 11 22 5.4577 0.1302
15 11 23 -1.3698 -0.0835
15 11 24 11.8126 -0.0324
15 11 25 3.3089 -0.0203
15 11 26 1.4374 0.0170
15 12 1 -5.7878 0.0816
15 12 2 -4.0595 -0.2935
15 12 3 -1.5853 0.2617
15 12 4 -0.5487 0.0608
15 12 5 -13.8422 0.2606
15 12 6 5.3029 -0.1364
15 12 7 6.8051 0.0862
15 12 8 -4.4356 -0.1003
15 12 9 -3.8573 -0.0647
15 12 10 1.8168 0.2409
15 12 11 4.8049 0.1069
15 12 12 0.4659 0.1565
15 12 13 4.9219 -0.0395
15 12 14 -1.8611 0.0294
15 12 15 0.8995 0.0327
15 12 16 -3.5373 0.0379
15 12 17 0.3608 -0.1836
15 12 18 -3.4349 -0.2428
15 12 19 -1.4791 -0.0069
15 12 20 1.7195 0.1172
15 12 21 3.2996 -0.0075
15 12 22 -3.4631 -0.1973
15 12 23 8.5890 0.2165
15 12 24 2.4617 0.0743
15 12 25 0.1330 -0.0973
15 13 1 0.9456 0.0191
15 13 2 2.8212 -0.3025
15 13 3 2.3584 -0.0961
15 13 4 -9.1292 0.1287
15 13 5 -4.7402 -0.1620
15 13 6 10.5142 -0.1097
15 13 7 -2.4782 -0.1273
15 13 8 -8.5983 -0.1039
15 13 9 -2.4839 0.0986
15 13 10 6.1570 -0.1088
15 13 11 3.2480 -0.0739
15 13 12 1.1868 -0.2250
15 13 13 -3.7018 -0.1124
15 13 14 -3.1537 0.0916
15 13 15 -4.8209 -0.0253
15 13 16 -1.0214 0.1676
15 13 17 0.5925 -0.0371
15 13 18 -7.1830 0.0152
15 13 19 2.4483 0.1649
15 13 20 2.8666 -0.0050
15 13 21 0.7676 -0.0665
15 13 22 4.0412 -0.0711
15 13 23 3.1363 0.1886
15 14 1 4.9961 0.1723
15 14 2 4.2988 -0.3447
15 14 3 -0.5132 0.1752
15 14 4 -1.2356 -0.2677
15 14 5 7.3581 -0.2592
15 14 6 -7.8365 0.2303
15 14 7 -4.5502 0.0192
15 14 8 0.4644 0.1887
15 14 9 9.1317 0.1300
15 14 10 1.4132 0.0960
15 14 11 5.7887 -0.0619
15 14 12 0.6423 0.0443
15 14 13 3.2567 0.0343
15 14 14 6.4279 0.2007
15 14 15 -1.5636 -0.1346
15 14 16 6.1743 -0.0472
15 14 17 -5.6756 -0.0749
15 14 18 6.3587 0.0177
15 14 19 0.9998 -0.0479
15 14 20 -0.0390 -0.2327
15 14 21 3.4370 -0.0113
15 14 22 4.2950 0.0945
15 15 1 0.3213 -0.5033
15 15 2 -0.2487 0.3040
15 15 3 -1.1894 0.1256
15 15 4 9.2456 -0.3109
15 15 5 -3.0858 0.0522
15 15 6 2.0246 0.0334
15 15 7 4.4032 -0.1015
15 15 8 10.5613 0.0569
15 15 9 -0.2918 -0.1044
15 15 10 -2.1123 -0.1803
15 15 11 1.0579 0.0267
15 15 12 -1.1400 -0.0288
15 15 13 3.0658 -0.0020
15 15 14 1.4361 -0.0561
15 15 15 6.1801 0.0482
15 15 16 -4.3242 -0.0800
15 15 17 2.1306 0.1361
15 15 18 0.6473 0.2762
15 15 19 3.8997 -0.0806
15 16 1 4.6243 -0.6583
15 16 2 0.2691 0.3810
15 16 3 7.3927 -0.0410
15 16 4 -3.6755 0.0078
15 16 5 -3.7740 0.0618
15 16 6 4.4326 -0.0680
15 16 7 2.5703 -0.0067
15 16 8 -6.2655 0.0099
15 16 9 -9.4281 -0.0541
15 16 10 -0.8495 -0.0139
15 16 11 -3.4558 0.0822
15 16 12 -0.8577 0.0460
15 16 13 -0.8951 0.0389
15 16 14 -2.1125 0.0176
15 16 15 -0.4999 -0.2657
15 16 16 3.4046 0.2520
15 16 17 -0.1819 -0.1387
15 17 1 -0.0783 0.2401
15 17 2 1.3205 0.1534
15 17 3 -7.1337 -0.0978
15 17 4 -4.0692 0.0314
15 17 5 -3.0984 0.1029
15 17 6 -1.0910 0.0949
15 17 7 -4.7408 -0.2310
15 17 8 -4.1524 0.0658
15 17 9 5.8495 -0.0308
15 17 10 1.7430 -0.0299
15 17 11 0.6137 0.0314
15 17 12 4.8147 -0.0900
15 17 13 2.8573 0.0819
15 17 14 -2.5914 -0.3161
15 18 1 4.3563 0.4635
15 18 2 -6.0281 -0.0024
15 18 3 -2.2000 -0.1678
15 18 4 -0.5787 0.0048
15 18 5 2.3487 0.1492
15 18 6 -2.9139 -0.1882
15 18 7 -4.3672 -0.0340
15 18 8 3.7853 0.0920
15 18 9 3.4947 0.0419
15 18 10 -0.5077 -0.0308
15 19 1 -0.3104 -0.0278
15 19 2 -3.8731 -0.0218
16 0 0 41.5477 2.2639
16 0 1 3.1283 -1.6899
16 0 2 -52.0821 -2.0091
16 0 3 -28.0391 0.7284
16 0 4 61.9411 -0.2430
16 0 5 -34.3581 -1.2655
16 0 6 -5.7479 -0.1959
16 0 7 -11.1912 -0.4157
16 0 8 15.1821 -0.6457
16 0 9 0.0105 0.7822
16 0 10 20.3456 -0.1424
16 0 11 4.0019 -1.2983
16 0 12 -13.1235 -0.3874
16 0 13 0.8051 0.7175
16 0 14 13.2155 0.4069
16 0 15 -0.4963 -0.9867
16 0 16 -8.1389 -0.3029
16 0 17 -0.6388 0.6119
16 0 18 1.5964 0.2238
16 0 19 -2.7802 -0.2649
16 0 20 -5.4306 -0.1044
16 0 21 8.6613 -0.4217
16 0 22 -2.2575 0.0019
16 0 23 6.6952 0.3759
16 0 24 -6.3063 0.4700
16 0 25 5.0459 -0.6319
16 0 26 1.8432 -0.4160
16 0 27 4.1825 0.3847
16 0 28 -8.0376 0.2117
16 0 29 0.7965 -0.0975
16 0 30 4.7175 0.0266
16 0 31 2.2627 0.1241
16 0 32 -1.8219 -0.3720
16 1 0 43.8611 -2.5683
16 1 1 -16.6047 0.1348
16 1 2 -33.0505 1.5704
16 1 3 3.7918 0.8277
16 1 4 34.4981 -0.9500
16 1 5 2.2531 0.7418
16 1 6 -4.3484 0.3343
16 1 7 9.0157 0.0473
16 1 8 12.5689 0.1965
16 1 9 34.3548 0.1361
16 1 10 -17.3311 -0.6680
16 1 11 -17.3470 0.0096
16 1 12 -10.7596 0.4082
16 1 13 22.7617 0.2508
16 1 14 -11.0379 -0.4888
16 1 15 3.3538 0.1329
16 1 16 -8.2259 0.4291
16 1 17 5.8660 0.4398
16 1 18 2.9006 -0.4241
16 1 19 0.3003 -0.1964
16 1 20 3.6897 0.2999
16 1 21 -2.8914 -0.1075
16 1 22 9.0056 0.1013
16 1 23 -2.6955 0.0731
16 1 24 -1.5331 -0.3477
16 1 25 3.5759 -0.1348
16 1 26 1.2150 0.2459
16 1 27 -2.0542 0.3152
16 1 28 -3.7865 -0.1909
16 1 29 1.8467 0.0326
16 1 30 -2.4989 0.2218
16 1 31 2.2102 -0.0035
16 1 32 -0.7505 -0.2051
16 2 0 -51.9971 -5.1387
16 2 1 -1.6055 0.8451
16 2 2 27.4619 -1.7726
16 2 3 13.1857 -0.5782
16 2 4 -61.6217 -0.7876
16 2 5 30.8462 -0.1239
16 2 6 -3.5389 0.1378
16 2 7 22.4967 -0.2801
16 2 8 -15.9637 0.0884
16 2 9 15.5411 0.0724
16 2 10 -18.6681 0.0614
16 2 11 0.9315 -0.2231
16 2 12 19.1825 -0.3131
16 2 13 -5.6145 0.1591
16 2 14 -8.7752 0.1099
16 2 15 -3.9217 -0.0450
16 2 16 10.6546 0.1460
16 2 17 -8.5310 -0.1519
16 2 18 2.7324 -0.0995
16 2 19 6.9196 0.3288
16 2 20 -0.5972 0.2587
16 2 21 -2.6938 -0.3060
16 2 22 -4.7200 -0.1416
16 2 23 -2.1430 0.0566
16 2 24 4.3060 0.1671
16 2 25 -5.5954 -0.1474
16 2 26 -0.3203 0.0226
16 2 27 -1.5660 0.2231
16 2 28 10.5105 -0.0081
16 2 29 2.9233 0.0768
16 2 30 -3.2732 0.0126
16 2 31 3.6320 -0.2485
16 2 32 -0.0401 0.0772
16 3 0 4.0833 1.7779
16 3 1 9.7625 0.1015
16 3 2 26.5293 0.1802
16 3 3 4.7420 -0.0530
16 3 4 9.9926 0.4523
16 3 5 -4.3846 0.1387
16 3 6 17.5830 -0.3927
16 3 7 -3.9248 0.0286
16 3 8 4.7453 0.0875
16 3 9 -18.3613 0.0794
16 3 10 1.0083 -0.2727
16 3 11 23.1081 -0.2244
16 3 12 -4.4432 0.2553
16 3 13 -11.9650 -0.0434
16 3 14 -1.8699 -0.3320
16 3 15 2.2548 0.1817
16 3 16 -9.1431 -0.0951
16 3 17 -0.2361 -0.0549
16 3 18 2.4462 0.0292
16 3 19 -10.3303 0.1665
16 3 20 -3.0578 -0.3684
16 3 21 -0.1181 -0.0373
16 3 22 -0.4911 0.3207
16 3 23 -0.0467 0.0712
16 3 24 3.5886 -0.1544
16 3 25 -6.3198 -0.0762
16 3 26 1.0881 0.1805
16 3 27 2.2746 -0.1278
16 3 28 2.1350 -0.0659
16 3 29 -2.9790 -0.0037
16 3 30 0.5492 -0.3418
16 3 31 -0.2497 -0.1331
16 4 0 11.1865 -1.7944
16 4 1 -6.1652 -0.1582
16 4 2 -26.7440 -1.3803
16 4 3 19.9314 -0.8647
16 4 4 16.6103 -0.2945
16 4 5 -1.9381 0.0098
16 4 6 -6.1858 -0.4469
16 4 7 4.8760 0.4421
16 4 8 -6.0886 -0.3570
16 4 9 -8.3045 -0.2324
16 4 10 9.8401 -0.6688
16 4 11 2.8077 0.2347
16 4 12 -20.8913 0.2140
16 4 13 8.5373 -0.3146
16 4 14 8.0468 0.0548
16 4 15 -4.3595 0.4076
16 4 16 -13.2891 0.1695
16 4 17 10.4904 -0.0140
16 4 18 -8.6717 -0.0186
16 4 19 -14.3068 -0.0468
16 4 20 -2.9798 0.0685
16 4 21 1.0861 0.1438
16 4 22 -3.4275 0.1386
16 4 23 -5.6143 -0.2075
16 4 24 -8.2513 -0.1814
16 4 25 1.7236 0.3852
16 4 26 1.7635 0.2191
16 4 27 1.1022 -0.3857
16 4 28 -0.8444 -0.1576
16 4 29 3.3357 0.1760
16 4 30 3.5941 -0.0833
16 4 31 2.7257 0.0892
16 5 0 -29.5004 -0.9264
16 5 1 0.2962 0.6201
16 5 2 -7.4138 -0.1737
16 5 3 -8.3393 0.4072
16 5 4 -13.3634 0.2170
16 5 5 -3.8971 -0.7467
16 5 6 -5.6115 0.2490
16 5 7 -11.8931 -0.3694
16 5 8 -18.3720 -0.3633
16 5 9 2.1959 0.0192
16 5 10 1.6912 -0.3800
16 5 11 -21.2670 0.1402
16 5 12 -1.1823 0.2069
16 5 13 4.5287 0.1395
16 5 14 -3.1447 0.0663
16 5 15 -5.8596 -0.5124
16 5 16 9.1107 -0.0160
16 5 17 -9.6146 -0.1496
16 5 18 -5.7778 0.1445
16 5 19 2.5124 -0.0299
16 5 20 7.1760 -0.1362
16 5 21 -10.5275 0.0435
16 5 22 -1.3864 0.1078
16 5 23 -2.2315 0.0610
16 5 24 3.9234 0.0883
16 5 25 2.0771 -0.2942
16 5 26 1.0823 -0.0052
16 5 27 1.0274 0.0551
16 5 28 1.4348 0.0000
16 5 29 3.1284 -0.1259
16 5 30 1.4067 -0.0706
16 5 31 -1.4462 0.0289
16 6 0 11.1506 -0.3813
16 6 1 18.4160 -0.0096
16 6 2 13.1264 -0.0604
16 6 3 -19.9551 0.6842
16 6 4 -0.3725 -0.3354
16 6 5 2.8339 -0.2478
16 6 6 7.2013 0.0588
16 6 7 -9.1324 -0.0611
16 6 8 20.5058 -0.2782
16 6 9 11.9043 0.0991
16 6 10 -3.0947 -0.0397
16 6 11 0.3027 0.3606
16 6 12 17.9962 0.0411
16 6 13 -7.3393 -0.1249
16 6 14 -13.6338 -0.0550
16 6 15 14.5091 -0.0860
16 6 16 0.8583 -0.1624
16 6 17 -9.7330 -0.0039
16 6 18 1.3126 0.2401
16 6 19 16.6984 0.1216
16 6 20 -1.8764 -0.1683
16 6 21 0.8718 0.0977
16 6 22 -3.3266 0.0367
16 6 23 9.7231 0.0645
16 6 24 -0.2682 0.1418
16 6 25 -0.5157 -0.1310
16 6 26 0.0387 0.0453
16 6 27 3.3171 0.0444
16 6 28 -0.1485 0.1642
16 6 29 2.1940 -0.0811
16 6 30 -3.0567 -0.2270
16 7 0 9.9706 0.8844
16 7 1 0.5208 0.0795
16 7 2 -13.5144 0.4084
16 7 3 -2.1853 0.4582
16 7 4 -7.5180 -0.0577
16 7 5 -2.9136 0.1181
16 7 6 -13.1825 -0.0268
16 7 7 -0.2754 -0.1271
16 7 8 5.9919 0.0131
16 7 9 -9.3400 -0.1621
16 7 10 -8.1713 0.2929
16 7 11 9.4934 -0.2136
16 7 12 12.2547 -0.2320
16 7 13 -11.6477 -0.3466
16 7 14 8.2043 0.1819
16 7 15 -2.1219 -0.1925
16 7 16 -6.7654 0.0396
16 7 17 7.4299 -0.0809
16 7 18 6.9205 0.0156
16 7 19 -7.8822 0.0151
16 7 20 -4.6581 0.1622
16 7 21 0.8656 -0.0617
16 7 22 1.9568 0.0827
16 7 23 -5.2779 -0.1127
16 7 24 -4.5972 -0.1091
16 7 25 1.2237 0.2451
16 7 26 3.3155 -0.0288
16 7 27 -0.0926 -0.3643
16 7 28 -2.0863 0.1655
16 7 29 -3.0202 0.0249
16 8 0 11.0024 3.9154
16 8 1 -13.4559 -0.4761
16 8 2 1.5481 0.2581
16 8 3 11.9484 -0.3501
16 8 4 4.6513 0.4784
16 8 5 -4.7661 -0.0962
16 8 6 -1.4043 -0.6771
16 8 7 2.3105 0.0027
16 8 8 -4.6426 -0.1612
16 8 9 -6.4237 0.0764
16 8 10 10.9048 -0.2614
16 8 11 6.1752 0.0475
16 8 12 -9.8824 -0.1226
16 8 13 9.0902 -0.0055
16 8 14 8.9287 0.0987
16 8 15 -7.6247 0.1068
16 8 16 1.3438 0.1169
16 8 17 18.3863 0.0218
16 8 18 -0.9646 -0.1701
16 8 19 -7.1717 -0.0887
16 8 20 3.0562 0.0473
16 8 21 3.5194 0.0600
16 8 22 2.6064 -0.0126
16 8 23 -5.7646 -0.0809
16 8 24 0.1710 -0.1364
16 8 25 3.3214 0.1209
16 8 26 1.9825 -0.0083
16 8 27 0.0853 -0.0715
16 8 28 -1.2623 -0.0529
16 8 29 2.9339 0.0638
16 9 0 -2.9490 -0.5602
16 9 1 -10.2659 0.0774
16 9 2 2.6186 -0.2513
16 9 3 5.2705 -0.4231
16 9 4 5.4898 -0.1875
16 9 5 -3.1434 0.1887
16 9 6 1.9341 -0.2539
16 9 7 -0.8189 0.1733
16 9 8 -2.1396 0.1702
16 9 9 2.9797 0.0920
16 9 10 5.5858 0.1651
16 9 11 -12.7259 0.0388
16 9 12 -4.2814 0.0351
16 9 13 3.2789 -0.1545
16 9 14 1.1542 -0.1207
16 9 15 2.4653 0.2357
16 9 16 7.1912 -0.0245
16 9 17 -2.5007 0.0648
16 9 18 -5.3064 0.1293
16 9 19 2.3320 -0.1671
16 9 20 2.3762 0.0010
16 9 21 -4.3631 -0.0739
16 9 22 -4.0781 -0.2071
16 9 23 1.4488 0.0595
16 9 24 4.7630 -0.0180
16 9 25 0.8471 0.0337
16 9 26 1.3704 -0.0356
16 9 27 0.5027 0.1422
16 9 28 -1.4725 0.1340
16 10 0 -9.1528 -4.3454
16 10 1 3.1193 0.3359
16 10 2 2.1243 -0.0590
16 10 3 -3.5379 -0.4710
16 10 4 -10.1271 -0.3416
16 10 5 7.1504 -0.1598
16 10 6 0.9103 0.8047
16 10 7 2.6325 0.0877
16 10 8 4.7476 -0.0939
16 10 9 8.0187 0.0768
16 10 10 -4.9034 -0.2257
16 10 11 -0.5201 -0.0159
16 10 12 12.4199 0.1497
16 10 13 -0.6438 0.2095
16 10 14 2.8178 -0.0801
16 10 15 5.8019 -0.0237
16 10 16 5.9870 0.0398
16 10 17 -5.8325 0.0573
16 10 18 4.2906 -0.2092
16 10 19 4.7346 -0.0730
16 10 20 3.0653 -0.1034
16 10 21 -6.7839 -0.0892
16 10 22 2.8487 0.0552
16 10 23 5.6197 0.1615
16 10 24 -1.2361 0.1814
16 10 25 0.2386 0.0619
16 10 26 -3.0134 -0.2688
16 10 27 -2.1045 0.3451
16 11 0 -7.6043 0.8012
16 11 1 10.0236 -0.1055
16 11 2 5.7155 0.3281
16 11 3 -8.1522 0.4282
16 11 4 -6.4986 0.3025
16 11 5 4.8593 0.0097
16 11 6 -1.3510 0.3428
16 11 7 -0.2732 -0.2312
16 11 8 -6.6045 -0.0912
16 11 9 -5.3151 -0.1294
16 11 10 -2.7196 -0.0133
16 11 11 7.2292 -0.1085
16 11 12 0.4175 0.0772
16 11 13 -1.6737 0.0270
16 11 14 -1.1444 0.1380
16 11 15 -0.7845 -0.2472
16 11 16 0.1357 -0.0674
16 11 17 1.6207 -0.0566
16 11 18 -0.0041 -0.1480
16 11 19 4.3847 0.1831
16 11 20 -3.9138 0.0346
16 11 21 -0.1143 0.0711
16 11 22 0.9074 0.1768
16 11 23 -7.1211 0.0007
16 11 24 -3.4151 -0.0008
16 11 25 -5.2408 -0.2168
16 11 26 -4.1026 -0.1227
16 12 0 5.7296 1.0696
16 12 1 5.7287 -0.4251
16 12 2 -9.1320 -0.5567
16 12 3 -1.9341 -0.0098
16 12 4 4.1330 -0.4113
16 12 5 -3.1390 -0.0478
16 12 6 -4.3794 -0.3017
16 12 7 1.5856 -0.1576
16 12 8 -3.7316 -0.1228
16 12 9 1.3852 -0.0319
16 12 10 5.5100 -0.0118
16 12 11 1.8382 -0.0653
16 12 12 -8.1271 -0.2749
16 12 13 0.7702 0.0671
16 12 14 0.4240 0.0245
16 12 15 1.8372 0.1834
16 12 16 -0.0515 -0.0839
16 12 17 7.6975 0.1825
16 12 18 3.7283 0.1164
16 12 19 -1.9219 -0.0090
16 12 20 0.5990 0.0575
16 12 21 2.9582 0.1745
16 12 22 -8.9858 -0.0509
16 12 23 -0.2556 -0.1112
16 12 24 -3.4111 -0.2358
16 13 0 1.7664 -0.3986
16 13 1 -9.4874 0.4620
16 13 2 -9.4002 -0.0104
16 13 3 -0.3686 0.1661
16 13 4 3.2783 -0.0296
16 13 5 -5.2513 -0.0958
16 13 6 5.5091 0.0650
16 13 7 -2.3939 0.0395
16 13 8 3.5716 -0.0266
16 13 9 3.3855 -0.0005
16 13 10 -2.4985 -0.0380
16 13 11 -7.5249 0.1872
16 13 12 -10.2388 0.0355
16 13 13 0.3941 -0.0398
16 13 14 4.4594 0.0494
16 13 15 -0.5184 -0.2118
16 13 16 0.2736 0.1704
16 13 17 5.3759 -0.1789
16 13 18 -1.6661 -0.0584
16 13 19 0.9845 -0.1110
16 13 20 -1.9738 -0.0084
16 13 21 -2.4491 0.0949
16 13 22 -1.8001 -0.1830
16 13 23 -1.1172 0.0183
16 14 0 -7.3955 0.2323
16 14 1 -8.8357 0.0292
16 14 2 7.5995 0.1338
16 14 3 -0.6226 0.3042
16 14 4 -5.2120 0.1330
16 14 5 -1.3367 -0.1535
16 14 6 3.2084 -0.1209
16 14 7 1.0370 -0.1441
16 14 8 -0.3885 -0.0019
16 14 9 -5.0221 0.0254
16 14 10 -5.0804 0.1366
16 14 11 -0.5108 -0.0939
16 14 12 1.4009 -0.1024
16 14 13 -0.3469 -0.0051
16 14 14 -2.9724 -0.0752
16 14 15 0.8946 -0.0765
16 14 16 -0.9350 -0.0265
16 14 17 -4.1041 0.0055
16 14 18 -2.4236 0.2669
16 14 19 4.7061 0.1235
16 14 20 -6.4969 0.0074
16 14 21 1.7056 0.0162
16 15 0 -4.3929 0.3804
16 15 1 2.2587 -0.2876
16 15 2 -0.3274 0.2390
16 15 3 -2.8841 0.0547
16 15 4 1.5295 -0.1749
16 15 5 -2.2580 0.2680
16 15 6 -0.9921 -0.0670
16 15 7 0.0034 0.0492
16 15 8 1.0083 0.0798
16 15 9 -4.5069 -0.0134
16 15 10 1.9605 0.0832
16 15 11 8.4897 -0.1289
16 15 12 5.0583 0.0308
16 15 13 2.4122 -0.1425
16 15 14 -2.6167 -0.1169
16 15 15 5.7564 0.1786
16 15 16 -1.0943 -0.0345
16 15 17 2.1970 -0.0994
16 15 18 -1.9539 0.2606
16 15 19 1.3386 -0.3520
16 16 0 5.2118 0.6277
16 16 1 -0.5993 -0.1036
16 16 2 -0.2917 0.1184
16 16 3 4.5426 -0.4510
16 16 4 7.3654 0.1268
16 16 5 3.3958 0.0823
16 16 6 1.0677 0.0594
16 16 7 3.0248 0.1140
16 16 8 -2.8828 -0.0457
16 16 9 -1.2217 -0.0534
16 16 10 1.6538 -0.1097
16 16 11 -5.8291 0.1085
16 16 12 -1.8245 0.0283
16 16 13 0.9926 0.0244
16 16 14 1.9833 -0.1280
16 16 15 -0.3497 0.2480
16 16 16 2.6479 -0.0028
16 16 17 0.9484 -0.0051
16 17 0 -11.7053 -0.1363
16 17 1 -0.4759 -0.2556
16 17 2 -5.9724 -0.1172
16 17 3 4.0823 -0.1421
16 17 4 0.5758 -0.0432
16 17 5 5.1055 -0.0220
16 17 6 -0.1668 0.0791
16 17 7 1.0161 -0.1039
16 17 8 -3.7935 0.0133
16 17 9 8.8363 0.0078
16 17 10 -8.3304 -0.1197
16 17 11 -1.8957 -0.0085
16 17 12 -1.7846 -0.0173
16 17 13 0.7658 0.3724
16 18 0 -4.2090 -0.8010
16 18 1 4.5515 -0.0134
16 18 2 -0.2784 0.0550
16 18 3 0.0434 -0.0570
16 18 4 0.9044 -0.0937
16 18 5 2.2649 0.1611
16 18 6 0.1861 0.0014
16 18 7 0.0998 -0.0594
16 18 8 4.3970 0.0733
16 18 9 3.9446 0.0550
17 0 1 -24.9564 -0.5726
17 0 2 -18.0579 1.1027
17 0 3 -15.9811 1.0329
17 0 4 13.9149 -0.9954
17 0 5 -45.4093 -0.4159
17 0 6 -4.3749 1.4105
17 0 7 12.2809 -0.0770
17 0 8 11.3151 -1.2135
17 0 9 -31.0683 0.2118
17 0 10 -1.5553 0.3417
17 0 11 4.1404 0.2465
17 0 12 6.6362 0.3127
17 0 13 5.2128 -0.2887
17 0 14 6.2527 -0.5235
17 0 15 4.2636 -0.0650
17 0 16 -1.9499 0.8034
17 0 17 3.2014 -0.0029
17 0 18 1.7522 -1.4048
17 0 19 -4.0154 -0.1728
17 0 20 3.6862 1.1560
17 0 21 1.2150 0.0537
17 0 22 -2.5763 -0.8350
17 0 23 0.5304 -0.2021
17 0 24 1.5738 0.3369
17 0 25 4.2545 0.1879
17 0 26 -5.9298 0.0941
17 0 27 -1.0810 0.1579
17 0 28 1.6896 -0.2943
17 0 29 2.5825 -0.2672
17 0 30 -0.5070 0.6647
17 0 31 -3.5696 0.1655
17 1 1 -8.1346 1.3009
17 1 2 16.3184 -0.0547
17 1 3 20.5345 -0.7811
17 1 4 4.6087 -1.0672
17 1 5 -37.1892 0.7909
17 1 6 21.0974 -0.1261
17 1 7 2.5372 -0.5585
17 1 8 -13.9237 -0.1038
17 1 9 -35.2966 0.4746
17 1 10 10.4041 -0.1765
17 1 11 15.8712 0.2858
17 1 12 3.9782 -0.0290
17 1 13 2.7585 -0.2642
17 1 14 -13.1177 0.0788
17 1 15 13.9631 0.3408
17 1 16 -3.6631 0.0652
17 1 17 5.4183 -0.4728
17 1 18 -3.1223 0.2225
17 1 19 8.9936 0.6022
17 1 20 6.5802 0.0032
17 1 21 -7.1518 -0.8733
17 1 22 4.3256 -0.0505
17 1 23 4.0798 0.4573
17 1 24 -2.4934 -0.0415
17 1 25 -4.9908 -0.2647
17 1 26 1.8115 0.0257
17 1 27 2.4839 -0.0818
17 1 28 -2.8363 -0.1896
17 1 29 3.1694 0.1846
17 1 30 0.4775 -0.0925
17 1 31 0.9556 -0.1082
17 2 1 -8.1652 2.1489
17 2 2 3.1109 -0.4080
17 2 3 -5.1206 0.4562
17 2 4 -12.7276 1.0052
17 2 5 33.8826 -0.0157
17 2 6 -3.2714 -0.0886
17 2 7 -16.2740 -0.1750
17 2 8 -10.5997 -0.3447
17 2 9 27.8179 -0.3138
17 2 10 -11.4562 -0.0070
17 2 11 -6.2785 0.1874
17 2 12 -6.3061 -0.1891
17 2 13 3.3106 -0.0271
17 2 14 -9.8576 -0.0255
17 2 15 2.7506 -0.1188
17 2 16 11.4744 -0.1137
17 2 17 -5.7396 -0.1081
17 2 18 7.0393 0.0963
17 2 19 -2.0712 0.1111
17 2 20 3.7950 -0.3163
17 2 21 -0.4091 -0.0442
17 2 22 8.1039 0.4127
17 2 23 -0.0939 0.0661
17 2 24 1.4436 -0.2108
17 2 25 -2.4755 -0.1092
17 2 26 4.0607 0.1942
17 2 27 -1.2201 0.1799
17 2 28 -2.0838 -0.1832
17 2 29 -7.7283 -0.0542
17 2 30 2.4462 0.2502
17 2 31 1.7261 0.0320
17 3 1 -2.4757 -0.7630
17 3 2 -13.9234 -0.3391
17 3 3 -12.1429 -0.1203
17 3 4 -3.8353 0.0430
17 3 5 17.0327 0.5049
17 3 6 -3.1632 -0.0629
17 3 7 -3.8244 -0.0717
17 3 8 23.5675 0.2378
17 3 9 15.3929 0.2300
17 3 10 5.7531 -0.0351
17 3 11 0.3556 -0.1420
17 3 12 1.6797 0.0175
17 3 13 -6.6458 0.0278
17 3 14 5.5682 -0.0134
17 3 15 4.6504 0.0518
17 3 16 -7.4918 0.1750
17 3 17 -0.5922 -0.0917
17 3 18 5.8734 -0.1083
17 3 19 -1.6395 0.0804
17 3 20 4.9146 0.0738
17 3 21 9.9174 -0.1199
17 3 22 2.6352 0.0798
17 3 23 -1.3764 -0.1434
17 3 24 8.0080 0.0583
17 3 25 2.3305 0.0119
17 3 26 -0.3351 -0.0508
17 3 27 -0.6319 -0.1420
17 3 28 -0.8826 -0.1345
17 3 29 -1.5709 0.3296
17 3 30 2.0815 -0.2768
17 3 31 -2.4400 0.1874
17 4 1 12.1679 1.8962
17 4 2 2.3887 0.1528
17 4 3 20.5925 0.5376
17 4 4 -2.1972 0.9204
17 4 5 -13.8453 -0.0381
17 4 6 10.6668 -0.2121
17 4 7 20.3609 -0.1492
17 4 8 10.1929 0.4435
17 4 9 -30.7410 0.1829
17 4 10 20.8854 -0.3722
17 4 11 -1.2325 -0.2486
17 4 12 -4.4271 0.0678
17 4 13 -20.6421 -0.0822
17 4 14 20.3492 -0.1357
17 4 15 -6.4518 0.1154
17 4 16 -4.2729 0.2290
17 4 17 5.2098 0.0693
17 4 18 6.0892 -0.0511
17 4 19 3.4590 0.1207
17 4 20 4.3889 -0.0401
17 4 21 3.3939 -0.1127
17 4 22 -1.5329 0.1875
17 4 23 5.6546 0.0527
17 4 24 3.3056 0.0364
17 4 25 2.1148 -0.1593
17 4 26 -0.5102 0.1522
17 4 27 -3.1789 -0.0794
17 4 28 2.6298 0.0464
17 4 29 2.5013 -0.0245
17 4 30 -4.1502 -0.1443
17 4 31 -0.2188 0.2856
17 5 1 10.2573 0.6370
17 5 2 10.2396 -0.5315
17 5 3 3.5914 0.1268
17 5 4 6.8715 -0.2665
17 5 5 -1.2717 -0.2270
17 5 6 4.5680 0.4710
17 5 7 5.1322 0.0199
17 5 8 -3.5284 -0.1400
17 5 9 3.8170 0.5386
17 5 10 1.4586 -0.0756
17 5 11 -7.9116 -0.1771
17 5 12 2.6391 -0.1199
17 5 13 24.5503 -0.2097
17 5 14 -6.0778 0.0507
17 5 15 -3.8338 0.2341
17 5 16 6.0139 0.1178
17 5 17 6.5699 -0.2264
17 5 18 -4.8259 -0.0121
17 5 19 2.2125 0.0713
17 5 20 1.6686 -0.1092
17 5 21 -2.8746 0.0238
17 5 22 4.9884 -0.1318
17 5 23 1.7922 -0.3020
17 5 24 -1.0270 0.0736
17 5 25 -3.1821 0.2145
17 5 26 0.4544 -0.0087
17 5 27 0.2566 -0.1789
17 5 28 -4.4119 -0.1905
17 5 29 -1.3089 0.3685
17 5 30 -2.8925 0.0796
17 6 1 -13.5459 -0.5119
17 6 2 -4.1987 0.2750
17 6 3 -15.8581 -0.2166
17 6 4 10.8498 -0.3955
17 6 5 16.8825 0.1695
17 6 6 2.3223 -0.0371
17 6 7 -22.5293 0.1742
17 6 8 -1.9708 -0.0594
17 6 9 8.3350 -0.0946
17 6 10 -12.4209 0.0159
17 6 11 -30.9245 -0.0675
17 6 12 17.4419 0.1106
17 6 13 0.5563 0.1205
17 6 14 -14.0214 0.3527
17 6 15 -4.5054 0.0025
17 6 16 8.8288 -0.2381
17 6 17 -4.0578 -0.0071
17 6 18 -3.2641 0.3129
17 6 19 -5.7744 -0.1244
17 6 20 -3.1959 -0.0752
17 6 21 2.3893 0.1618
17 6 22 -3.6718 0.0133
17 6 23 7.4330 -0.0698
17 6 24 -6.5224 0.1270
17 6 25 4.3603 0.0154
17 6 26 1.8423 -0.1474
17 6 27 0.6708 -0.1100
17 6 28 -1.3884 0.1789
17 6 29 2.5735 0.1705
17 6 30 4.2841 -0.0325
17 7 1 -2.8841 -0.5289
17 7 2 -3.6907 -0.8465
17 7 3 10.4248 -0.3288
17 7 4 2.2446 0.0344
17 7 5 11.7123 0.1198
17 7 6 0.5799 -0.1337
17 7 7 5.7669 0.3964
17 7 8 4.2917 0.0740
17 7 9 -1.1022 -0.3614
17 7 10 -2.5815 0.1376
17 7 11 9.7269 0.1380
17 7 12 -1.7872 0.0495
17 7 13 -23.9347 -0.1180
17 7 14 7.4919 0.2113
17 7 15 7.0857 -0.0570
17 7 16 -6.5456 -0.1759
17 7 17 -7.3245 0.1588
17 7 18 3.8377 -0.0987
17 7 19 -2.9407 -0.1871
17 7 20 5.4060 0.0883
17 7 21 -4.7564 -0.1075
17 7 22 2.0553 0.0194
17 7 23 -2.9557 0.0068
17 7 24 2.2762 -0.0124
17 7 25 -0.3938 -0.0764
17 7 26 -2.5680 0.0717
17 7 27 -0.4999 0.1884
17 7 28 4.0665 0.2733
17 7 29 1.4428 -0.4501
17 8 1 -14.1813 -1.7823
17 8 2 6.5341 0.2410
17 8 3 -2.0095 -0.1276
17 8 4 -2.6280 0.1321
17 8 5 -21.6151 0.2146
17 8 6 -5.5445 -0.0734
17 8 7 12.2529 0.0764
17 8 8 -0.3603 -0.0927
17 8 9 -14.0145 0.0623
17 8 10 3.2861 0.2437
17 8 11 20.5913 -0.0446
17 8 12 -11.2017 0.1133
17 8 13 -1.2307 -0.2237
17 8 14 12.8632 0.1922
17 8 15 4.3738 -0.0914
17 8 16 -9.2670 0.0126
17 8 17 -0.8283 0.1381
17 8 18 -2.7934 0.0386
17 8 19 3.9779 -0.1742
17 8 20 -2.8862 0.1760
17 8 21 -1.8435 0.0152
17 8 22 -4.2629 0.0150
17 8 23 1.9779 -0.1244
17 8 24 -0.1052 0.0944
17 8 25 2.0873 0.1190
17 8 26 -5.4573 -0.0008
17 8 27 4.7129 -0.0086
17 8 28 1.5965 0.0345
17 9 1 3.9635 -0.2213
17 9 2 3.3144 0.3317
17 9 3 0.2320 0.4523
17 9 4 -3.3509 -0.0748
17 9 5 -2.4222 -0.2725
17 9 6 2.7435 -0.0277
17 9 7 5.1126 -0.1027
17 9 8 -6.3856 -0.1614
17 9 9 2.8916 0.1423
17 9 10 1.0858 -0.1728
17 9 11 -5.9637 0.0139
17 9 12 3.3076 0.1488
17 9 13 8.8404 0.2218
17 9 14 -4.0805 -0.0980
17 9 15 -14.0759 -0.1708
17 9 16 1.7442 -0.1142
17 9 17 1.0129 0.0671
17 9 18 -2.0956 -0.0252
17 9 19 -6.5443 -0.0320
17 9 20 0.9682 -0.0907
17 9 21 0.4110 0.1718
17 9 22 3.9639 -0.0160
17 9 23 -3.6121 0.0144
17 9 24 -0.8817 -0.1076
17 9 25 -5.0702 0.1311
17 9 26 2.6814 0.0562
17 9 27 0.7354 -0.2676
17 10 1 5.8131 1.7680
17 10 2 2.1505 0.1612
17 10 3 0.0415 0.2467
17 10 4 -0.2082 0.1901
17 10 5 13.9783 -0.4923
17 10 6 4.1980 0.1463
17 10 7 -10.8761 -0.0949
17 10 8 -5.2446 -0.0785
17 10 9 10.1504 0.1769
17 10 10 -0.9609 -0.2354
17 10 11 -7.5784 0.0415
17 10 12 4.2709 -0.0663
17 10 13 0.1529 -0.0644
17 10 14 -4.6145 0.0367
17 10 15 -1.9783 -0.1136
17 10 16 0.9220 0.0800
17 10 17 1.2275 -0.1575
17 10 18 -2.1962 0.2156
17 10 19 -2.5209 0.2113
17 10 20 -1.6977 -0.0450
17 10 21 -2.2643 -0.2232
17 10 22 0.8912 0.2004
17 10 23 -0.8292 -0.0738
17 10 24 -4.6525 -0.0317
17 10 25 3.5190 0.0792
17 10 26 4.4575 -0.1690
17 11 1 5.3384 0.0561
17 11 2 2.0500 -0.1627
17 11 3 -2.8171 -0.7601
17 11 4 8.0775 -0.1660
17 11 5 10.0138 -0.1571
17 11 6 2.7423 0.0985
17 11 7 1.2157 -0.1379
17 11 8 6.1962 0.2353
17 11 9 7.6277 -0.0824
17 11 10 -1.2965 0.0776
17 11 11 2.7790 -0.0719
17 11 12 -7.3046 -0.0848
17 11 13 -1.0061 -0.1586
17 11 14 1.8592 -0.0352
17 11 15 5.4912 0.1879
17 11 16 2.3380 0.1155
17 11 17 -1.0200 0.0873
17 11 18 3.5297 -0.1762
17 11 19 5.6206 0.1390
17 11 20 -1.1112 -0.0379
17 11 21 2.0049 -0.1508
17 11 22 -0.7889 -0.0639
17 11 23 -0.5624 0.0270
17 11 24 1.9424 0.1787
17 11 25 3.1795 -0.0666
17 12 1 2.2741 -0.0937
17 12 2 -0.6723 -0.1801
17 12 3 12.2263 0.3706
17 12 4 10.0253 0.1167
17 12 5 2.2347 0.3222
17 12 6 -3.4555 0.2064
17 12 7 10.4294 -0.0309
17 12 8 1.6139 0.0181
17 12 9 -8.3692 -0.0316
17 12 10 -5.6292 0.1331
17 12 11 0.3030 0.1113
17 12 12 0.5032 -0.1179
17 12 13 1.5733 -0.0460
17 12 14 0.3320 -0.1547
17 12 15 -1.2744 0.0531
17 12 16 -3.0974 0.1019
17 12 17 0.4731 -0.0397
17 12 18 -3.1236 -0.2338
17 12 19 -2.9298 -0.0847
17 12 20 1.9078 0.1376
17 12 21 3.9464 -0.0895
17 12 22 -3.8116 -0.1658
17 12 23 4.2973 0.1813
17 12 24 0.0029 0.1140
17 13 1 1.8464 -0.0808
17 13 2 4.1461 -0.4201
17 13 3 8.4742 0.3536
17 13 4 -0.8603 -0.0631
17 13 5 -9.3500 -0.0852
17 13 6 3.3729 0.0685
17 13 7 2.4189 0.0066
17 13 8 2.1462 0.1240
17 13 9 -2.6166 0.0321
17 13 10 3.8077 -0.0256
17 13 11 10.6629 -0.0034
17 13 12 3.8693 -0.0480
17 13 13 3.1040 0.0350
17 13 14 0.0049 0.1328
17 13 15 -0.7309 -0.0703
17 13 16 -0.4302 -0.0141
17 13 17 2.2344 -0.0088
17 13 18 -2.4697 0.1834
17 13 19 2.7039 0.1056
17 13 20 -0.1428 -0.0440
17 13 21 -3.6924 0.0604
17 13 22 2.1465 0.0235
17 14 1 -5.1253 -0.5878
17 14 2 6.2650 0.1200
17 14 3 -8.6767 -0.2538
17 14 4 -0.7188 -0.1898
17 14 5 0.7510 0.1013
17 14 6 6.9916 -0.0373
17 14 7 -5.1264 0.1583
17 14 8 1.1268 -0.0483
17 14 9 2.3673 -0.0521
17 14 10 3.3880 -0.0824
17 14 11 -6.0611 -0.0295
17 14 12 -5.5674 0.1279
17 14 13 -6.6203 0.1515
17 14 14 -8.7764 0.0444
17 14 15 3.1576 -0.0203
17 14 16 -4.4423 -0.1874
17 14 17 2.1372 -0.1981
17 14 18 -3.0454 0.1408
17 14 19 6.5309 -0.2367
17 14 20 -5.0660 -0.1630
17 14 21 3.3217 0.0087
17 15 1 4.1235 -0.3382
17 15 2 -4.0693 0.0767
17 15 3 -0.8930 -0.0438
17 15 4 -3.4478 -0.0764
17 15 5 3.2148 0.1905
17 15 6 -11.4344 -0.0807
17 15 7 2.1642 0.0882
17 15 8 -1.0198 -0.0099
17 15 9 0.4508 -0.0339
17 15 10 -0.8659 0.1141
17 15 11 -4.5837 -0.1746
17 15 12 2.3717 0.1513
17 15 13 -3.3881 0.0016
17 15 14 1.3063 0.0113
17 15 15 -3.0194 0.0115
17 15 16 1.2435 -0.1134
17 15 17 -4.0556 0.1690
17 15 18 -2.2144 0.0096
17 15 19 -1.6367 -0.3368
17 16 1 -3.9987 -0.1011
17 16 2 -0.2742 0.0754
17 16 3 -2.7631 -0.1334
17 16 4 1.3745 0.1078
17 16 5 -6.3566 -0.0967
17 16 6 -1.2339 -0.0126
17 16 7 7.8425 -0.0513
17 16 8 0.8733 -0.0731
17 16 9 3.6740 0.1655
17 16 10 6.0994 -0.0644
17 16 11 3.4338 -0.1095
17 16 12 6.7978 -0.0596
17 16 13 1.7346 0.1088
17 16 14 5.3354 -0.2851
17 16 15 -4.6936 0.1694
17 16 16 2.6941 -0.2091
17 17 1 10.6017 0.2230
17 17 2 1.3159 0.3961
17 17 3 4.9357 -0.0350
17 17 4 -2.7881 -0.1152
17 17 5 6.7676 0.1164
17 17 6 5.6142 -0.0036
17 17 7 0.1356 -0.1096
17 17 8 -4.8521 -0.0207
17 17 9 3.7994 0.1981
17 17 10 -5.7462 0.2032
17 17 11 -3.1488 -0.0988
17 17 12 -4.0150 0.2679
17 17 13 0.3330 -0.5578
17 18 1 0.6841 0.2703
17 18 2 0.7079 -0.0353
17 18 3 -5.0897 0.0041
17 18 4 1.6766 0.1302
17 18 5 1.5141 -0.0708
17 18 6 1.7579 0.0058
17 18 7 -4.2590 -0.0724
17 18 8 -0.8469 0.1343
18 0 0 46.3946 -0.9403
18 0 1 62.0704 -1.8887
18 0 2 11.2203 -0.0348
18 0 3 -20.6298 0.5405
18 0 4 14.9321 -0.6333
18 0 5 39.5839 -0.2891
18 0 6 -11.3906 0.6122
18 0 7 -11.0041 -0.4975
18 0 8 -9.7317 0.2375
18 0 9 6.5086 1.0054
18 0 10 13.0272 -0.4695
18 0 11 6.4005 -0.8440
18 0 12 -12.7944 0.3470
18 0 13 -8.7273 0.9595
18 0 14 3.9936 0.1538
18 0 15 4.7461 -0.7345
18 0 16 -4.8040 0.0170
18 0 17 0.4970 0.7449
18 0 18 8.7322 -0.1457
18 0 19 1.1885 -0.0055
18 0 20 -7.2325 0.0681
18 0 21 -4.2692 -0.1287
18 0 22 1.8816 0.1549
18 0 23 -0.2996 0.5807
18 0 24 0.4787 -0.0014
18 0 25 -3.2859 -0.6175
18 0 26 3.6513 -0.0031
18 0 27 3.9134 0.5669
18 0 28 2.0134 0.0562
18 0 29 -7.6019 -0.4071
18 0 30 -1.6693 0.1330
18 0 31 -0.9150 -0.4425
18 1 0 5.0332 -3.1084
18 1 1 5.7708 -0.0225
18 1 2 -20.7724 1.7489
18 1 3 -4.1180 0.2113
18 1 4 -6.8116 -0.2681
18 1 5 2.2648 0.1853
18 1 6 5.2872 0.1858
18 1 7 -11.6704 -0.1087
18 1 8 5.9181 0.3340
18 1 9 12.9809 -0.0841
18 1 10 21.5009 -0.6212
18 1 11 -20.5891 0.1057
18 1 12 -4.6332 0.3972
18 1 13 4.6338 -0.1648
18 1 14 4.2377 -0.4061
18 1 15 -0.9085 -0.2029
18 1 16 -0.6610 0.5370
18 1 17 1.3821 -0.1899
18 1 18 -10.5885 -0.4996
18 1 19 -3.0708 0.0876
18 1 20 -2.4041 0.1802
18 1 21 -2.7673 0.1338
18 1 22 -1.0198 -0.0262
18 1 23 5.3914 0.0412
18 1 24 -0.6349 -0.3432
18 1 25 1.6493 -0.0645
18 1 26 1.9688 0.4439
18 1 27 -0.2104 0.1299
18 1 28 -4.6820 -0.3529
18 1 29 0.5215 0.0948
18 1 30 -1.4813 0.0273
18 1 31 -3.5631 -0.1218
18 2 0 1.4145 1.6670
18 2 1 -40.3150 0.8251
18 2 2 17.5992 0.0719
18 2 3 17.2514 -0.4411
18 2 4 -5.2199 0.1778
18 2 5 -31.7180 0.2820
18 2 6 13.3346 -0.2952
18 2 7 -0.7420 0.6545
18 2 8 14.4978 -0.0865
18 2 9 -6.0660 0.8029
18 2 10 -2.4632 0.2357
18 2 11 -1.7219 -0.1331
18 2 12 13.1026 -0.1524
18 2 13 17.4361 0.3035
18 2 14 -11.5627 0.0345
18 2 15 7.0795 0.1968
18 2 16 0.3594 0.0552
18 2 17 -2.0365 -0.0776
18 2 18 -7.2409 0.1987
18 2 19 -3.7593 0.3876
18 2 20 6.4715 -0.0386
18 2 21 -2.4679 -0.3352
18 2 22 -1.5575 -0.0201
18 2 23 -5.4690 0.2805
18 2 24 4.8222 0.0397
18 2 25 1.4306 -0.0685
18 2 26 -4.0952 -0.0623
18 2 27 -2.5469 -0.0262
18 2 28 0.7929 0.1089
18 2 29 2.5740 0.2543
18 2 30 1.0779 -0.1516
18 2 31 -3.7638 -0.1935
18 3 0 -11.6104 0.9268
18 3 1 2.8787 0.5737
18 3 2 -15.8681 -0.0647
18 3 3 -0.9081 0.0628
18 3 4 -14.7965 0.1683
18 3 5 8.2282 0.2069
18 3 6 -25.3420 -0.0559
18 3 7 5.9106 -0.3778
18 3 8 -6.5515 0.2939
18 3 9 -11.5050 -0.1855
18 3 10 -12.9417 -0.3474
18 3 11 7.9843 0.2618
18 3 12 15.7914 0.4224
18 3 13 -6.2728 -0.0422
18 3 14 6.6807 -0.2365
18 3 15 9.7144 -0.0613
18 3 16 -8.3853 0.1205
18 3 17 0.2106 -0.1386
18 3 18 5.4113 -0.0163
18 3 19 -0.9503 0.0959
18 3 20 -7.9005 -0.3798
18 3 21 -1.3375 0.0135
18 3 22 -2.3767 0.3522
18 3 23 -2.3022 -0.1323
18 3 24 0.6383 -0.3631
18 3 25 -3.4497 0.1744
18 3 26 -0.8730 0.0613
18 3 27 2.3518 0.0182
18 3 28 -0.1497 -0.1274
18 3 29 -0.5137 0.2250
18 3 30 0.5406 0.0122
18 3 31 -0.6827 0.1521
18 4 0 4.0186 -2.0547
18 4 1 7.5123 1.7525
18 4 2 -18.1204 -0.0481
18 4 3 -7.8378 0.1010
18 4 4 2.8461 0.0482
18 4 5 4.7619 -0.4384
18 4 6 -5.6984 0.2032
18 4 7 -0.3543 0.4187
18 4 8 6.0619 0.1403
18 4 9 -6.1190 -0.0448
18 4 10 14.7925 0.2586
18 4 11 9.3684 0.7140
18 4 12 4.4550 0.1662
18 4 13 -9.2400 0.0472
18 4 14 20.4719 -0.0333
18 4 15 -11.5345 0.0028
18 4 16 -0.0478 -0.2132
18 4 17 5.6364 -0.1275
18 4 18 8.1113 0.0680
18 4 19 -1.2743 0.1488
18 4 20 -2.4429 -0.1073
18 4 21 2.4928 0.1237
18 4 22 4.1020 -0.0432
18 4 23 0.9971 -0.3834
18 4 24 -3.8218 -0.0420
18 4 25 -2.5688 0.1104
18 4 26 6.5871 0.0244
18 4 27 -2.3073 -0.1570
18 4 28 -0.7824 0.1357
18 4 29 -3.2179 0.1364
18 4 30 0.4161 -0.1153
18 5 0 -3.3181 0.4242
18 5 1 -7.0044 0.0482
18 5 2 14.8053 -0.7277
18 5 3 5.4137 0.3597
18 5 4 1.4413 -0.2872
18 5 5 3.4113 -0.2202
18 5 6 7.9068 -0.0505
18 5 7 5.2018 0.1106
18 5 8 -5.2559 -0.2148
18 5 9 7.3546 -0.2100
18 5 10 16.3490 0.0181
18 5 11 -1.8849 -0.1301
18 5 12 -9.1141 0.1446
18 5 13 9.2585 -0.1540
18 5 14 -13.3934 -0.1630
18 5 15 -4.3328 0.1422
18 5 16 9.2781 -0.2146
18 5 17 7.6810 0.0911
18 5 18 -12.2684 0.2467
18 5 19 0.6210 -0.0050
18 5 20 3.9022 0.0154
18 5 21 4.3869 -0.0284
18 5 22 -6.5864 0.1153
18 5 23 -0.7662 0.0416
18 5 24 0.8776 0.1417
18 5 25 3.8237 0.0386
18 5 26 2.7756 -0.0744
18 5 27 2.1666 0.0913
18 5 28 2.0799 0.1160
18 5 29 5.1191 -0.1358
18 5 30 3.5486 -0.5781
18 6 0 -20.8981 1.5548
18 6 1 7.3121 -1.3721
18 6 2 11.6278 0.4666
18 6 3 -1.1275 0.2550
18 6 4 -17.8200 0.3839
18 6 5 0.6563 0.5029
18 6 6 -6.7192 -0.0783
18 6 7 -2.5232 0.2621
18 6 8 -14.5557 0.0501
18 6 9 18.4955 -0.0941
18 6 10 -4.6212 0.1536
18 6 11 -9.7645 0.0120
18 6 12 7.7342 -0.0485
18 6 13 2.5102 -0.2029
18 6 14 -8.1009 -0.0230
18 6 15 6.5328 0.4497
18 6 16 9.6336 0.0839
18 6 17 -10.8698 0.0817
18 6 18 1.0468 -0.0405
18 6 19 -0.9629 -0.2042
18 6 20 9.1252 0.0522
18 6 21 -5.2159 0.1243
18 6 22 -3.4436 -0.0939
18 6 23 3.1527 -0.0029
18 6 24 -2.4001 -0.1237
18 6 25 -1.0888 0.1730
18 6 26 -5.0902 -0.0630
18 6 27 -1.3421 0.0419
18 6 28 -1.3056 -0.3455
18 6 29 -0.5280 -0.2480
18 7 0 0.1210 0.1917
18 7 1 5.6233 0.1854
18 7 2 -8.8507 -0.2529
18 7 3 -4.5119 0.1249
18 7 4 -2.6398 -0.0518
18 7 5 -2.6213 -0.0635
18 7 6 -1.5924 -0.4372
18 7 7 -4.9287 -0.1161
18 7 8 5.8720 -0.4678
18 7 9 -0.8624 0.1247
18 7 10 -15.7752 0.1147
18 7 11 0.1415 -0.0793
18 7 12 -0.4329 -0.2569
18 7 13 -2.9528 0.1369
18 7 14 5.7470 0.1219
18 7 15 5.7475 0.0010
18 7 16 -12.8997 -0.0616
18 7 17 -2.5506 0.2312
18 7 18 11.7474 -0.0053
18 7 19 -1.7398 -0.0225
18 7 20 -4.0201 0.1184
18 7 21 -6.4697 0.0595
18 7 22 8.4238 0.1153
18 7 23 2.4676 -0.0148
18 7 24 -3.4623 0.0516
18 7 25 -1.5841 -0.0882
18 7 26 -0.5642 -0.1578
18 7 27 1.1485 -0.0987
18 7 28 -1.5316 -0.0984
18 7 29 -3.2018 -0.0774
18 8 0 23.2339 -0.0856
18 8 1 -4.6967 -0.1181
18 8 2 -12.4524 0.2420
18 8 3 -0.5179 -0.4638
18 8 4 11.3305 0.2258
18 8 5 -0.5207 0.6096
18 8 6 -7.5374 0.1935
18 8 7 3.7185 -0.1564
18 8 8 0.4977 0.2347
18 8 9 -10.4772 -0.0307
18 8 10 -4.7779 0.0063
18 8 11 7.5665 -0.2658
18 8 12 -10.7330 0.4138
18 8 13 -4.4652 -0.1584
18 8 14 3.1359 0.0290
18 8 15 -3.5185 -0.0759
18 8 16 -7.2310 -0.1087
18 8 17 8.6492 0.0979
18 8 18 4.0671 -0.1298
18 8 19 -1.6814 -0.1077
18 8 20 -2.7414 -0.0012
18 8 21 4.8416 -0.0520
18 8 22 2.2498 0.0624
18 8 23 -0.7531 -0.0737
18 8 24 -5.3052 0.0472
18 8 25 4.3923 -0.0516
18 8 26 -1.7345 -0.0582
18 8 27 1.8487 0.0971
18 8 28 -2.8250 -0.0488
18 9 0 -0.9893 -1.7598
18 9 1 -2.3775 0.1484
18 9 2 -7.2757 0.7353
18 9 3 1.3410 -0.0456
18 9 4 -3.0877 -0.5283
18 9 5 -5.5247 0.0068
18 9 6 -4.8179 0.2414
18 9 7 -1.7360 -0.0330
18 9 8 -7.7372 -0.0528
18 9 9 1.6812 0.1235
18 9 10 5.2687 -0.4620
18 9 11 3.4693 0.0753
18 9 12 -4.2775 -0.0592
18 9 13 3.1928 -0.0037
18 9 14 -3.4257 0.1341
18 9 15 0.5885 -0.1709
18 9 16 6.9911 0.0084
18 9 17 1.0887 0.1016
18 9 18 -6.4794 -0.0404
18 9 19 0.6149 0.1787
18 9 20 5.9811 0.0873
18 9 21 -0.4155 0.0391
18 9 22 -3.9958 -0.0409
18 9 23 -3.8884 0.0843
18 9 24 5.2368 -0.0282
18 9 25 0.6329 -0.1635
18 9 26 -0.6090 0.0207
18 9 27 -0.5900 -0.1083
18 10 0 -12.1822 0.6050
18 10 1 -6.7926 0.5985
18 10 2 8.6718 -0.0916
18 10 3 -1.4249 0.4488
18 10 4 -9.9450 -0.0211
18 10 5 -10.5302 -0.6979
18 10 6 5.6045 0.0976
18 10 7 -8.0479 0.1274
18 10 8 -2.2279 -0.0070
18 10 9 -2.3198 0.0402
18 10 10 -2.8502 0.1442
18 10 11 -8.2363 0.1862
18 10 12 -0.6552 -0.1134
18 10 13 1.3257 0.1771
18 10 14 -5.2223 0.0322
18 10 15 2.2992 -0.2027
18 10 16 1.8067 0.1297
18 10 17 -1.9475 -0.1407
18 10 18 -5.1893 0.0473
18 10 19 3.8870 -0.0320
18 10 20 4.0568 0.0822
18 10 21 -3.3684 0.0381
18 10 22 -2.7885 -0.0984
18 10 23 2.2337 -0.0237
18 10 24 2.1226 0.0478
18 10 25 -2.7173 0.0455
18 10 26 -1.5694 -0.1809
18 11 0 -7.0036 1.0000
18 11 1 -4.6131 -0.2834
18 11 2 9.6574 -0.3687
18 11 3 -6.9149 0.0690
18 11 4 -3.6458 0.6856
18 11 5 -8.2561 -0.0023
18 11 6 -2.7323 0.0966
18 11 7 -1.5490 0.0696
18 11 8 2.3044 -0.0259
18 11 9 -1.9934 0.0522
18 11 10 -2.3523 0.3635
18 11 11 7.1233 0.1808
18 11 12 4.6400 -0.1875
18 11 13 3.3597 0.0338
18 11 14 -1.6432 -0.1874
18 11 15 -1.2357 0.1781
18 11 16 -4.2948 -0.0394
18 11 17 -5.4825 -0.0422
18 11 18 1.6691 0.0321
18 11 19 -5.6041 0.0174
18 11 20 -1.7329 -0.0785
18 11 21 1.8581 -0.0202
18 11 22 1.5028 0.0043
18 11 23 2.4295 -0.0671
18 11 24 0.0108 -0.1272
18 11 25 2.2856 -0.0230
18 12 0 4.2838 -0.8106
18 12 1 10.7894 0.2895
18 12 2 -6.1712 0.0382
18 12 3 -8.0046 0.0535
18 12 4 -1.9812 -0.1520
18 12 5 3.9466 0.0043
18 12 6 -2.6302 0.2174
18 12 7 -0.8609 -0.1035
18 12 8 2.6590 0.0253
18 12 9 -2.3652 -0.0753
18 12 10 5.3681 0.0451
18 12 11 3.6503 -0.0832
18 12 12 0.8457 0.1061
18 12 13 -4.6241 -0.0133
18 12 14 3.3755 0.0721
18 12 15 0.7658 0.0115
18 12 16 -4.3924 0.0101
18 12 17 3.9568 0.1022
18 12 18 3.9744 -0.0569
18 12 19 -0.5814 0.0778
18 12 20 0.2837 0.0223
18 12 21 3.4421 0.0416
18 12 22 1.7609 0.0917
18 12 23 2.0470 -0.0355
18 13 0 10.4775 0.2444
18 13 1 -0.2481 0.2510
18 13 2 -8.7909 -0.1693
18 13 3 -0.7772 0.1631
18 13 4 3.3533 -0.1433
18 13 5 1.1816 0.0041
18 13 6 -2.2716 -0.1028
18 13 7 -3.2848 -0.1522
18 13 8 -5.0229 0.0562
18 13 9 -2.1201 0.0285
18 13 10 -0.1617 -0.1597
18 13 11 -2.1826 0.0740
18 13 12 -3.5055 0.0703
18 13 13 -0.8348 0.0205
18 13 14 3.2061 0.0102
18 13 15 1.5847 0.1098
18 13 16 1.9392 -0.0979
18 13 17 -0.6095 -0.0343
18 13 18 -2.3091 -0.1308
18 13 19 1.0615 -0.0726
18 13 20 3.1749 0.0239
18 13 21 -4.7832 -0.0577
18 13 22 5.5293 -0.1734
18 14 0 7.8563 0.8321
18 14 1 -10.6759 -0.3279
18 14 2 8.8491 0.0815
18 14 3 3.7422 0.0856
18 14 4 5.2113 0.0306
18 14 5 -3.9311 0.1773
18 14 6 -0.9502 -0.1185
18 14 7 0.4927 -0.0418
18 14 8 1.3129 -0.0236
18 14 9 3.4281 0.0026
18 14 10 -1.0164 0.0381
18 14 11 -1.4918 -0.1997
18 14 12 9.3775 -0.0208
18 14 13 8.5355 -0.1638
18 14 14 1.5220 0.1279
18 14 15 3.3445 0.1990
18 14 16 2.8448 0.0508
18 14 17 3.5344 0.0086
18 14 18 -3.6377 0.2183
18 14 19 5.9615 0.0509
18 14 20 -2.1422 0.0671
18 15 0 -6.8403 -0.3929
18 15 1 1.5240 0.0202
18 15 2 2.6593 0.2748
18 15 3 4.0554 -0.0488
18 15 4 -2.6840 -0.1167
18 15 5 7.0917 0.0136
18 15 6 -5.1758 -0.0385
18 15 7 5.5413 0.0420
18 15 8 0.7340 -0.0444
18 15 9 -0.6376 -0.0246
18 15 10 1.7126 -0.0763
18 15 11 -6.7310 0.0886
18 15 12 3.8005 0.1774
18 15 13 -10.2170 0.0629
18 15 14 -0.4282 -0.0312
18 15 15 -12.6244 -0.1683
18 15 16 2.0701 -0.0918
18 15 17 -2.5637 0.1035
18 15 18 4.7530 -0.2855
18 16 0 1.2923 -0.2347
18 16 1 2.1163 0.4246
18 16 2 -4.5488 0.0731
18 16 3 -7.1812 -0.0512
18 16 4 -1.2160 0.0464
18 16 5 -4.9306 0.0503
18 16 6 -1.1654 -0.0556
18 16 7 -1.1128 0.0204
18 16 8 -2.7201 0.0299
18 16 9 0.6096 0.0174
18 16 10 4.3350 0.0589
18 16 11 -0.5802 -0.0638
18 16 12 -2.3505 0.0903
18 16 13 -4.1084 -0.1561
18 16 14 1.3409 0.1588
18 16 15 -4.3817 -0.0480
18 17 0 0.8804 -0.3354
18 17 1 -1.2314 -0.2667
18 17 2 2.3452 0.1706
18 17 3 -3.8021 -0.1007
18 17 4 -1.2511 -0.0548
18 17 5 -1.9474 0.0847
18 17 6 2.6605 0.1501
18 17 7 -4.9928 0.0455
18 17 8 -0.8361 -0.0904
18 17 9 3.3442 0.1074
18 17 10 7.3152 0.0499
18 17 11 1.8175 -0.2510
18 17 12 5.3505 0.2492
18 18 0 -2.5978 0.0576
18 18 1 -0.6617 0.2050
18 18 2 4.5369 -0.0184
18 18 3 -0.8071 -0.0552
18 18 4 2.8695 0.0879
18 18 5 -2.0235 -0.0610
18 18 6 1.5871 0.0512
18 18 7 -0.8811 -0.0442
19 0 1 -0.2983 0.7465
19 0 2 -24.7157 1.5759
19 0 3 14.7726 -0.2879
19 0 4 11.4231 -0.9932
19 0 5 18.9709 0.4946
19 0 6 -35.7238 1.4014
19 0 7 28.8688 -0.4606
19 0 8 14.0078 -0.5198
19 0 9 1.7662 0.3772
19 0 10 -31.9124 0.4443
19 0 11 3.6850 0.3070
19 0 12 -2.9968 0.1796
19 0 13 -5.8232 -0.4319
19 0 14 -5.3677 -0.4982
19 0 15 0.3057 0.3098
19 0 16 -0.8053 0.8747
19 0 17 -5.6736 -0.2085
19 0 18 -4.8339 -0.9216
19 0 19 3.8251 0.5602
19 0 20 0.5829 1.0064
19 0 21 6.8537 -0.5905
19 0 22 -5.3586 -0.4935
19 0 23 2.0155 0.3285
19 0 24 -0.7118 0.5099
19 0 25 -0.8867 -0.0073
19 0 26 1.3299 0.0989
19 0 27 -0.4005 -0.0547
19 0 28 1.1088 -0.4898
19 0 29 3.8813 0.0995
19 0 30 6.7922 0.5715
19 0 31 0.6274 -0.2866
19 1 1 -2.9434 0.2357
19 1 2 -14.6466 -0.0940
19 1 3 15.9620 -1.5823
19 1 4 -0.1206 0.4780
19 1 5 1.3888 0.8485
19 1 6 -14.6189 -0.3677
19 1 7 17.0641 -0.3057
19 1 8 -3.4119 0.5364
19 1 9 -6.5915 0.2565
19 1 10 -14.0107 0.0455
19 1 11 -10.7376 0.1074
19 1 12 12.5497 -0.0827
19 1 13 -0.2870 0.0517
19 1 14 -1.0371 0.0743
19 1 15 -13.4308 0.2182
19 1 16 7.7386 -0.3212
19 1 17 2.3575 -0.5588
19 1 18 -3.5233 0.1804
19 1 19 0.0723 0.5591
19 1 20 6.9932 -0.4888
19 1 21 -1.0145 -0.5609
19 1 22 -8.5383 0.3406
19 1 23 3.8060 0.5770
19 1 24 -0.1462 -0.0782
19 1 25 -2.5068 -0.3083
19 1 26 -1.6308 -0.0921
19 1 27 5.4511 -0.1390
19 1 28 0.2883 -0.0296
19 1 29 0.1827 0.3470
19 1 30 0.0299 -0.1317
19 1 31 1.9479 0.2502
19 2 1 5.2952 -2.1861
19 2 2 16.3020 -0.5053
19 2 3 -1.1020 -0.8870
19 2 4 -13.1751 0.5513
19 2 5 1.4687 0.4365
19 2 6 28.6947 -0.7783
19 2 7 -19.8028 0.2034
19 2 8 -10.0096 -0.5169
19 2 9 2.2405 0.2051
19 2 10 24.6348 -0.0307
19 2 11 -15.4325 -0.3394
19 2 12 -3.9077 -0.0119
19 2 13 2.8984 0.1996
19 2 14 -10.2069 0.0084
19 2 15 -1.5528 0.1185
19 2 16 -8.1134 0.0375
19 2 17 9.9800 0.0308
19 2 18 -0.9388 0.1009
19 2 19 4.0739 -0.2344
19 2 20 -6.2355 -0.1146
19 2 21 2.1832 0.2215
19 2 22 -0.0889 0.1978
19 2 23 -0.9631 -0.2314
19 2 24 1.3928 -0.3125
19 2 25 1.7585 0.0764
19 2 26 -0.8289 0.2089
19 2 27 6.1992 -0.1551
19 2 28 1.7983 -0.1538
19 2 29 -0.2511 0.1177
19 2 30 -3.3617 -0.1282
19 3 1 11.5097 -0.0618
19 3 2 13.0597 0.5201
19 3 3 6.8837 -0.0395
19 3 4 0.7215 -0.2477
19 3 5 7.3529 0.0422
19 3 6 -3.8984 -0.0239
19 3 7 3.6580 -0.2201
19 3 8 -7.9057 0.1501
19 3 9 -0.8221 0.6024
19 3 10 -7.8792 -0.1568
19 3 11 2.1119 -0.1361
19 3 12 -2.0904 -0.1577
19 3 13 -17.6250 0.0329
19 3 14 -2.4529 -0.0994
19 3 15 12.6906 0.0703
19 3 16 -1.2550 -0.0405
19 3 17 2.9770 -0.1534
19 3 18 4.3161 -0.1587
19 3 19 3.1388 0.2552
19 3 20 -2.0274 -0.0520
19 3 21 3.0277 -0.0418
19 3 22 2.5700 -0.1663
19 3 23 -3.2124 0.0065
19 3 24 0.5607 0.0128
19 3 25 0.4507 0.2409
19 3 26 2.7672 -0.0246
19 3 27 0.2169 -0.0103
19 3 28 -0.9980 0.1874
19 3 29 3.2492 0.0140
19 3 30 2.6330 0.1880
19 4 1 -5.6236 -0.2073
19 4 2 -10.4630 -0.9692
19 4 3 7.5619 -0.0002
19 4 4 8.4847 0.3980
19 4 5 -8.1682 -0.1568
19 4 6 -19.1805 -0.0939
19 4 7 10.4226 0.5200
19 4 8 7.8759 -0.1035
19 4 9 -10.4263 -0.0664
19 4 10 -20.1779 -0.2907
19 4 11 16.5585 0.0547
19 4 12 -7.3338 -0.0611
19 4 13 -9.9088 -0.0510
19 4 14 6.6966 -0.1011
19 4 15 2.7023 0.0790
19 4 16 -2.1921 0.1678
19 4 17 -7.6545 -0.1309
19 4 18 -8.0940 0.0023
19 4 19 -3.1381 -0.0894
19 4 20 -0.8059 -0.1125
19 4 21 -1.3223 0.0781
19 4 22 -1.9118 0.2232
19 4 23 1.3805 0.0651
19 4 24 -0.0449 -0.0281
19 4 25 -0.4362 0.1445
19 4 26 2.7050 0.0213
19 4 27 -5.4079 -0.0093
19 4 28 -1.3430 -0.0283
19 4 29 0.7104 -0.1630
19 4 30 1.9770 -0.1285
19 5 1 -12.4364 0.2823
19 5 2 1.1842 0.4673
19 5 3 -12.4828 0.4876
19 5 4 -10.2484 0.1233
19 5 5 0.2863 0.2578
19 5 6 4.4998 0.3614
19 5 7 -1.4212 0.2708
19 5 8 -6.6588 0.0299
19 5 9 -2.6336 0.0208
19 5 10 12.6922 0.1640
19 5 11 -18.4537 -0.0743
19 5 12 -14.5503 -0.0282
19 5 13 13.0148 -0.1302
19 5 14 11.2805 0.1187
19 5 15 -14.7426 0.2999
19 5 16 -1.5363 -0.2509
19 5 17 -0.2080 -0.1471
19 5 18 3.0342 0.1891
19 5 19 1.5446 -0.0567
19 5 20 0.2985 0.0167
19 5 21 0.5708 0.1103
19 5 22 -5.0011 0.0958
19 5 23 5.0300 -0.3101
19 5 24 -4.2387 0.0090
19 5 25 -2.8746 0.1428
19 5 26 -4.6632 0.1000
19 5 27 -1.6322 -0.2880
19 5 28 -1.9509 0.1667
19 5 29 -1.9975 0.2202
19 6 1 17.8661 0.0367
19 6 2 3.2951 0.6031
19 6 3 -3.5461 -0.1422
19 6 4 -8.0632 -0.2632
19 6 5 13.6674 0.2209
19 6 6 13.6378 -0.2866
19 6 7 4.0344 0.0406
19 6 8 -17.3117 0.0090
19 6 9 23.9219 -0.1979
19 6 10 1.7112 0.0054
19 6 11 -0.3012 0.1397
19 6 12 -0.8168 -0.0238
19 6 13 19.3264 0.0574
19 6 14 -11.7023 0.0429
19 6 15 -1.5979 -0.0200
19 6 16 -0.1961 -0.3931
19 6 17 4.6594 0.2296
19 6 18 7.1809 0.2618
19 6 19 -0.0740 -0.1395
19 6 20 2.0541 -0.0548
19 6 21 -3.3156 -0.0266
19 6 22 1.4943 -0.2302
19 6 23 -1.9584 -0.0011
19 6 24 2.6512 0.0527
19 6 25 -0.0181 -0.1022
19 6 26 2.9161 -0.2926
19 6 27 5.5149 0.1334
19 6 28 0.4383 0.3148
19 6 29 1.8040 0.1613
19 7 1 4.6204 0.5815
19 7 2 -6.7637 -0.1408
19 7 3 2.0165 0.1060
19 7 4 10.2268 0.2556
19 7 5 -5.1426 -0.0029
19 7 6 -4.6642 0.0125
19 7 7 -8.5838 0.2288
19 7 8 14.9550 -0.0699
19 7 9 -3.1239 0.0765
19 7 10 -9.3254 0.2198
19 7 11 12.9125 0.1601
19 7 12 17.7342 -0.0291
19 7 13 -9.7967 0.0373
19 7 14 -14.9650 0.0438
19 7 15 13.2799 -0.1653
19 7 16 2.4644 0.1105
19 7 17 -4.2524 -0.0341
19 7 18 -3.8877 0.0025
19 7 19 -4.7839 -0.1615
19 7 20 3.6140 -0.0159
19 7 21 0.4732 0.0010
19 7 22 1.0378 0.0008
19 7 23 0.4917 0.0017
19 7 24 1.3180 0.0374
19 7 25 4.8105 0.1723
19 7 26 -1.2886 -0.0530
19 7 27 -1.9099 0.4253
19 7 28 -1.8239 0.0566
19 8 1 -3.5755 1.5089
19 8 2 -6.2610 0.1981
19 8 3 12.9683 0.4184
19 8 4 8.2920 -0.2260
19 8 5 2.6879 -0.2465
19 8 6 -4.9151 0.0149
19 8 7 10.8713 -0.0040
19 8 8 15.3287 0.0253
19 8 9 -9.3196 0.3005
19 8 10 -3.1467 0.1872
19 8 11 5.6592 -0.1544
19 8 12 -3.9666 -0.0567
19 8 13 -11.7326 0.1284
19 8 14 -0.0346 -0.0336
19 8 15 5.1241 0.0271
19 8 16 -5.4914 -0.2405
19 8 17 -2.4670 0.0444
19 8 18 -1.3673 0.1142
19 8 19 -2.9173 0.0329
19 8 20 1.2165 0.0035
19 8 21 -2.2289 -0.0003
19 8 22 1.4881 0.1208
19 8 23 0.9019 -0.0384
19 8 24 -2.4488 -0.0703
19 8 25 3.1021 0.0577
19 8 26 -2.4088 0.0365
19 8 27 -2.3993 0.0310
19 8 28 2.0907 -0.3790
19 9 1 1.1871 -0.6312
19 9 2 1.2883 -0.5960
19 9 3 5.8436 0.5777
19 9 4 -1.0720 -0.1489
19 9 5 0.4352 -0.1069
19 9 6 8.6987 -0.0487
19 9 7 2.9408 -0.0212
19 9 8 -2.0556 0.4427
19 9 9 -0.0330 -0.1246
19 9 10 7.5662 -0.0923
19 9 11 -5.1389 0.0086
19 9 12 -8.8639 0.1196
19 9 13 8.8902 -0.0250
19 9 14 7.0199 0.0258
19 9 15 -5.3305 -0.0691
19 9 16 -4.8627 0.1033
19 9 17 4.9774 0.0242
19 9 18 3.4948 -0.0167
19 9 19 -0.7895 -0.0362
19 9 20 -3.5235 0.0605
19 9 21 -0.9801 -0.0229
19 9 22 3.7843 -0.0364
19 9 23 2.2548 0.1479
19 9 24 -0.6685 -0.0579
19 9 25 -1.2115 0.0767
19 9 26 -1.9641 0.0885
19 9 27 3.0002 -0.0838
19 10 1 -1.9350 -1.7852
19 10 2 7.0642 0.0465
19 10 3 -3.6247 -0.1121
19 10 4 -3.8720 0.2837
19 10 5 0.5989 0.4006
19 10 6 14.2582 0.0982
19 10 7 -7.3839 0.0975
19 10 8 0.4793 0.0488
19 10 9 0.9534 0.0003
19 10 10 9.0901 -0.2208
19 10 11 -5.9320 0.0260
19 10 12 0.8082 -0.0775
19 10 13 1.8270 0.0263
19 10 14 -3.0316 -0.1402
19 10 15 -4.8970 0.1167
19 10 16 0.9281 0.2845
19 10 17 -0.8003 -0.0671
19 10 18 0.4691 -0.0695
19 10 19 2.3065 0.0757
19 10 20 3.2276 -0.0047
19 10 21 0.0198 -0.0127
19 10 22 0.6013 -0.3043
19 10 23 0.1105 0.1388
19 10 24 -1.3685 -0.0503
19 10 25 -4.3188 -0.0378
19 10 26 2.8031 -0.2851
19 11 1 -1.7576 0.7807
19 11 2 5.5818 0.2840
19 11 3 -8.1070 -0.6767
19 11 4 2.4116 -0.0489
19 11 5 2.7567 -0.1494
19 11 6 2.8626 0.0744
19 11 7 -4.5636 -0.1909
19 11 8 0.5889 -0.2985
19 11 9 -3.2307 -0.2463
19 11 10 -0.5657 0.0527
19 11 11 -4.0920 0.0218
19 11 12 -0.4849 0.1191
19 11 13 -7.0139 0.1528
19 11 14 -2.0920 0.0177
19 11 15 4.4468 0.0298
19 11 16 4.3620 0.1791
19 11 17 0.5029 -0.0487
19 11 18 1.1805 -0.1348
19 11 19 -1.8375 -0.1071
19 11 20 1.2222 0.1799
19 11 21 -1.0698 -0.0524
19 11 22 -3.1353 -0.0291
19 11 23 -1.4439 0.1636
19 11 24 -1.1647 0.1761
19 12 1 -2.2889 0.6823
19 12 2 -8.7316 -0.4713
19 12 3 -2.8275 -0.0106
19 12 4 5.7104 0.1718
19 12 5 -2.0404 -0.3751
19 12 6 -8.6526 0.0121
19 12 7 -3.4175 0.1176
19 12 8 9.1980 0.0549
19 12 9 -1.2848 -0.0317
19 12 10 -2.4067 0.0731
19 12 11 -1.9042 0.0519
19 12 12 4.2864 -0.0524
19 12 13 -1.0358 -0.0745
19 12 14 3.6336 -0.0920
19 12 15 3.1486 0.0039
19 12 16 -2.4259 -0.2368
19 12 17 1.2947 0.0771
19 12 18 -4.2414 -0.1425
19 12 19 -5.5968 0.1395
19 12 20 -1.2167 -0.0615
19 12 21 -1.3588 -0.0398
19 12 22 -3.1510 0.1536
19 12 23 -1.6940 0.0317
19 13 1 -4.4440 -0.2879
19 13 2 1.9129 0.2007
19 13 3 8.7798 0.2964
19 13 4 5.2693 -0.1321
19 13 5 2.1629 0.1118
19 13 6 -2.3572 0.0742
19 13 7 11.2327 -0.0104
19 13 8 0.7530 0.0481
19 13 9 -1.0992 0.2118
19 13 10 -2.0523 -0.0284
19 13 11 -1.8968 -0.2001
19 13 12 3.8890 -0.0071
19 13 13 -2.5307 -0.0315
19 13 14 0.1587 0.0837
19 13 15 -4.7246 0.1051
19 13 16 -0.9369 -0.1380
19 13 17 -0.6358 0.0067
19 13 18 0.1921 0.2175
19 13 19 2.6646 0.0224
19 13 20 5.0075 0.0097
19 13 21 -2.5889 0.0445
19 14 1 -4.0064 -0.0048
19 14 2 4.6978 0.3646
19 14 3 -1.6670 0.1602
19 14 4 -8.7334 -0.2371
19 14 5 -1.6945 0.1000
19 14 6 0.4444 0.1591
19 14 7 1.7713 -0.1845
19 14 8 -9.2928 -0.0190
19 14 9 -0.6528 -0.0020
19 14 10 1.7074 0.1391
19 14 11 -0.7747 0.0300
19 14 12 -0.0851 0.1658
19 14 13 -0.6809 -0.0425
19 14 14 0.9222 -0.0243
19 14 15 -3.2963 -0.0540
19 14 16 2.9490 -0.1982
19 14 17 1.4988 0.0440
19 14 18 -4.0209 0.0454
19 14 19 1.8750 -0.1372
19 14 20 -5.6684 -0.1096
19 15 1 4.8614 0.1281
19 15 2 -0.7089 -0.1622
19 15 3 -3.9720 0.0905
19 15 4 0.7252 0.0775
19 15 5 4.9932 0.0442
19 15 6 2.1468 -0.0914
19 15 7 -2.7912 -0.0164
19 15 8 1.7315 0.0349
19 15 9 -2.9321 0.0556
19 15 10 0.0807 -0.0339
19 15 11 -4.2567 0.1148
19 15 12 2.3260 -0.1218
19 15 13 1.5324 -0.0181
19 15 14 9.0092 0.1035
19 15 15 3.6066 -0.1670
19 15 16 7.5329 0.2255
19 15 17 1.7209 0.1784
19 16 1 2.8860 0.2003
19 16 2 0.0976 -0.0841
19 16 3 4.8128 -0.0269
19 16 4 4.5812 -0.0486
19 16 5 1.6068 0.1176
19 16 6 -1.7878 0.1421
19 16 7 -2.1895 0.0093
19 16 8 -4.7659 -0.1873
19 16 9 -3.2428 0.0380
19 16 10 -4.2385 -0.0122
19 16 11 0.3843 -0.0312
19 16 12 -3.9754 0.1586
19 16 13 1.8040 -0.1356
19 16 14 -1.8862 0.1655
19 16 15 2.8418 -0.4841
19 17 1 -8.1300 0.0324
19 17 2 3.1326 -0.2052
19 17 3 -6.7122 -0.1677
19 17 4 -3.7481 0.1265
19 17 5 -9.1438 -0.0078
19 17 6 0.6792 -0.0132
19 17 7 -2.8791 -0.0161
19 17 8 -2.6782 -0.0121
19 17 9 -0.4756 0.2193
19 17 10 3.9879 -0.3125
19 17 11 -4.1090 0.2705
19 18 1 -0.6557 -0.4295
19 18 2 -0.3785 0.0015
19 18 3 -2.7479 -0.0826
19 18 4 0.3932 0.1934
19 18 5 -1.0309 -0.0387
20 0 0 -44.8399 -2.4779
20 0 1 18.3708 -1.9685
20 0 2 12.5921 2.1685
20 0 3 -18.6424 0.9495
20 0 4 -31.5364 -0.8236
20 0 5 5.8648 0.1657
20 0 6 2.4473 0.4523
20 0 7 1.1676 -0.1879
20 0 8 -17.5196 0.3901
20 0 9 3.7991 0.4111
20 0 10 12.4381 -0.5838
20 0 11 20.0976 -0.9599
20 0 12 8.4623 0.5452
20 0 13 -4.0890 1.0244
20 0 14 3.1644 -0.5230
20 0 15 0.6374 -0.5607
20 0 16 -0.1015 0.4316
20 0 17 -6.3761 0.3810
20 0 18 2.9977 -0.3580
20 0 19 1.3011 -0.0634
20 0 20 -2.1994 0.2513
20 0 21 1.7597 -0.2928
20 0 22 -5.8506 0.1669
20 0 23 5.4193 0.4239
20 0 24 -2.5758 -0.5210
20 0 25 -4.3864 -0.6826
20 0 26 -6.2845 0.2680
20 0 27 0.1463 0.5102
20 0 28 -1.6774 -0.2542
20 0 29 -2.1880 -0.1268
20 0 30 -4.2217 -0.0992
20 1 0 23.1450 -1.0372
20 1 1 8.4140 -0.2042
20 1 2 -1.7942 0.7529
20 1 3 0.8549 -1.1697
20 1 4 2.7255 -0.1932
20 1 5 2.5668 -0.1249
20 1 6 -7.4559 -0.4461
20 1 7 8.2726 -0.2244
20 1 8 -13.4928 0.0240
20 1 9 14.0357 -0.4911
20 1 10 8.7871 -0.1118
20 1 11 6.1074 0.1871
20 1 12 -4.4914 0.1538
20 1 13 -0.1218 -0.0288
20 1 14 6.2401 -0.5015
20 1 15 -8.7240 0.3122
20 1 16 6.7834 0.4378
20 1 17 6.1465 -0.3328
20 1 18 0.9807 -0.0917
20 1 19 -7.2369 0.2345
20 1 20 5.6729 0.1586
20 1 21 2.7061 -0.2312
20 1 22 -2.9307 0.1085
20 1 23 -0.8962 -0.1595
20 1 24 -0.7929 -0.0539
20 1 25 -1.3601 0.2414
20 1 26 0.8811 0.4337
20 1 27 2.1090 -0.0863
20 1 28 -2.8019 -0.2374
20 1 29 0.9972 0.2101
20 1 30 2.1430 -0.1305
20 2 0 16.1952 4.4194
20 2 1 -11.4389 0.6038
20 2 2 -21.8504 1.1550
20 2 3 14.8311 -1.0327
20 2 4 8.4785 1.0759
20 2 5 -0.9024 0.0258
20 2 6 -10.6023 -0.1195
20 2 7 1.2149 0.2258
20 2 8 -0.7038 -0.2478
20 2 9 0.4312 0.0796
20 2 10 -10.5533 0.1866
20 2 11 -15.9604 0.0162
20 2 12 3.2774 0.1669
20 2 13 2.6139 -0.0415
20 2 14 7.5272 -0.1069
20 2 15 -3.6459 0.0193
20 2 16 7.8555 -0.3338
20 2 17 1.9288 -0.2865
20 2 18 -4.3591 0.2737
20 2 19 0.1238 0.2237
20 2 20 -3.6643 -0.2516
20 2 21 5.5831 -0.1701
20 2 22 -1.8046 0.1296
20 2 23 -3.9919 0.0869
20 2 24 -2.0044 0.0244
20 2 25 1.3016 0.1199
20 2 26 -2.6107 -0.0894
20 2 27 -2.9419 -0.2690
20 2 28 -2.8065 0.1564
20 2 29 1.4348 0.0456
20 2 30 1.9111 0.0006
20 3 0 -4.0941 -1.0865
20 3 1 -5.3715 -0.9459
20 3 2 9.9626 -0.0990
20 3 3 -14.5926 -0.1200
20 3 4 8.8704 -0.1270
20 3 5 -5.5035 0.0581
20 3 6 11.3942 -0.3888
20 3 7 -7.3630 0.3894
20 3 8 13.5826 0.0295
20 3 9 5.0751 -0.3046
20 3 10 -2.3416 -0.5314
20 3 11 -2.4100 0.3741
20 3 12 7.4642 0.4284
20 3 13 -6.7983 -0.2294
20 3 14 -1.2865 -0.3678
20 3 15 2.0068 0.2318
20 3 16 -7.7587 0.1169
20 3 17 -12.4122 0.0242
20 3 18 1.2944 0.2305
20 3 19 3.6885 -0.1107
20 3 20 -4.2659 -0.0456
20 3 21 -5.5245 0.3106
20 3 22 -1.5908 0.3782
20 3 23 1.2960 -0.1840
20 3 24 -3.6052 -0.2669
20 3 25 -3.2179 0.2057
20 3 26 -4.8522 0.2634
20 3 27 2.4724 -0.2304
20 3 28 -2.3542 0.0108
20 3 29 -0.6002 0.0841
20 3 30 -3.0764 -0.0431
20 4 0 3.6397 0.0022
20 4 1 11.7687 0.6846
20 4 2 1.3601 1.1039
20 4 3 -1.7945 0.1825
20 4 4 -1.5102 0.3380
20 4 5 6.0738 -0.5646
20 4 6 1.2139 -0.0013
20 4 7 -4.3621 0.3227
20 4 8 2.2347 -0.0525
20 4 9 -5.5796 -0.2401
20 4 10 -4.7700 -0.0208
20 4 11 10.5503 0.1407
20 4 12 -6.0269 -0.0290
20 4 13 -2.4705 -0.1988
20 4 14 2.0112 0.0561
20 4 15 1.3892 0.1738
20 4 16 -7.7942 -0.0067
20 4 17 5.4053 -0.1199
20 4 18 7.2925 0.0600
20 4 19 4.4876 -0.1424
20 4 20 -1.6823 -0.0779
20 4 21 0.9589 0.0129
20 4 22 0.2730 -0.1381
20 4 23 3.9722 -0.1291
20 4 24 -4.0730 -0.0967
20 4 25 -3.4984 0.0827
20 4 26 3.5317 -0.1863
20 4 27 5.7099 -0.1333
20 4 28 1.0766 0.1046
20 4 29 3.7840 0.1833
20 4 30 -0.2467 -0.0735
20 5 0 8.3032 0.9045
20 5 1 -12.5462 0.0766
20 5 2 6.3040 -0.4213
20 5 3 2.5157 -0.4373
20 5 4 1.4932 -0.0150
20 5 5 -7.8039 0.1548
20 5 6 0.4238 -0.2410
20 5 7 -1.7871 -0.1433
20 5 8 -4.1327 -0.3018
20 5 9 -13.1857 0.4078
20 5 10 14.1505 0.0528
20 5 11 3.9731 0.1036
20 5 12 1.9131 0.1939
20 5 13 2.6017 0.0791
20 5 14 6.2349 0.0759
20 5 15 -13.7522 -0.0266
20 5 16 13.3636 0.0558
20 5 17 1.8964 0.1402
20 5 18 -0.5520 0.0090
20 5 19 -11.7141 -0.1622
20 5 20 2.5489 -0.1943
20 5 21 5.0190 0.0717
20 5 22 -1.4084 0.1253
20 5 23 1.5904 0.0393
20 5 24 -0.5991 0.1299
20 5 25 7.2119 -0.2482
20 5 26 1.1447 0.0321
20 5 27 0.3896 0.0954
20 5 28 -3.6814 0.2614
20 5 29 1.0281 -0.6389
20 6 0 -18.1664 0.1218
20 6 1 -12.2905 -0.5677
20 6 2 9.0299 -0.7027
20 6 3 14.3685 -0.1656
20 6 4 2.9517 -0.0956
20 6 5 -10.2939 0.2226
20 6 6 10.3181 0.0136
20 6 7 2.4049 0.0818
20 6 8 -3.7150 0.1343
20 6 9 4.3165 -0.0223
20 6 10 1.9649 0.4167
20 6 11 -3.6241 -0.1139
20 6 12 -5.8606 -0.3655
20 6 13 9.0925 -0.2370
20 6 14 -11.8784 0.1181
20 6 15 10.1138 -0.1631
20 6 16 3.7399 -0.2691
20 6 17 -2.2163 -0.1243
20 6 18 -9.8044 -0.1165
20 6 19 2.7210 -0.0973
20 6 20 5.1294 0.1145
20 6 21 1.1104 0.0527
20 6 22 -1.7081 -0.0481
20 6 23 -1.6045 0.0091
20 6 24 4.7652 0.2112
20 6 25 -3.2568 0.0887
20 6 26 -4.8127 0.0558
20 6 27 -5.3793 -0.0284
20 6 28 -2.5414 0.0209
20 6 29 0.4841 -0.3227
20 7 0 -0.4270 -0.9366
20 7 1 13.4046 0.1011
20 7 2 -1.4871 -0.3610
20 7 3 -2.4594 -0.1733
20 7 4 0.1395 -0.0202
20 7 5 5.0955 0.0959
20 7 6 -2.0489 0.2416
20 7 7 -6.1523 0.2537
20 7 8 6.3374 -0.1053
20 7 9 5.0700 -0.1169
20 7 10 -4.8457 0.0011
20 7 11 -5.7869 -0.1241
20 7 12 4.5907 -0.1284
20 7 13 -3.0743 0.1443
20 7 14 1.5060 0.1659
20 7 15 9.7952 -0.1132
20 7 16 -2.9950 0.0975
20 7 17 -5.4655 -0.0355
20 7 18 10.4181 0.2583
20 7 19 7.0430 0.0475
20 7 20 1.9119 0.1180
20 7 21 -7.8765 0.0466
20 7 22 -2.3285 -0.0735
20 7 23 1.8161 -0.0062
20 7 24 -4.0221 -0.0366
20 7 25 -2.6217 0.0134
20 7 26 0.9835 -0.2820
20 7 27 5.1609 -0.0988
20 7 28 5.5898 -0.1660
20 8 0 11.9472 -4.8661
20 8 1 17.6236 -0.3228
20 8 2 -6.6050 -0.8579
20 8 3 -11.5610 0.3262
20 8 4 1.6590 -0.6857
20 8 5 7.9374 0.2106
20 8 6 -8.3693 0.2789
20 8 7 -4.5862 -0.2793
20 8 8 7.7725 -0.1047
20 8 9 -2.8677 -0.0123
20 8 10 -0.5273 -0.3088
20 8 11 5.8874 -0.1296
20 8 12 6.0109 0.0518
20 8 13 1.6287 0.1260
20 8 14 4.0200 -0.1266
20 8 15 1.8305 0.1131
20 8 16 -4.4437 0.1958
20 8 17 2.2187 -0.0863
20 8 18 4.6461 0.1267
20 8 19 -2.3509 -0.2175
20 8 20 -1.6488 0.0726
20 8 21 0.9845 -0.0081
20 8 22 4.2215 -0.0537
20 8 23 1.8515 -0.0164
20 8 24 -3.4914 -0.0210
20 8 25 1.9471 -0.1437
20 8 26 3.0290 0.0479
20 8 27 -0.9361 0.1931
20 9 0 -0.8333 -0.3584
20 9 1 -4.0263 0.6367
20 9 2 -4.8775 0.1306
20 9 3 4.8313 0.8390
20 9 4 -2.1528 -0.1837
20 9 5 -2.9891 -0.1122
20 9 6 -0.0982 -0.0136
20 9 7 4.6993 -0.1939
20 9 8 -2.7806 0.1545
20 9 9 -7.9255 -0.2332
20 9 10 4.8817 0.2322
20 9 11 -1.3288 -0.0780
20 9 12 2.5771 0.0088
20 9 13 -2.0920 0.1285
20 9 14 1.7783 -0.0232
20 9 15 -4.2772 0.1350
20 9 16 4.2460 0.0005
20 9 17 5.9902 -0.0671
20 9 18 -1.6719 0.0039
20 9 19 -7.1016 -0.0924
20 9 20 6.1308 -0.0315
20 9 21 1.6733 -0.0676
20 9 22 -1.6383 -0.1704
20 9 23 -7.8048 0.0558
20 9 24 2.3488 -0.0162
20 9 25 3.7785 0.0379
20 9 26 1.4421 -0.0414
20 10 0 3.3837 4.9117
20 10 1 -11.4398 0.1007
20 10 2 -0.5986 -0.1230
20 10 3 12.4264 -0.5360
20 10 4 -2.1588 0.3857
20 10 5 -3.6142 -0.0570
20 10 6 0.9157 -0.6354
20 10 7 -1.1854 0.1705
20 10 8 -0.9730 -0.1938
20 10 9 -0.0562 -0.0369
20 10 10 3.4716 -0.0222
20 10 11 -1.9412 0.0529
20 10 12 2.0576 0.1641
20 10 13 4.4408 -0.0911
20 10 14 2.9438 0.0186
20 10 15 0.1617 -0.1315
20 10 16 2.6787 0.0572
20 10 17 0.1190 -0.0769
20 10 18 -6.1437 -0.0928
20 10 19 -5.1592 -0.1471
20 10 20 -1.9513 0.0741
20 10 21 -0.4503 0.1052
20 10 22 -2.4941 0.0785
20 10 23 2.7819 0.0556
20 10 24 3.9686 -0.0882
20 10 25 5.2835 0.1958
20 11 0 -9.5342 -0.3350
20 11 1 -2.7513 -0.3980
20 11 2 3.4160 0.0037
20 11 3 0.0944 -0.0100
20 11 4 -1.4597 0.1807
20 11 5 0.3836 -0.0516
20 11 6 -0.8005 0.2547
20 11 7 -4.2538 0.0943
20 11 8 0.9212 0.0520
20 11 9 -0.3032 -0.0938
20 11 10 -1.6016 0.0858
20 11 11 -4.1479 0.0011
20 11 12 5.6218 -0.0864
20 11 13 -0.9127 -0.1866
20 11 14 2.7039 0.0034
20 11 15 -1.5761 -0.1019
20 11 16 -4.1069 -0.0261
20 11 17 -4.3416 0.0452
20 11 18 2.6454 0.0324
20 11 19 6.7515 0.0516
20 11 20 -1.2795 0.1699
20 11 21 1.0020 -0.0478
20 11 22 3.7401 -0.0028
20 11 23 0.7670 -0.1246
20 11 24 -0.8895 -0.2046
20 12 0 -5.9869 -2.1841
20 12 1 11.8721 0.0823
20 12 2 6.4626 0.3962
20 12 3 -6.1290 0.2975
20 12 4 -4.1335 0.0780
20 12 5 3.1929 -0.1445
20 12 6 1.1117 0.2666
20 12 7 0.8457 -0.0712
20 12 8 -2.1677 0.0060
20 12 9 -0.9489 0.0094
20 12 10 -0.7221 0.0017
20 12 11 1.1352 -0.0073
20 12 12 -1.9686 -0.0195
20 12 13 -7.2332 0.1274
20 12 14 -6.5125 0.0041
20 12 15 -0.7890 0.1379
20 12 16 -5.0430 0.0421
20 12 17 2.4867 0.1063
20 12 18 3.5785 -0.0569
20 12 19 4.2941 0.0214
20 12 20 -1.0240 -0.0240
20 12 21 -1.0191 -0.0139
20 12 22 -3.0316 -0.0995
20 12 23 2.7085 -0.2152
20 13 0 7.6031 0.4715
20 13 1 3.2523 -0.0387
20 13 2 -9.3787 -0.0872
20 13 3 -6.3190 -0.3143
20 13 4 -4.8333 0.0713
20 13 5 1.0549 0.2932
20 13 6 -6.3372 -0.2009
20 13 7 1.3162 -0.1096
20 13 8 -2.5961 -0.0485
20 13 9 1.1295 0.0426
20 13 10 6.4189 0.1032
20 13 11 -1.8133 -0.1492
20 13 12 -0.0158 0.1653
20 13 13 -4.2449 -0.1298
20 13 14 2.8249 -0.1263
20 13 15 -0.6964 0.0863
20 13 16 2.7243 -0.0282
20 13 17 3.0203 -0.0913
20 13 18 -5.6394 0.0220
20 13 19 -4.5906 0.0732
20 13 20 -2.1154 -0.0447
20 13 21 -5.4571 -0.1804
20 14 0 1.6025 0.0707
20 14 1 -8.5477 -0.3103
20 14 2 -8.1489 -0.2468
20 14 3 9.6360 -0.0460
20 14 4 1.6718 -0.1743
20 14 5 4.8008 0.0056
20 14 6 -1.1674 0.1721
20 14 7 4.1315 0.1126
20 14 8 0.6214 0.1371
20 14 9 2.5826 0.0698
20 14 10 1.0353 -0.0281
20 14 11 -4.7523 -0.0817
20 14 12 -3.1266 -0.0916
20 14 13 1.4750 -0.0067
20 14 14 2.2238 0.0593
20 14 15 -3.8563 0.0622
20 14 16 -0.9719 -0.1099
20 14 17 -0.8793 0.0341
20 14 18 -2.2679 0.0553
20 14 19 2.8830 0.0811
20 15 0 -11.6068 -0.5479
20 15 1 -0.8154 0.2112
20 15 2 0.8494 -0.2019
20 15 3 0.6311 -0.0125
20 15 4 3.0900 -0.2455
20 15 5 -3.4238 -0.1108
20 15 6 1.7421 0.0551
20 15 7 -2.6594 -0.0878
20 15 8 1.7657 0.1288
20 15 9 0.4334 -0.0152
20 15 10 -2.8374 -0.1476
20 15 11 3.8858 -0.0592
20 15 12 0.6034 0.0485
20 15 13 1.7475 0.0467
20 15 14 -0.7508 0.0997
20 15 15 -1.0635 -0.1303
20 15 16 -1.6913 0.0508
20 15 17 -2.5518 -0.2212
20 16 0 -1.3983 -0.4670
20 16 1 6.1527 0.1784
20 16 2 3.3608 -0.1900
20 16 3 -2.6401 0.0718
20 16 4 -0.3312 -0.1359
20 16 5 2.8583 -0.0985
20 16 6 3.9729 0.0299
20 16 7 6.7408 -0.0452
20 16 8 -0.1129 -0.1140
20 16 9 1.4867 0.2619
20 16 10 -3.7635 -0.1466
20 16 11 3.1958 0.2326
20 16 12 -4.8800 -0.0758
20 16 13 0.3430 -0.0774
20 16 14 -3.9379 0.1295
20 17 0 4.0871 -0.0516
20 17 1 -1.7525 0.1860
20 17 2 3.8106 0.0962
20 17 3 4.6218 0.2725
20 17 4 3.7761 -0.1290
20 17 5 2.9696 -0.1112
20 17 6 4.8042 0.0362
20 17 7 2.7679 -0.2106
20 17 8 -1.8682 -0.1668
20 17 9 -1.5249 -0.1662
20 17 10 0.0303 -0.2935
20 18 0 3.0324 1.1657
20 18 1 -1.9678 -0.0251
20 18 2 0.9299 0.0646
21 0 1 14.6768 0.4985
21 0 2 0.3659 0.9547
21 0 3 -18.2903 -1.4559
21 0 4 19.9356 -1.2865
21 0 5 13.0058 0.9522
21 0 6 -4.2285 0.3146
21 0 7 -23.7113 -1.0682
21 0 8 12.7547 -0.5587
21 0 9 4.8155 0.1491
21 0 10 -4.9263 0.6851
21 0 11 -29.9081 0.0018
21 0 12 6.8068 -0.3062
21 0 13 -1.4936 -0.2394
21 0 14 5.3511 -0.5623
21 0 15 -3.8479 0.6159
21 0 16 8.1269 0.4979
21 0 17 1.5542 -0.7880
21 0 18 0.6899 -0.6333
21 0 19 -9.3976 0.9303
21 0 20 0.3365 0.4100
21 0 21 4.7246 -0.8334
21 0 22 -3.8393 -0.4879
21 0 23 -1.4050 0.5632
21 0 24 6.4319 0.0813
21 0 25 3.3597 -0.1837
21 0 26 2.2848 0.1177
21 0 27 1.9256 -0.2813
21 0 28 -1.7366 -0.3591
21 0 29 -2.1500 0.7148
21 0 30 1.6196 0.1028
21 1 1 -1.8804 0.6571
21 1 2 -2.5859 -0.2612
21 1 3 6.6986 -0.8661
21 1 4 10.7837 1.5429
21 1 5 -0.0777 0.8995
21 1 6 6.7586 -0.2975
21 1 7 0.4474 -0.4529
21 1 8 -1.8005 0.5585
21 1 9 4.1705 0.3226
21 1 10 0.1566 0.1452
21 1 11 -0.7433 -0.5367
21 1 12 -12.5292 -0.2205
21 1 13 10.0684 0.0908
21 1 14 6.4564 0.3279
21 1 15 -6.2343 0.4107
21 1 16 -11.6938 -0.3742
21 1 17 2.2502 -0.5534
21 1 18 2.8961 0.6863
21 1 19 -4.2828 0.3408
21 1 20 0.7294 -0.5967
21 1 21 3.3105 -0.1772
21 1 22 1.3469 0.6166
21 1 23 -2.2891 0.1647
21 1 24 5.1858 -0.4597
21 1 25 1.0524 -0.0806
21 1 26 -4.1490 0.1357
21 1 27 -1.0177 -0.1318
21 1 28 1.6171 0.2089
21 1 29 -0.4590 -0.0746
21 1 30 -2.6874 -0.2788
21 2 1 -11.0624 -2.7365
21 2 2 3.7755 0.6150
21 2 3 15.7969 -0.6227
21 2 4 -8.6105 0.2204
21 2 5 -13.5435 -0.6159
21 2 6 11.4071 0.1168
21 2 7 23.2634 -0.0138
21 2 8 -10.2341 -0.2523
21 2 9 3.3969 0.3035
21 2 10 6.8010 -0.0177
21 2 11 19.3687 -0.1607
21 2 12 0.5133 -0.1772
21 2 13 -7.8522 0.0133
21 2 14 10.1822 -0.1067
21 2 15 -12.9092 0.1892
21 2 16 3.5665 0.0353
21 2 17 -12.1424 0.1228
21 2 18 4.8760 -0.0534
21 2 19 1.3349 -0.2608
21 2 20 -1.0868 -0.0316
21 2 21 -3.1101 0.1808
21 2 22 4.5654 0.0807
21 2 23 3.9104 -0.2023
21 2 24 2.3190 -0.1688
21 2 25 1.7198 0.2542
21 2 26 0.3231 0.1457
21 2 27 0.3338 -0.1231
21 2 28 2.3789 -0.0867
21 2 29 0.3152 -0.3369
21 2 30 -1.8855 0.2972
21 3 1 0.6460 0.1225
21 3 2 1.2120 0.4168
21 3 3 -8.9968 0.3711
21 3 4 5.6629 0.1658
21 3 5 -9.5501 -0.3617
21 3 6 0.4972 -0.3992
21 3 7 -11.2463 0.1299
21 3 8 14.7697 0.4529
21 3 9 -3.7436 -0.1481
21 3 10 -5.6080 -0.2617
21 3 11 2.7696 -0.1672
21 3 12 19.8010 0.0754
21 3 13 -0.4279 0.0000
21 3 14 -8.9846 -0.0722
21 3 15 3.2495 0.2292
21 3 16 10.3138 0.0686
21 3 17 -3.3914 -0.0285
21 3 18 -2.9610 0.0949
21 3 19 -1.4995 -0.1298
21 3 20 0.8414 -0.0233
21 3 21 2.4889 -0.1136
21 3 22 0.2349 -0.0599
21 3 23 10.9609 0.0330
21 3 24 -3.1702 0.1958
21 3 25 4.3811 0.0004
21 3 26 -0.8963 -0.2689
21 3 27 6.3048 -0.1775
21 3 28 -7.0629 -0.0576
21 3 29 -0.2946 0.2645
21 4 1 4.8285 -1.2402
21 4 2 -6.9967 -0.1997
21 4 3 -3.5976 -0.6760
21 4 4 3.2514 0.0937
21 4 5 7.9867 -0.5230
21 4 6 -4.7808 -0.4300
21 4 7 -12.2509 -0.0410
21 4 8 21.5741 0.0078
21 4 9 -1.4770 -0.2640
21 4 10 4.0001 -0.1774
21 4 11 -1.9623 0.1433
21 4 12 6.5497 0.1563
21 4 13 -6.8793 -0.0588
21 4 14 -0.9523 -0.2312
21 4 15 6.9150 0.0633
21 4 16 0.4003 -0.2989
21 4 17 2.6137 0.0134
21 4 18 -4.4814 0.1741
21 4 19 -2.2260 0.0509
21 4 20 -0.8255 -0.0475
21 4 21 -0.1127 0.1623
21 4 22 -3.2845 0.0835
21 4 23 -1.3076 -0.0668
21 4 24 0.2191 -0.1309
21 4 25 -1.6786 0.1353
21 4 26 1.4051 0.1638
21 4 27 -1.4389 -0.0028
21 4 28 -9.0295 0.1063
21 4 29 1.8411 -0.2770
21 5 1 1.2102 0.1461
21 5 2 13.0542 0.8614
21 5 3 7.6125 -0.1979
21 5 4 -4.3963 -0.4815
21 5 5 -3.5611 0.0156
21 5 6 11.5773 0.2128
21 5 7 14.4590 0.2276
21 5 8 -4.6489 -0.4729
21 5 9 -3.8177 -0.0556
21 5 10 13.7498 0.0939
21 5 11 7.7665 0.1207
21 5 12 -19.9197 -0.0868
21 5 13 -0.6391 -0.1502
21 5 14 12.2530 0.1502
21 5 15 -1.6199 -0.0844
21 5 16 -5.8215 -0.4213
21 5 17 -8.5373 -0.0183
21 5 18 3.4327 0.0370
21 5 19 1.8093 0.1180
21 5 20 1.5149 0.0221
21 5 21 -1.0166 0.0737
21 5 22 -2.0643 -0.0919
21 5 23 -0.3931 -0.1684
21 5 24 0.0633 0.1168
21 5 25 1.2525 0.0837
21 5 26 -4.4637 -0.1466
21 5 27 1.3488 -0.1716
21 5 28 1.1824 0.0523
21 5 29 7.2498 -0.1662
21 6 1 -1.8166 0.5194
21 6 2 -2.7904 -0.3118
21 6 3 -8.8959 -0.0572
21 6 4 -11.3948 0.1167
21 6 5 -8.8396 -0.0956
21 6 6 9.6955 -0.3522
21 6 7 -6.1970 0.0089
21 6 8 -7.4465 -0.2000
21 6 9 -2.6399 -0.2766
21 6 10 5.0818 0.0805
21 6 11 -11.9487 0.0920
21 6 12 -1.6692 -0.0823
21 6 13 10.5979 0.1325
21 6 14 -5.6351 0.2219
21 6 15 -6.9523 -0.1060
21 6 16 -4.0500 -0.0096
21 6 17 -0.0080 0.2651
21 6 18 0.9980 0.0439
21 6 19 -5.2339 -0.0052
21 6 20 -2.4015 -0.0951
21 6 21 -1.5239 0.1233
21 6 22 0.4650 0.0009
21 6 23 1.0834 -0.0052
21 6 24 1.9309 0.0341
21 6 25 2.3495 -0.1272
21 6 26 2.9951 -0.1826
21 6 27 2.9694 0.0369
21 6 28 7.3079 0.2169
21 7 1 3.3511 0.7134
21 7 2 -6.8605 0.1111
21 7 3 -2.3476 0.6450
21 7 4 5.9846 0.1265
21 7 5 19.6127 -0.1623
21 7 6 -5.4883 -0.2267
21 7 7 -0.2413 -0.0114
21 7 8 5.5349 -0.0208
21 7 9 14.6804 0.2438
21 7 10 -13.6551 0.1447
21 7 11 -3.0865 0.0122
21 7 12 14.6039 -0.2132
21 7 13 2.9382 -0.0507
21 7 14 -7.4404 -0.0761
21 7 15 -4.3270 0.1151
21 7 16 9.2699 0.0676
21 7 17 3.3948 -0.1503
21 7 18 -0.6847 -0.0876
21 7 19 -4.0288 -0.0352
21 7 20 1.7746 -0.1315
21 7 21 3.2842 -0.0831
21 7 22 3.3844 -0.0930
21 7 23 3.2297 0.0717
21 7 24 -3.7390 0.0329
21 7 25 0.4420 -0.0921
21 7 26 0.0313 0.2240
21 7 27 -3.9599 -0.0778
21 8 1 -5.2908 2.3909
21 8 2 -4.5307 -0.6402
21 8 3 -5.3249 0.7173
21 8 4 5.6565 -0.2596
21 8 5 -1.5719 -0.2982
21 8 6 -12.6272 -0.1667
21 8 7 0.5555 -0.3020
21 8 8 4.5198 0.1688
21 8 9 -3.1133 0.1233
21 8 10 -3.8882 -0.0616
21 8 11 9.7252 -0.0194
21 8 12 1.8635 0.0913
21 8 13 -5.1874 0.0331
21 8 14 -1.1676 0.0026
21 8 15 7.8334 -0.2389
21 8 16 2.1019 0.1020
21 8 17 -2.8449 -0.0760
21 8 18 1.4589 0.1629
21 8 19 4.2498 -0.0498
21 8 20 -0.5142 -0.0361
21 8 21 -2.3941 0.0178
21 8 22 -1.7318 -0.0346
21 8 23 -0.6804 0.0092
21 8 24 -1.7482 0.2008
21 8 25 -2.1746 -0.1045
21 8 26 0.6322 0.1245
21 8 27 -2.8186 0.0622
21 9 1 4.8172 -0.0742
21 9 2 0.3451 -1.3562
21 9 3 8.4718 -0.1329
21 9 4 0.1514 0.3458
21 9 5 0.4064 0.4237
21 9 6 3.3715 -0.0549
21 9 7 10.7914 0.2116
21 9 8 -2.9131 0.2653
21 9 9 1.2417 0.1313
21 9 10 10.4611 -0.1548
21 9 11 -2.8685 -0.1941
21 9 12 -6.7039 0.0893
21 9 13 -6.3031 0.1276
21 9 14 7.4844 -0.2809
21 9 15 -0.4014 -0.0584
21 9 16 -7.4936 0.0699
21 9 17 -2.6589 0.0154
21 9 18 3.8965 -0.0641
21 9 19 0.1397 -0.0957
21 9 20 4.6976 0.0279
21 9 21 0.9840 0.1022
21 9 22 4.7907 -0.0072
21 9 23 0.9139 -0.0439
21 9 24 4.8430 0.0967
21 9 25 -4.4255 0.1135
21 9 26 -0.7992 0.1360
21 10 1 -1.4000 -1.4898
21 10 2 1.3080 1.1160
21 10 3 7.9189 -0.2220
21 10 4 -6.8492 -0.2238
21 10 5 -0.2726 0.3175
21 10 6 7.8906 0.2152
21 10 7 7.8283 0.2244
21 10 8 -4.7728 -0.2103
21 10 9 5.6949 0.0998
21 10 10 1.9049 0.1041
21 10 11 4.2937 -0.1035
21 10 12 -2.6336 0.0728
21 10 13 5.2526 -0.1787
21 10 14 0.3390 -0.0140
21 10 15 -1.7113 -0.0647
21 10 16 -1.2613 0.0910
21 10 17 7.1742 -0.0844
21 10 18 0.0852 0.0274
21 10 19 2.7372 -0.0532
21 10 20 2.4058 0.3154
21 10 21 1.9177 -0.0742
21 10 22 -4.1508 -0.0142
21 10 23 -0.5089 0.0926
21 10 24 -5.2768 0.1211
21 10 25 -0.8437 0.0800
21 11 1 5.9210 0.4865
21 11 2 1.1225 0.5141
21 11 3 1.4615 0.1293
21 11 4 -2.9706 -0.3064
21 11 5 6.1154 -0.1443
21 11 6 2.0015 -0.0271
21 11 7 2.6107 -0.0030
21 11 8 1.3420 0.0011
21 11 9 3.9633 -0.0114
21 11 10 -2.3829 -0.1219
21 11 11 3.0591 0.1813
21 11 12 2.3329 -0.0330
21 11 13 -1.9183 -0.0247
21 11 14 -3.9637 -0.0188
21 11 15 -0.7574 0.0441
21 11 16 6.2543 0.0268
21 11 17 1.8889 0.0209
21 11 18 -2.8886 -0.0912
21 11 19 -1.9689 -0.0490
21 11 20 -7.3103 0.0457
21 11 21 -0.1513 0.0316
21 11 22 -2.3467 -0.1250
21 11 23 -2.9896 0.3063
21 12 1 6.9605 0.0659
21 12 2 -3.8323 -0.7270
21 12 3 -1.5097 -0.1322
21 12 4 5.1197 0.0909
21 12 5 10.2001 -0.3674
21 12 6 -5.5011 -0.1155
21 12 7 -2.8563 -0.1612
21 12 8 -0.0617 0.1273
21 12 9 5.7391 -0.1232
21 12 10 -3.7384 0.0875
21 12 11 -1.0269 -0.0785
21 12 12 1.7541 0.0548
21 12 13 4.4635 -0.0664
21 12 14 2.7569 0.0481
21 12 15 6.2741 0.0025
21 12 16 0.4782 -0.0556
21 12 17 -1.1564 -0.1258
21 12 18 -1.3451 0.1301
21 12 19 -0.6729 0.0629
21 12 20 0.5648 -0.1352
21 12 21 6.3611 -0.0540
21 12 22 0.5914 0.0385
21 13 1 -1.3997 -0.3318
21 13 2 -4.4054 0.4605
21 13 3 2.1560 -0.0947
21 13 4 3.0022 -0.2985
21 13 5 -5.7583 -0.0776
21 13 6 -1.2329 0.1602
21 13 7 -0.2176 0.2402
21 13 8 6.4460 -0.2434
21 13 9 -2.3621 -0.1048
21 13 10 1.2057 0.2354
21 13 11 -0.4736 -0.1329
21 13 12 0.2789 0.0021
21 13 13 1.9331 0.0120
21 13 14 3.1810 0.0353
21 13 15 -2.9665 0.0512
21 13 16 -4.6651 -0.1883
21 13 17 -0.3780 0.1273
21 13 18 -0.1334 -0.0537
21 13 19 3.2146 0.1099
21 13 20 4.5215 -0.2120
21 14 1 0.8303 0.3037
21 14 2 2.2812 -0.0220
21 14 3 7.0686 -0.0287
21 14 4 -8.4595 -0.0273
21 14 5 -2.4516 0.0822
21 14 6 -1.8474 -0.0801
21 14 7 4.4749 -0.1646
21 14 8 -2.9189 -0.0846
21 14 9 -2.4981 0.0026
21 14 10 4.7946 -0.0397
21 14 11 2.9827 -0.0343
21 14 12 2.1629 0.1051
21 14 13 0.2359 0.0040
21 14 14 -0.1515 0.0219
21 14 15 -1.9664 -0.0956
21 14 16 -1.2387 -0.0098
21 14 17 1.6062 0.1499
21 14 18 1.7416 -0.1033
21 15 1 5.8985 0.3591
21 15 2 1.4788 -0.2066
21 15 3 -6.9107 0.1456
21 15 4 -4.1708 0.3708
21 15 5 -4.1365 -0.0178
21 15 6 2.0025 0.0492
21 15 7 -2.4084 -0.2395
21 15 8 -1.5768 0.0516
21 15 9 6.0045 0.0947
21 15 10 1.6507 -0.0731
21 15 11 4.4403 -0.1363
21 15 12 2.2371 0.0009
21 15 13 -3.2272 -0.0943
21 15 14 -0.4991 -0.0413
21 15 15 -2.5588 0.0599
21 15 16 3.5418 0.2312
21 16 1 -4.7926 0.5757
21 16 2 -2.9619 -0.0317
21 16 3 -5.2827 0.3422
21 16 4 5.4259 -0.2380
21 16 5 -2.7543 -0.0192
21 16 6 2.0410 0.1322
21 16 7 -1.1648 -0.0557
21 16 8 1.0387 -0.0748
21 16 9 0.0303 -0.1075
21 16 10 0.9859 -0.0955
21 16 11 1.5504 0.1279
21 16 12 0.6263 0.0596
21 16 13 1.2058 0.0988
21 17 1 -1.2120 -0.0816
21 17 2 -1.7304 -0.2280
21 17 3 4.7643 -0.0880
21 17 4 1.0865 -0.0246
21 17 5 1.5385 0.4070
21 17 6 2.1614 -0.0027
21 17 7 2.3115 -0.3393
21 17 8 3.7306 0.5905
21 17 9 -0.2970 0.0484
22 0 0 -33.8208 -2.1033
22 0 1 -6.6391 -1.2104
22 0 2 12.0742 2.3429
22 0 3 3.4894 0.3288
22 0 4 -11.3630 -0.8551
22 0 5 -9.9204 -0.1317
22 0 6 7.4836 0.0249
22 0 7 2.9203 0.0265
22 0 8 5.0607 0.4198
22 0 9 -12.5002 -0.2238
22 0 10 6.4524 -0.6882
22 0 11 -4.7666 -0.6834
22 0 12 12.3051 0.7117
22 0 13 -2.7076 0.8198
22 0 14 -1.0778 -1.0114
22 0 15 -0.2318 -0.5570
22 0 16 -0.2965 0.6184
22 0 17 6.3486 -0.0548
22 0 18 2.1038 -0.4665
22 0 19 5.0529 0.1343
22 0 20 -1.3325 -0.0677
22 0 21 7.6382 -0.3602
22 0 22 0.5176 0.2173
22 0 23 -0.7328 0.2044
22 0 24 3.7801 -0.4658
22 0 25 -1.9881 -0.3506
22 0 26 -0.5632 0.5993
22 0 27 2.0682 0.1780
22 0 28 3.3097 -0.4404
22 0 29 -0.5991 -0.2044
22 1 0 -11.1642 0.8310
22 1 1 15.9379 2.3837
22 1 2 -10.8664 -0.1925
22 1 3 -11.3528 -1.2923
22 1 4 -9.1374 -0.1342
22 1 5 -9.5692 0.3237
22 1 6 5.9457 -0.1970
22 1 7 -12.2315 -0.0411
22 1 8 2.6643 -0.0328
22 1 9 -12.8090 -0.4420
22 1 10 1.4770 0.1998
22 1 11 -0.1256 0.3626
22 1 12 -8.8527 0.5244
22 1 13 2.8748 -0.5352
22 1 14 -1.0943 -0.5039
22 1 15 5.7753 0.6632
22 1 16 -6.1781 0.1235
22 1 17 11.0656 -0.3262
22 1 18 0.5534 0.2602
22 1 19 -5.1683 0.3560
22 1 20 -4.4363 -0.2387
22 1 21 1.8481 0.0389
22 1 22 0.8338 0.0229
22 1 23 -4.9708 -0.0353
22 1 24 -0.4278 -0.2229
22 1 25 -0.3935 0.3263
22 1 26 -0.2808 0.1388
22 1 27 1.8338 -0.5703
22 1 28 -2.8195 0.2475
22 1 29 -3.8747 0.0882
22 2 0 19.9550 1.5922
22 2 1 1.0179 -0.0278
22 2 2 -16.7325 -0.4002
22 2 3 -8.8047 -0.7029
22 2 4 5.7134 0.4930
22 2 5 -3.4706 0.0434
22 2 6 -1.1202 -0.0229
22 2 7 -7.1020 -0.2350
22 2 8 -5.1975 0.2717
22 2 9 5.6303 -0.0226
22 2 10 -3.7254 -0.5485
22 2 11 2.4238 0.1268
22 2 12 -11.4241 0.1167
22 2 13 -0.4182 -0.0904
22 2 14 2.7755 -0.0749
22 2 15 -0.9187 0.1008
22 2 16 4.5205 -0.3037
22 2 17 -0.9988 -0.1008
22 2 18 2.7537 0.2489
22 2 19 1.5715 -0.0253
22 2 20 3.7293 -0.2888
22 2 21 -0.8817 -0.0706
22 2 22 0.3908 0.3882
22 2 23 -2.2038 -0.1177
22 2 24 -1.1444 -0.2874
22 2 25 -1.3200 0.0719
22 2 26 1.8229 0.0149
22 2 27 -1.4072 0.0132
22 2 28 -0.5790 0.1939
22 2 29 -1.8615 0.3134
22 3 0 -7.0341 -1.3889
22 3 1 -3.1763 -1.2821
22 3 2 0.4621 0.0422
22 3 3 11.1332 0.0992
22 3 4 2.3362 0.3300
22 3 5 11.5153 -0.4297
22 3 6 4.1956 -0.0698
22 3 7 -1.9635 0.0780
22 3 8 -2.3005 0.2183
22 3 9 3.9520 -0.2518
22 3 10 -2.5767 -0.2337
22 3 11 -2.3266 0.5170
22 3 12 -0.0680 0.3021
22 3 13 2.1718 0.0199
22 3 14 -5.1021 -0.1950
22 3 15 9.2870 0.1723
22 3 16 3.1701 -0.1098
22 3 17 -4.1072 0.1278
22 3 18 -1.2389 0.0292
22 3 19 6.9178 -0.1258
22 3 20 4.7773 -0.0348
22 3 21 -3.9287 0.2773
22 3 22 -6.7110 0.0643
22 3 23 5.3554 -0.3214
22 3 24 -0.6802 -0.1854
22 3 25 0.5351 0.1906
22 3 26 -2.0204 0.1282
22 3 27 3.8735 0.0323
22 3 28 1.2865 -0.2607
22 3 29 4.1953 0.1386
22 4 0 -12.5850 1.6563
22 4 1 6.1108 -0.7475
22 4 2 5.3592 0.4731
22 4 3 -0.4020 0.0131
22 4 4 -10.9494 -0.1551
22 4 5 5.8923 0.1104
22 4 6 -1.2577 0.2124
22 4 7 -7.7104 0.1871
22 4 8 3.3361 -0.2106
22 4 9 -11.5684 -0.0964
22 4 10 -2.4703 0.1561
22 4 11 -4.5684 -0.0525
22 4 12 10.1184 -0.3887
22 4 13 -4.5547 -0.0741
22 4 14 3.7254 0.1449
22 4 15 -0.0233 0.2051
22 4 16 -2.0564 -0.1024
22 4 17 -0.3871 0.0880
22 4 18 1.4022 0.1418
22 4 19 2.0404 -0.1975
22 4 20 0.4111 0.0568
22 4 21 -2.2840 -0.0565
22 4 22 3.6990 -0.0747
22 4 23 0.3582 0.0808
22 4 24 3.3137 0.2835
22 4 25 -3.3568 -0.1113
22 4 26 1.3113 -0.1912
22 4 27 2.6307 -0.0254
22 4 28 -1.3878 0.5211
22 4 29 4.7627 -0.2235
22 5 0 5.8401 0.2688
22 5 1 -9.6337 -0.4621
22 5 2 -12.2538 0.0551
22 5 3 3.4036 -0.7929
22 5 4 4.8155 0.1207
22 5 5 -2.7337 0.1650
22 5 6 -13.7745 0.2060
22 5 7 7.0067 -0.1938
22 5 8 -4.7472 -0.1006
22 5 9 -5.8130 -0.1323
22 5 10 -9.2164 0.2305
22 5 11 5.7105 -0.0555
22 5 12 -10.9573 -0.4166
22 5 13 9.1049 0.0256
22 5 14 -5.8100 0.1910
22 5 15 -1.1057 0.2246
22 5 16 1.5639 0.0721
22 5 17 14.0149 0.2006
22 5 18 2.8544 -0.0841
22 5 19 -1.5819 -0.0265
22 5 20 -4.3656 0.0356
22 5 21 6.4452 -0.0700
22 5 22 0.0556 -0.0537
22 5 23 -4.9090 -0.0952
22 5 24 -2.7266 0.1013
22 5 25 2.7141 0.0073
22 5 26 1.6882 -0.1862
22 5 27 -0.6648 0.1516
22 5 28 -3.7682 0.1417
22 6 0 3.2489 -1.2245
22 6 1 -9.4537 0.4584
22 6 2 -10.1138 -0.0627
22 6 3 13.2149 -0.0749
22 6 4 6.7109 0.2119
22 6 5 -7.4795 -0.0422
22 6 6 -8.8500 -0.1817
22 6 7 3.4162 0.3198
22 6 8 -5.2825 -0.2534
22 6 9 3.2898 -0.0120
22 6 10 5.0657 0.0032
22 6 11 -3.9413 0.1726
22 6 12 0.9581 -0.2966
22 6 13 2.2140 0.0790
22 6 14 0.5677 0.1206
22 6 15 -1.2670 0.0991
22 6 16 7.9301 -0.0108
22 6 17 0.2375 -0.0489
22 6 18 2.7553 -0.2228
22 6 19 -6.2622 0.1854
22 6 20 5.9259 0.0522
22 6 21 0.8775 0.0902
22 6 22 -2.4819 -0.1544
22 6 23 -2.3711 -0.0592
22 6 24 -0.8985 0.2198
22 6 25 1.5814 0.1890
22 6 26 -1.8637 0.0653
22 6 27 -4.8816 -0.0650
22 6 28 -0.0757 -0.2019
22 7 0 -13.7766 -1.1990
22 7 1 8.9654 -0.5745
22 7 2 13.0654 -0.3321
22 7 3 -10.9774 -0.1049
22 7 4 -15.2047 -0.1396
22 7 5 0.0690 0.1079
22 7 6 -0.6352 0.2154
22 7 7 -13.8132 -0.1831
22 7 8 -8.2716 0.0153
22 7 9 4.0317 0.0740
22 7 10 -2.0263 -0.2998
22 7 11 -4.6898 -0.1503
22 7 12 -0.2856 0.2581
22 7 13 -6.5725 0.2437
22 7 14 2.5040 -0.1728
22 7 15 0.5003 -0.1962
22 7 16 -2.0380 -0.1448
22 7 17 -8.7393 0.0014
22 7 18 -5.6586 0.0319
22 7 19 2.9652 -0.0624
22 7 20 -0.6231 -0.1042
22 7 21 -5.1004 0.0872
22 7 22 -3.7278 -0.0477
22 7 23 6.3908 0.0319
22 7 24 0.7956 -0.1008
22 7 25 -0.0399 -0.1824
22 7 26 -2.1805 0.0997
22 7 27 2.7145 0.2090
22 8 0 -5.3020 -2.0731
22 8 1 11.1517 -0.1029
22 8 2 12.9989 -0.3575
22 8 3 -5.6270 0.5986
22 8 4 -3.6268 -0.3739
22 8 5 7.9080 -0.0794
22 8 6 -0.2926 0.2098
22 8 7 -2.0373 0.1265
22 8 8 -0.1978 -0.0355
22 8 9 -3.1246 0.1612
22 8 10 -7.6491 -0.1481
22 8 11 -0.9146 0.0097
22 8 12 -2.2262 -0.0282
22 8 13 -0.5577 0.0235
22 8 14 -0.7570 -0.0709
22 8 15 1.8178 -0.0355
22 8 16 -3.1640 0.0584
22 8 17 -4.6893 0.0134
22 8 18 1.2551 -0.0774
22 8 19 -1.2256 0.0877
22 8 20 -3.8641 0.0267
22 8 21 -2.2906 0.1624
22 8 22 3.0584 0.0583
22 8 23 -1.3419 0.0107
22 8 24 -1.0375 0.0428
22 8 25 -0.9252 -0.2058
22 8 26 3.5700 0.0801
22 9 0 6.8231 0.8309
22 9 1 -2.3270 2.4066
22 9 2 -10.8271 -0.3185
22 9 3 -2.1940 0.1272
22 9 4 6.5104 0.0218
22 9 5 -12.9366 -0.1764
22 9 6 -8.1306 -0.4365
22 9 7 -0.5571 -0.0133
22 9 8 -4.4999 -0.2719
22 9 9 -7.5671 -0.0036
22 9 10 -1.8445 0.2960
22 9 11 1.7403 0.0217
22 9 12 3.4939 0.0501
22 9 13 0.6099 -0.0483
22 9 14 2.3715 0.0158
22 9 15 -2.9000 -0.1940
22 9 16 -2.8678 0.0574
22 9 17 3.5196 0.0162
22 9 18 3.2818 0.0302
22 9 19 -4.4430 0.0410
22 9 20 -7.5987 0.0766
22 9 21 4.1934 0.0330
22 9 22 -1.9259 0.0377
22 9 23 -4.3345 -0.1198
22 9 24 -3.6659 -0.1943
22 9 25 1.4404 -0.1613
22 10 0 11.4106 1.9336
22 10 1 -4.6694 -0.3752
22 10 2 -6.1461 -0.6312
22 10 3 0.7509 -0.9184
22 10 4 2.6147 0.2636
22 10 5 -7.0236 0.1664
22 10 6 1.0838 -0.3379
22 10 7 0.2450 -0.1024
22 10 8 -5.6350 -0.1206
22 10 9 2.8491 0.0304
22 10 10 -2.6780 -0.0789
22 10 11 -1.2311 0.0893
22 10 12 -9.1998 -0.0392
22 10 13 -1.9271 0.0598
22 10 14 -2.6163 0.0240
22 10 15 -1.1488 0.0390
22 10 16 0.4462 0.0886
22 10 17 3.3875 0.1136
22 10 18 -0.7871 0.0864
22 10 19 1.3460 -0.1482
22 10 20 2.1974 -0.1365
22 10 21 0.8833 -0.0081
22 10 22 0.2413 -0.1051
22 10 23 3.2355 -0.1716
22 10 24 0.4206 0.0088
22 11 0 -3.6207 -0.8253
22 11 1 -5.8886 -2.0577
22 11 2 3.9478 -0.1896
22 11 3 3.7309 0.4795
22 11 4 -6.6010 -0.1694
22 11 5 -0.2813 -0.0403
22 11 6 -1.0844 0.0958
22 11 7 0.3037 0.2357
22 11 8 -2.3031 0.0601
22 11 9 3.4353 -0.0275
22 11 10 -2.9260 -0.2244
22 11 11 2.9004 0.1303
22 11 12 -2.4706 -0.0156
22 11 13 5.7137 -0.0967
22 11 14 0.7261 0.0251
22 11 15 4.7355 0.1039
22 11 16 2.2619 -0.0078
22 11 17 -5.3157 -0.1494
22 11 18 -3.5544 0.1034
22 11 19 5.5881 -0.1277
22 11 20 2.5372 -0.0350
22 11 21 2.1790 -0.0593
22 11 22 -2.0199 -0.2344
22 11 23 4.8895 0.0534
22 12 0 -13.5943 -0.1499
22 12 1 3.3293 0.0228
22 12 2 4.1342 0.5464
22 12 3 -0.8380 0.2339
22 12 4 -3.0709 -0.1024
22 12 5 1.6689 0.0651
22 12 6 1.4894 0.1604
22 12 7 0.6765 -0.0973
22 12 8 -1.3936 0.0254
22 12 9 -2.8144 0.0606
22 12 10 -3.3982 -0.0792
22 12 11 1.7804 -0.1874
22 12 12 3.2790 0.1186
22 12 13 -0.5400 0.0357
22 12 14 -0.0296 0.0160
22 12 15 -0.5057 0.0758
22 12 16 -0.2241 0.0292
22 12 17 -1.3850 -0.0617
22 12 18 4.6143 -0.1479
22 12 19 -0.4479 -0.0503
22 12 20 1.5510 0.1213
22 12 21 -2.5017 0.0478
22 13 0 9.1520 -0.1649
22 13 1 8.4201 0.5426
22 13 2 3.3198 0.2653
22 13 3 -1.6526 -0.3576
22 13 4 11.4669 0.1407
22 13 5 -1.2713 0.0581
22 13 6 6.3325 -0.0133
22 13 7 -7.3538 -0.0963
22 13 8 0.2746 -0.0293
22 13 9 -5.5195 0.0107
22 13 10 -1.9775 0.0811
22 13 11 3.9634 -0.0696
22 13 12 -3.9596 0.0058
22 13 13 1.2224 -0.0858
22 13 14 -2.5706 0.1096
22 13 15 2.3411 0.0850
22 13 16 1.7387 -0.0169
22 13 17 6.1659 0.0419
22 13 18 3.3400 -0.1894
22 13 19 0.0239 0.3684
22 13 20 1.4873 -0.1021
22 14 0 13.0710 -0.6928
22 14 1 -2.6583 0.1669
22 14 2 -4.8761 0.0771
22 14 3 0.8930 0.1283
22 14 4 0.8171 0.0459
22 14 5 2.6792 -0.1437
22 14 6 -4.1929 0.0266
22 14 7 1.9125 -0.0004
22 14 8 0.5744 -0.0678
22 14 9 1.2619 -0.0335
22 14 10 1.0253 0.1113
22 14 11 -6.3104 -0.0299
22 14 12 -1.9417 -0.0151
22 14 13 -3.3076 -0.1195
22 14 14 -0.8319 0.1254
22 14 15 -0.1825 -0.0779
22 14 16 -1.0027 -0.0903
22 14 17 0.3816 -0.0803
22 14 18 -1.8881 -0.2151
22 15 0 -10.3145 -0.1214
22 15 1 -3.0570 -0.0595
22 15 2 3.3152 -0.0397
22 15 3 -0.3680 -0.1634
22 15 4 1.1841 0.0709
22 15 5 0.5259 0.1056
22 15 6 2.1136 0.2328
22 15 7 -2.8104 -0.0556
22 15 8 0.0041 -0.0657
22 15 9 -0.4311 0.1585
22 15 10 -2.3551 -0.0072
22 15 11 -4.4940 -0.0086
22 15 12 2.2401 0.2443
22 15 13 -1.9038 0.0494
22 15 14 2.1347 -0.1516
22 15 15 -3.2893 -0.2704
22 16 0 2.7503 -0.0555
22 16 1 2.0287 -0.1217
22 16 2 7.5647 -0.4159
22 16 3 -1.6531 0.2209
22 16 4 0.2803 -0.0836
22 16 5 -10.3151 0.0271
22 16 6 0.4556 -0.0018
22 16 7 -5.9373 0.0520
22 16 8 2.9530 0.2409
22 16 9 -3.0214 -0.2080
22 16 10 4.9310 0.1105
22 16 11 1.5206 -0.2617
22 16 12 4.4861 -0.2062
22 17 0 4.8911 0.3338
22 17 1 -1.9740 0.1739
22 17 2 -6.3282 0.1560
22 17 3 -2.7363 0.0313
22 17 4 -3.5049 -0.1500
22 17 5 -6.0627 0.0080
22 17 6 -1.8954 -0.0086
22 17 7 -4.1704 -0.0914
23 0 1 11.8293 -0.2492
23 0 2 2.6973 0.0602
23 0 3 -3.9158 -1.7182
23 0 4 -12.0710 -0.0255
23 0 5 16.1879 1.4027
23 0 6 12.8269 0.0450
23 0 7 -3.6000 -0.9605
23 0 8 -8.5627 -0.2645
23 0 9 8.5187 0.5841
23 0 10 19.9462 0.6514
23 0 11 -1.6044 -0.1685
23 0 12 -10.6549 -0.3561
23 0 13 0.7281 -0.1948
23 0 14 -1.1508 -0.0918
23 0 15 5.4637 1.0679
23 0 16 -12.5350 0.4197
23 0 17 3.3156 -1.2678
23 0 18 -3.2789 -0.0664
23 0 19 4.0754 0.9703
23 0 20 -10.8707 -0.1036
23 0 21 3.3492 -0.8585
23 0 22 -2.5173 0.2762
23 0 23 -5.6334 0.5782
23 0 24 -6.7806 -0.1204
23 0 25 2.7623 -0.0591
23 0 26 -2.7548 0.1146
23 0 27 -0.0151 -0.2920
23 0 28 0.1015 0.2529
23 0 29 1.9954 0.7044
23 1 1 2.6877 0.0776
23 1 2 -10.9713 -1.1968
23 1 3 3.4508 0.5480
23 1 4 10.6794 0.8209
23 1 5 -5.3061 0.3995
23 1 6 0.6616 -0.4613
23 1 7 -0.2761 -0.2281
23 1 8 8.3626 0.3567
23 1 9 -8.0680 0.3134
23 1 10 7.7887 -0.1141
23 1 11 5.4660 -0.5175
23 1 12 1.4521 -0.0314
23 1 13 -6.5406 -0.0647
23 1 14 3.5325 0.2262
23 1 15 11.2327 0.2007
23 1 16 -9.3164 -0.5954
23 1 17 -4.9413 -0.1956
23 1 18 -0.2842 0.5210
23 1 19 5.2714 -0.0153
23 1 20 1.4992 -0.5959
23 1 21 -1.5944 0.1178
23 1 22 2.7182 0.4453
23 1 23 1.0922 -0.1560
23 1 24 2.3277 -0.3627
23 1 25 2.4642 -0.0415
23 1 26 -0.1155 0.0539
23 1 27 -2.5205 0.0275
23 1 28 1.8408 0.1014
23 1 29 4.3859 -0.3290
23 2 1 0.3471 -0.5292
23 2 2 0.8164 0.4558
23 2 3 13.3944 1.4186
23 2 4 14.4548 0.3707
23 2 5 -10.8700 -0.7854
23 2 6 -9.8203 0.0257
23 2 7 0.4858 -0.1802
23 2 8 12.2972 0.4834
23 2 9 -11.9975 -0.0962
23 2 10 -10.9870 -0.1045
23 2 11 -2.2221 0.0797
23 2 12 3.8343 0.2615
23 2 13 6.6178 0.0885
23 2 14 -7.1716 0.1613
23 2 15 5.9194 -0.2205
23 2 16 -1.6034 0.0061
23 2 17 7.4698 0.3128
23 2 18 -5.2984 -0.0266
23 2 19 0.6673 -0.0665
23 2 20 -0.5829 0.0281
23 2 21 -3.4383 0.2892
23 2 22 -7.2406 -0.0488
23 2 23 -1.3085 -0.2899
23 2 24 3.6085 0.2111
23 2 25 -7.3814 0.2699
23 2 26 -0.1297 -0.1493
23 2 27 -1.3780 -0.1528
23 2 28 2.3269 -0.1222
23 2 29 -0.2109 0.0244
23 3 1 -4.0808 0.6457
23 3 2 0.6509 0.2427
23 3 3 -9.6872 -0.0350
23 3 4 -16.6083 0.6680
23 3 5 5.1301 0.1460
23 3 6 -2.4194 -0.2938
23 3 7 -4.5625 0.2079
23 3 8 -3.7348 0.4308
23 3 9 11.4401 0.1911
23 3 10 -6.0194 -0.4694
23 3 11 -16.7266 0.0461
23 3 12 -0.7371 -0.0166
23 3 13 5.5751 -0.0073
23 3 14 -9.4230 -0.0261
23 3 15 -8.8747 0.0314
23 3 16 1.7844 -0.3202
23 3 17 10.3651 -0.0834
23 3 18 -0.0604 0.1406
23 3 19 -3.8816 0.0409
23 3 20 1.0196 -0.1517
23 3 21 -1.2722 -0.0925
23 3 22 0.2654 0.0651
23 3 23 -2.3033 -0.0387
23 3 24 0.8762 -0.0217
23 3 25 -6.7941 0.0043
23 3 26 1.0188 -0.0463
23 3 27 1.5047 -0.1343
23 3 28 -1.0719 0.4606
23 3 29 -3.9047 0.2079
23 4 1 2.1874 -0.9865
23 4 2 -1.1996 0.9763
23 4 3 1.9001 0.1283
23 4 4 -7.1562 -0.0854
23 4 5 12.0574 -0.2797
23 4 6 4.7946 0.3814
23 4 7 1.5718 0.1853
23 4 8 -0.1630 0.1427
23 4 9 4.6336 -0.2839
23 4 10 -0.9688 0.0944
23 4 11 1.7120 0.3710
23 4 12 1.5535 0.0359
23 4 13 -10.0360 -0.1013
23 4 14 -0.9717 0.1072
23 4 15 -3.6948 -0.0434
23 4 16 2.8862 -0.0118
23 4 17 -6.8397 -0.0043
23 4 18 -3.4758 0.1531
23 4 19 -2.2287 -0.1364
23 4 20 0.9031 0.0746
23 4 21 -1.7657 0.1856
23 4 22 3.4822 0.0592
23 4 23 -2.9189 -0.1153
23 4 24 -2.4186 0.0723
23 4 25 0.5937 0.0261
23 4 26 2.0056 0.0174
23 4 27 0.9802 0.0185
23 4 28 -3.4012 -0.1979
23 5 1 -7.3940 0.0868
23 5 2 3.3900 0.8513
23 5 3 1.2115 -0.0855
23 5 4 4.2156 -0.1010
23 5 5 -11.1497 -0.2053
23 5 6 -6.3869 0.1503
23 5 7 12.4713 0.0180
23 5 8 -0.3061 0.1406
23 5 9 -12.7542 -0.4546
23 5 10 2.2416 0.0972
23 5 11 12.2621 0.2378
23 5 12 -4.9370 -0.5281
23 5 13 -4.0201 -0.0467
23 5 14 -0.7933 0.0587
23 5 15 7.1443 -0.1205
23 5 16 -5.8041 -0.1177
23 5 17 -6.8149 0.0302
23 5 18 -6.7947 0.0999
23 5 19 4.7177 -0.0609
23 5 20 -2.2075 -0.0546
23 5 21 3.9406 -0.0052
23 5 22 -0.6812 -0.0721
23 5 23 1.4557 -0.0944
23 5 24 1.9407 0.3439
23 5 25 3.7966 -0.0881
23 5 26 1.3219 -0.0279
23 5 27 -4.0012 0.0435
23 5 28 1.4781 -0.1161
23 6 1 10.7899 0.6583
23 6 2 4.8144 -0.5939
23 6 3 6.1569 -0.3977
23 6 4 -0.1093 0.5325
23 6 5 5.3976 0.2242
23 6 6 6.7876 -0.1532
23 6 7 11.5928 -0.2025
23 6 8 -11.3253 -0.0112
23 6 9 5.2583 0.0749
23 6 10 6.0669 0.2391
23 6 11 -4.9379 -0.0515
23 6 12 -4.7801 -0.0185
23 6 13 3.3982 0.1378
23 6 14 7.6202 -0.0754
23 6 15 -3.4884 0.0217
23 6 16 -6.1570 0.1872
23 6 17 1.0531 0.0873
23 6 18 8.9016 -0.0585
23 6 19 -0.2464 0.1102
23 6 20 -2.2086 0.0190
23 6 21 0.7533 -0.1297
23 6 22 0.0492 0.0267
23 6 23 0.2150 0.0168
23 6 24 -0.3105 -0.1506
23 6 25 -1.9701 -0.1976
23 6 26 -1.7845 0.0094
23 6 27 -1.5280 -0.1108
23 7 1 -3.2415 -0.2593
23 7 2 -1.8636 0.1886
23 7 3 -12.3235 0.0532
23 7 4 -0.0298 -0.1159
23 7 5 2.5999 -0.2166
23 7 6 12.9619 -0.2144
23 7 7 -16.9011 -0.1577
23 7 8 11.9593 0.0493
23 7 9 2.3360 0.2422
23 7 10 3.8116 -0.0036
23 7 11 -11.8619 -0.1800
23 7 12 8.7598 -0.0032
23 7 13 0.7546 0.0814
23 7 14 -1.6716 -0.1033
23 7 15 -7.9347 0.0112
23 7 16 1.5630 0.1163
23 7 17 3.4466 -0.0807
23 7 18 2.2269 0.0175
23 7 19 -2.3963 -0.0191
23 7 20 1.4449 0.1490
23 7 21 -1.2848 0.0080
23 7 22 -2.1180 0.0686
23 7 23 3.0130 0.0953
23 7 24 -1.7915 -0.0342
23 7 25 -1.3003 0.1807
23 7 26 0.5557 -0.1397
23 8 1 -1.9183 0.2450
23 8 2 -5.4872 0.1089
23 8 3 -4.5156 -0.1496
23 8 4 1.3492 0.0704
23 8 5 7.8180 0.5683
23 8 6 -3.7144 0.0357
23 8 7 -1.3404 0.0424
23 8 8 8.2556 0.0508
23 8 9 2.7574 0.0575
23 8 10 -3.3980 -0.2328
23 8 11 3.2238 -0.0141
23 8 12 4.5303 -0.0232
23 8 13 -4.7481 0.3853
23 8 14 -7.4729 -0.0381
23 8 15 0.0844 0.0440
23 8 16 6.2813 -0.1620
23 8 17 -0.3717 0.1399
23 8 18 -1.2789 0.0848
23 8 19 2.5875 -0.2221
23 8 20 5.4652 -0.0777
23 8 21 0.7289 0.0215
23 8 22 3.3656 -0.0841
23 8 23 2.3547 -0.0213
23 8 24 2.4845 -0.1040
23 8 25 1.7828 0.0072
23 8 26 0.3285 -0.0849
23 9 1 -4.9924 0.2180
23 9 2 1.6393 -0.9460
23 9 3 -2.0235 -0.1508
23 9 4 9.9309 -0.3273
23 9 5 -8.9180 0.1822
23 9 6 3.0950 0.1711
23 9 7 5.1994 -0.0238
23 9 8 0.0372 -0.2353
23 9 9 -5.3346 -0.0920
23 9 10 6.1801 -0.0561
23 9 11 4.7430 -0.1523
23 9 12 -3.5721 0.1443
23 9 13 -7.1902 -0.1480
23 9 14 8.8211 0.0124
23 9 15 4.2727 0.0238
23 9 16 1.0951 0.2169
23 9 17 -4.1849 0.0334
23 9 18 -0.5539 -0.1836
23 9 19 -0.3659 0.0888
23 9 20 -8.1598 0.0987
23 9 21 1.9134 -0.0748
23 9 22 -4.5860 0.0405
23 9 23 0.4723 -0.0134
23 9 24 -2.3203 0.2673
23 9 25 1.8385 0.1229
23 10 1 -6.4757 0.3548
23 10 2 -0.8525 0.6793
23 10 3 2.6505 0.7001
23 10 4 3.3379 0.0176
23 10 5 -10.8408 -0.3735
23 10 6 -2.0264 0.1052
23 10 7 -0.6271 0.3985
23 10 8 -5.3861 -0.1997
23 10 9 -6.3227 0.1267
23 10 10 -4.3761 0.0683
23 10 11 0.7166 0.0723
23 10 12 -0.8895 0.0647
23 10 13 4.2412 -0.0764
23 10 14 3.7128 0.0345
23 10 15 -2.7438 -0.1383
23 10 16 -2.5531 0.1275
23 10 17 -3.4727 -0.0128
23 10 18 0.6675 -0.1045
23 10 19 -3.5811 0.1071
23 10 20 1.9156 0.0686
23 10 21 1.7643 0.0051
23 10 22 1.7959 -0.0688
23 10 23 -0.1862 -0.0913
23 10 24 0.9251 0.3934
23 11 1 -4.7063 0.2141
23 11 2 5.0776 0.5490
23 11 3 -3.6157 0.1776
23 11 4 -2.1721 0.2556
23 11 5 1.7831 0.0477
23 11 6 2.2974 -0.3249
23 11 7 -2.7785 0.0639
23 11 8 0.7532 0.0881
23 11 9 4.5843 0.1610
23 11 10 -0.0272 0.0109
23 11 11 -0.3046 0.0269
23 11 12 1.3424 -0.0829
23 11 13 3.2662 0.0414
23 11 14 -8.1167 -0.0257
23 11 15 -5.4431 -0.0884
23 11 16 1.0503 -0.0211
23 11 17 3.4335 -0.0161
23 11 18 3.0531 0.1474
23 11 19 2.1393 -0.1004
23 11 20 1.2488 0.2489
23 11 21 1.6365 -0.0958
23 11 22 0.7548 0.3050
23 12 1 1.2696 -0.4762
23 12 2 0.7009 0.3429
23 12 3 -7.7310 0.0636
23 12 4 -4.4690 0.0030
23 12 5 1.9305 0.0355
23 12 6 0.5388 -0.0815
23 12 7 -2.7122 0.1002
23 12 8 0.5565 -0.0216
23 12 9 6.1494 0.0107
23 12 10 5.5073 -0.1504
23 12 11 -0.8554 0.1923
23 12 12 -1.1086 -0.0496
23 12 13 -3.3785 -0.1257
23 12 14 0.1170 -0.0409
23 12 15 2.0364 0.0802
23 12 16 1.5036 -0.1247
23 12 17 -3.3054 -0.0068
23 12 18 -1.0288 0.2722
23 12 19 -6.2728 0.1000
23 12 20 -0.5740 -0.0697
23 12 21 -4.7836 -0.0354
23 13 1 -2.3269 -0.1085
23 13 2 -5.0944 0.0594
23 13 3 -2.7231 0.0328
23 13 4 4.1605 -0.1072
23 13 5 -5.2657 -0.1646
23 13 6 0.1454 0.3531
23 13 7 -0.5935 -0.0194
23 13 8 3.3765 -0.0306
23 13 9 -0.5923 -0.1170
23 13 10 -3.5925 -0.0025
23 13 11 1.6205 0.1302
23 13 12 -6.1338 0.0700
23 13 13 3.0742 -0.0433
23 13 14 -1.9033 0.2429
23 13 15 5.6966 -0.1652
23 13 16 -6.9492 0.0030
23 13 17 -3.0245 -0.1302
23 13 18 -3.6536 0.0093
23 13 19 -2.7225 -0.2465
23 14 1 -5.9348 0.3383
23 14 2 -0.7491 -0.3020
23 14 3 4.8631 -0.5572
23 14 4 1.8323 0.1439
23 14 5 -1.2628 0.2044
23 14 6 0.9714 0.1290
23 14 7 2.5550 -0.2090
23 14 8 -0.2523 -0.0968
23 14 9 -3.4081 0.1308
23 14 10 -1.7730 0.1475
23 14 11 -0.0951 -0.1675
23 14 12 4.7826 -0.0954
23 14 13 2.9109 0.1598
23 14 14 2.4080 0.0907
23 14 15 2.0804 -0.1086
23 14 16 1.9261 0.2565
23 14 17 3.9442 0.1014
23 15 1 5.8693 -0.0362
23 15 2 6.0513 0.0822
23 15 3 3.0227 -0.1653
23 15 4 1.4137 -0.0422
23 15 5 4.7715 0.0165
23 15 6 3.7547 -0.2205
23 15 7 2.3513 0.0677
23 15 8 0.7270 0.1449
23 15 9 -0.9704 0.0018
23 15 10 -1.5337 0.0312
23 15 11 -1.6129 -0.1070
23 15 12 -0.8365 0.0513
23 15 13 0.1510 -0.1117
23 15 14 -2.8655 -0.0761
23 16 1 -3.3597 -0.1556
23 16 2 -2.2332 0.0098
23 16 3 -3.6936 -0.0537
23 16 4 3.2453 0.0424
23 16 5 3.3568 -0.1305
23 16 6 3.2012 -0.0107
23 16 7 -0.2352 0.2233
23 16 8 2.6254 0.0657
23 16 9 -2.0380 0.1525
23 16 10 1.2399 -0.0169
23 16 11 -2.3926 0.3598
23 17 1 1.5888 -0.0111
23 17 2 3.7488 -0.1238
23 17 3 4.3563 -0.2148
23 17 4 3.7203 0.0576
23 17 5 0.8289 0.0321
24 0 0 -3.9916 -1.6386
24 0 1 -17.1762 1.0782
24 0 2 16.7965 1.9817
24 0 3 13.4194 -0.4877
24 0 4 2.6509 -0.6998
24 0 5 -13.4348 -0.1091
24 0 6 -4.0566 0.3129
24 0 7 0.2169 0.1684
24 0 8 -1.6628 0.3818
24 0 9 -2.5415 -0.0512
24 0 10 -2.3500 -0.6915
24 0 11 -4.3713 0.0810
24 0 12 1.3366 1.0010
24 0 13 7.5175 0.1643
24 0 14 -1.1445 -1.2628
24 0 15 -1.3233 0.0053
24 0 16 -7.1627 0.6535
24 0 17 -1.5230 -0.3112
24 0 18 -0.4376 0.0755
24 0 19 -4.4936 0.4475
24 0 20 -2.5852 -0.1115
24 0 21 -1.2424 -0.0997
24 0 22 3.7041 0.4246
24 0 23 2.4855 0.0957
24 0 24 -0.7694 -0.5199
24 0 25 2.0028 0.2619
24 0 26 -2.3848 0.4982
24 0 27 2.7853 -0.0612
24 0 28 -1.8254 -0.3503
24 0 29 1.8138 -0.2715
24 1 0 0.7043 0.2683
24 1 1 6.5234 2.5054
24 1 2 11.4591 -0.4815
24 1 3 -0.6631 -1.3697
24 1 4 3.9358 -0.1291
24 1 5 -2.9758 0.4876
24 1 6 -1.6563 0.2560
24 1 7 12.2487 -0.1956
24 1 8 -4.8280 -0.0883
24 1 9 2.4977 -0.1004
24 1 10 -3.6053 -0.2520
24 1 11 4.3962 0.5770
24 1 12 5.0661 0.3148
24 1 13 -8.5106 -0.7496
24 1 14 0.7790 0.0616
24 1 15 0.5545 0.4912
24 1 16 -1.2002 -0.1416
24 1 17 0.7097 -0.4703
24 1 18 7.4005 0.2129
24 1 19 -1.8985 0.1996
24 1 20 0.5363 -0.3298
24 1 21 -2.0482 -0.1074
24 1 22 3.1434 0.2590
24 1 23 -4.0214 -0.2126
24 1 24 -2.1878 0.0554
24 1 25 -0.8975 0.3790
24 1 26 3.5943 -0.2092
24 1 27 0.5791 -0.0622
24 1 28 3.8325 -0.1015
24 2 0 17.9377 1.0101
24 2 1 10.0906 -0.6404
24 2 2 -5.2923 -0.6158
24 2 3 -17.3569 0.4182
24 2 4 3.0812 0.1128
24 2 5 5.7922 0.2781
24 2 6 4.2724 0.0450
24 2 7 -4.0685 -0.2948
24 2 8 5.5670 0.6650
24 2 9 -10.7039 -0.0452
24 2 10 16.0154 -0.1044
24 2 11 -4.7383 -0.0324
24 2 12 8.9362 0.0558
24 2 13 -8.1179 -0.2942
24 2 14 -0.3094 0.1234
24 2 15 1.4206 -0.0338
24 2 16 -2.2458 -0.0954
24 2 17 -0.2295 0.1381
24 2 18 -6.7831 0.1518
24 2 19 -1.0119 -0.0256
24 2 20 2.5765 -0.3909
24 2 21 4.3456 0.3329
24 2 22 2.2919 0.1487
24 2 23 1.8401 -0.0840
24 2 24 6.3654 -0.1383
24 2 25 0.0332 -0.0842
24 2 26 2.5447 0.1738
24 2 27 -0.8473 0.1612
24 2 28 1.4165 0.1354
24 3 0 4.8476 -0.0348
24 3 1 -7.8943 -0.4721
24 3 2 8.8066 -0.2593
24 3 3 5.1307 0.3528
24 3 4 -3.0398 -0.1039
24 3 5 -0.5995 -0.4887
24 3 6 3.3093 -0.1555
24 3 7 -4.0425 0.2909
24 3 8 -5.0615 0.1590
24 3 9 4.1745 -0.3628
24 3 10 9.6894 0.1617
24 3 11 -3.7019 0.2821
24 3 12 8.6519 -0.1320
24 3 13 2.0120 -0.3807
24 3 14 2.2424 0.0768
24 3 15 -5.5706 0.0886
24 3 16 2.8090 0.0799
24 3 17 -3.4788 0.0517
24 3 18 -8.8926 -0.1312
24 3 19 -0.7950 -0.2554
24 3 20 6.5478 -0.0509
24 3 21 1.1120 0.2790
24 3 22 -0.0286 -0.0749
24 3 23 -0.3559 -0.1190
24 3 24 6.0319 0.1657
24 3 25 -2.4471 0.1152
24 3 26 -0.5445 0.0270
24 3 27 -0.7860 -0.3077
24 3 28 -1.2486 -0.0285
24 4 0 -9.9475 1.6660
24 4 1 -5.3868 -0.3459
24 4 2 6.1511 0.3844
24 4 3 4.5770 -0.4215
24 4 4 -5.6423 0.2817
24 4 5 -6.0658 0.0004
24 4 6 3.4967 0.3829
24 4 7 -3.4165 -0.0435
24 4 8 2.7803 -0.1171
24 4 9 9.8130 0.0873
24 4 10 -3.9263 0.2189
24 4 11 3.8929 0.1827
24 4 12 0.8710 -0.2672
24 4 13 3.8982 0.1324
24 4 14 5.2482 0.2758
24 4 15 -0.6727 -0.0529
24 4 16 4.4723 -0.0461
24 4 17 1.4233 0.1328
24 4 18 6.7785 -0.1302
24 4 19 2.2191 0.1135
24 4 20 2.2168 -0.0128
24 4 21 -0.5249 0.0180
24 4 22 1.4339 -0.2150
24 4 23 1.6597 -0.0527
24 4 24 -1.4856 0.1732
24 4 25 0.8391 -0.0474
24 4 26 0.7103 -0.2760
24 4 27 0.8883 0.1449
24 4 28 -1.6602 0.0954
24 5 0 23.3328 -0.5144
24 5 1 4.2373 -0.9716
24 5 2 -4.8934 0.0744
24 5 3 -16.2732 -0.0749
24 5 4 21.0215 -0.0621
24 5 5 4.7305 0.2949
24 5 6 -5.0061 0.0921
24 5 7 0.1113 -0.1623
24 5 8 11.0923 0.2374
24 5 9 0.3540 -0.1965
24 5 10 3.9537 0.2610
24 5 11 -1.5839 0.3015
24 5 12 -0.0251 -0.0179
24 5 13 -2.9455 0.2248
24 5 14 5.4349 0.0510
24 5 15 -4.5019 -0.1709
24 5 16 -6.0600 -0.0055
24 5 17 -0.3693 -0.0906
24 5 18 5.7822 -0.1663
24 5 19 -1.4512 0.0023
24 5 20 -7.7992 0.2548
24 5 21 -2.5785 0.3126
24 5 22 2.2481 -0.1480
24 5 23 -2.6267 -0.1612
24 5 24 -7.2865 0.0303
24 5 25 -1.9450 -0.0793
24 5 26 1.7058 0.1898
24 5 27 -3.0414 -0.0682
24 6 0 -2.5073 -0.7351
24 6 1 -0.3376 0.1570
24 6 2 -12.0584 0.4932
24 6 3 -1.6823 -0.0035
24 6 4 4.2174 -0.1122
24 6 5 -1.7955 -0.0303
24 6 6 -3.8249 0.3900
24 6 7 2.4004 0.0027
24 6 8 -2.3520 0.1821
24 6 9 -0.6857 -0.0778
24 6 10 2.0531 0.2269
24 6 11 -0.8342 -0.2723
24 6 12 -2.4109 -0.1042
24 6 13 -2.6308 0.1654
24 6 14 -4.5862 -0.0682
24 6 15 2.1118 0.0232
24 6 16 -4.8776 -0.1247
24 6 17 -0.2601 -0.0129
24 6 18 -2.7488 -0.0119
24 6 19 -0.0473 0.0269
24 6 20 -3.7633 0.0722
24 6 21 3.2207 -0.0078
24 6 22 -1.9208 -0.0430
24 6 23 -0.2066 0.1356
24 6 24 2.9121 0.0868
24 6 25 0.9069 0.1068
24 6 26 0.0954 -0.1444
24 6 27 1.0332 0.1055
24 7 0 -10.5906 0.3136
24 7 1 -7.6186 -0.0567
24 7 2 23.4303 0.2736
24 7 3 17.4159 0.0870
24 7 4 -4.5819 -0.0820
24 7 5 -4.8714 0.2579
24 7 6 18.0637 -0.0948
24 7 7 -3.2282 -0.1786
24 7 8 1.1832 -0.1678
24 7 9 -5.3606 0.2511
24 7 10 1.8356 -0.0006
24 7 11 -2.9141 -0.2416
24 7 12 3.3849 0.0040
24 7 13 -3.9409 0.1871
24 7 14 -1.4328 0.0101
24 7 15 2.6067 -0.0591
24 7 16 9.2412 0.1092
24 7 17 -3.0190 0.0567
24 7 18 -0.8693 0.1681
24 7 19 -3.4162 0.0249
24 7 20 8.4563 -0.1343
24 7 21 0.2611 -0.0921
24 7 22 -4.8837 0.1832
24 7 23 0.5383 0.1040
24 7 24 2.7485 -0.0450
24 7 25 -2.2939 -0.2765
24 7 26 -0.1445 -0.1456
24 8 0 -2.1606 1.0515
24 8 1 -0.0742 -0.0148
24 8 2 7.6840 0.6387
24 8 3 -0.6516 -0.1291
24 8 4 -3.4483 0.2570
24 8 5 2.5869 -0.4402
24 8 6 -1.9704 -0.4430
24 8 7 0.4541 0.1814
24 8 8 3.2738 0.2320
24 8 9 3.1055 -0.1366
24 8 10 -4.1120 0.2120
24 8 11 0.4848 0.2309
24 8 12 3.0523 -0.2012
24 8 13 1.5976 -0.0112
24 8 14 2.5081 -0.2154
24 8 15 2.8235 0.0297
24 8 16 1.4390 0.0229
24 8 17 -1.0163 0.0483
24 8 18 -3.2630 0.0602
24 8 19 3.0515 -0.0893
24 8 20 -2.2189 0.1225
24 8 21 -4.8342 -0.1774
24 8 22 -0.0860 -0.0314
24 8 23 -0.5027 0.1340
24 8 24 -6.7229 -0.1819
24 8 25 -3.0982 0.1683
24 9 0 6.4042 0.0259
24 9 1 9.7038 1.7141
24 9 2 -6.2289 -0.2434
24 9 3 -7.6021 -0.5008
24 9 4 7.8248 0.0114
24 9 5 5.7023 0.4062
24 9 6 -6.0615 0.1056
24 9 7 5.4745 0.2563
24 9 8 1.7969 -0.1226
24 9 9 -2.4639 -0.0184
24 9 10 -2.1529 -0.1448
24 9 11 -0.4625 0.1262
24 9 12 -2.2487 -0.0488
24 9 13 -1.6273 0.0539
24 9 14 3.4274 0.0716
24 9 15 -4.6679 0.0316
24 9 16 -3.7182 -0.1624
24 9 17 -1.8335 0.1378
24 9 18 7.2339 -0.0714
24 9 19 5.8308 0.0258
24 9 20 0.8092 -0.1966
24 9 21 1.4990 0.0679
24 9 22 5.7711 0.2410
24 9 23 2.2129 -0.3328
24 9 24 -0.2465 0.0943
24 10 0 7.7141 -0.1191
24 10 1 4.6814 0.1859
24 10 2 -2.2386 -0.7950
24 10 3 6.2231 0.2253
24 10 4 5.5765 0.1572
24 10 5 2.0233 0.3143
24 10 6 3.8125 0.0292
24 10 7 8.7722 -0.0607
24 10 8 1.0151 -0.0822
24 10 9 4.3924 0.0949
24 10 10 5.6576 -0.1613
24 10 11 6.5113 -0.2377
24 10 12 -1.2524 0.3282
24 10 13 1.9930 -0.2020
24 10 14 -0.4214 0.1909
24 10 15 -3.2297 0.0030
24 10 16 2.3878 0.0849
24 10 17 0.5920 -0.2012
24 10 18 1.1500 -0.0445
24 10 19 -8.5541 -0.0491
24 10 20 -1.5628 0.1063
24 10 21 -3.5891 0.0249
24 10 22 -6.4143 0.1389
24 10 23 -5.0000 -0.2668
24 11 0 2.7238 0.1335
24 11 1 -7.6191 -1.7828
24 11 2 2.9138 -0.0475
24 11 3 0.2351 0.2032
24 11 4 0.9703 -0.0154
24 11 5 -2.3766 -0.3029
24 11 6 1.6545 -0.4363
24 11 7 -3.0242 0.1232
24 11 8 -2.7828 -0.1587
24 11 9 -3.2520 0.1382
24 11 10 -2.0670 -0.0904
24 11 11 -6.7741 0.0379
24 11 12 -0.0274 0.0122
24 11 13 -3.6872 0.2129
24 11 14 -1.7557 -0.0525
24 11 15 0.1740 0.0462
24 11 16 1.7828 0.0493
24 11 17 -2.8475 0.0112
24 11 18 -6.0836 -0.2401
24 11 19 -4.6698 0.1758
24 11 20 0.4542 0.1504
24 11 21 -1.6901 -0.1892
24 11 22 -2.1344 0.0649
24 12 0 -4.3426 -0.4947
24 12 1 -1.6044 -0.7093
24 12 2 4.8170 0.1480
24 12 3 1.3986 -0.3507
24 12 4 -4.1814 -0.3028
24 12 5 4.8679 0.1611
24 12 6 -1.4424 0.1013
24 12 7 2.3663 0.0321
24 12 8 -0.6230 0.0194
24 12 9 1.4597 0.2122
24 12 10 -1.0222 0.1476
24 12 11 -2.8243 0.0873
24 12 12 1.1112 -0.1870
24 12 13 0.5777 0.0312
24 12 14 -3.8052 -0.0645
24 12 15 0.0942 -0.1281
24 12 16 -1.8945 0.0559
24 12 17 -1.8705 -0.0604
24 12 18 3.9446 0.0517
24 12 19 3.5173 -0.0716
24 12 20 4.3376 0.0631
24 13 0 -7.9771 -0.4489
24 13 1 4.9722 0.4220
24 13 2 -5.0152 0.1108
24 13 3 -1.9265 0.0327
24 13 4 -0.9596 -0.1490
24 13 5 1.1413 -0.1390
24 13 6 0.2718 0.1190
24 13 7 1.9548 0.0113
24 13 8 0.6852 0.1647
24 13 9 3.4853 -0.0972
24 13 10 1.9656 -0.0986
24 13 11 1.5354 0.2180
24 13 12 1.6007 -0.0425
24 13 13 3.8923 -0.2441
24 13 14 -1.3139 -0.0918
24 13 15 1.8349 -0.0422
24 13 16 -2.5216 0.2786
24 13 17 4.4861 -0.2626
24 13 18 1.9437 0.4302
24 14 0 3.3779 -0.0761
24 14 1 3.3553 0.2708
24 14 2 -2.0738 0.2321
24 14 3 -0.4158 0.0595
24 14 4 -1.0882 0.0610
24 14 5 -3.1061 -0.1651
24 14 6 0.8865 0.2314
24 14 7 -3.5525 0.1346
24 14 8 -1.9935 -0.0647
24 14 9 1.2771 -0.0954
24 14 10 0.5938 0.1632
24 14 11 0.0359 -0.0011
24 14 12 -1.9679 -0.0308
24 14 13 -2.7385 0.2025
24 14 14 0.4394 -0.0830
24 14 15 -3.8826 0.1089
24 14 16 -2.1786 0.0097
24 15 0 -2.9029 0.1524
24 15 1 -7.0527 0.2714
24 15 2 -1.4658 0.1792
24 15 3 -3.2134 -0.1484
24 15 4 -5.3525 0.0370
24 15 5 -1.2543 0.0640
24 15 6 -4.4635 -0.1384
24 15 7 1.8384 -0.2487
24 15 8 -5.2543 0.0541
24 15 9 1.3675 -0.0286
24 15 10 -1.9980 0.1735
24 15 11 1.9573 -0.2033
24 15 12 -0.6376 0.0884
24 15 13 0.3652 0.2251
24 16 0 3.2924 0.5297
24 16 1 1.2753 0.4617
24 16 2 -0.0286 0.1465
24 16 3 1.9730 -0.1237
24 16 4 1.4378 0.5398
24 16 5 0.3131 -0.2222
24 16 6 -4.4594 -0.2774
24 16 7 0.3960 0.0821
24 16 8 -1.3844 -0.3754
24 16 9 -2.4294 0.2180
24 17 0 1.1874 -0.1186
24 17 1 0.0089 -0.1041
25 0 1 -6.9238 0.4143
25 0 2 11.1085 -0.6487
25 0 3 -10.2017 -1.2215
25 0 4 2.5335 0.9491
25 0 5 -8.5084 0.9479
25 0 6 15.6036 0.1218
25 0 7 10.5983 -1.0713
25 0 8 -8.9415 0.0910
25 0 9 -8.7128 0.9794
25 0 10 -0.0344 -0.0030
25 0 11 7.2840 -0.3345
25 0 12 -1.1516 -0.0009
25 0 13 -8.0095 -0.1414
25 0 14 -1.1403 0.3611
25 0 15 5.3699 1.0749
25 0 16 12.9060 -0.2832
25 0 17 -3.9871 -1.1192
25 0 18 7.5156 0.4773
25 0 19 1.1019 0.9437
25 0 20 12.8223 -0.5558
25 0 21 -5.0078 -0.5626
25 0 22 6.4839 0.6156
25 0 23 -1.0216 0.2112
25 0 24 4.3657 -0.2380
25 0 25 -1.9487 -0.0051
25 0 26 4.9291 -0.1085
25 0 27 -2.5317 -0.3135
25 0 28 -4.9849 0.2409
25 1 1 -1.7085 -0.5362
25 1 2 -3.6108 -1.1740
25 1 3 -12.3386 0.5467
25 1 4 9.0397 0.8117
25 1 5 8.9717 -0.6660
25 1 6 -10.4410 -0.7695
25 1 7 3.4594 0.1517
25 1 8 -3.8159 0.3919
25 1 9 17.5864 0.3005
25 1 10 -11.4314 -0.5066
25 1 11 4.2519 0.0584
25 1 12 2.8717 -0.0643
25 1 13 -1.2557 0.0867
25 1 14 -3.6228 0.4579
25 1 15 3.8466 -0.2750
25 1 16 3.7046 -0.6533
25 1 17 -6.2594 0.2587
25 1 18 -1.4336 0.5657
25 1 19 -6.3071 -0.4496
25 1 20 4.6041 -0.5558
25 1 21 -4.4097 0.3933
25 1 22 -1.4078 0.3101
25 1 23 -2.8127 -0.3486
25 1 24 4.1579 -0.0945
25 1 25 0.4860 0.2901
25 1 26 -0.3817 -0.0979
25 1 27 -3.9652 0.0514
25 1 28 -1.5209 0.1208
25 2 1 -12.0433 -1.5998
25 2 2 -1.6012 -0.6266
25 2 3 -2.5068 0.2661
25 2 4 8.2040 -0.4297
25 2 5 3.8901 -0.0035
25 2 6 -4.4647 -0.2898
25 2 7 -4.6565 0.0152
25 2 8 12.2906 0.3935
25 2 9 4.4632 -0.1964
25 2 10 10.3598 -0.1741
25 2 11 -15.2687 0.1898
25 2 12 8.0691 0.0535
25 2 13 -4.2341 -0.0388
25 2 14 13.0312 0.0855
25 2 15 -11.6316 -0.0379
25 2 16 -1.1808 0.0678
25 2 17 0.8165 0.0814
25 2 18 9.3026 0.0395
25 2 19 -2.3222 -0.0426
25 2 20 1.6791 0.1205
25 2 21 1.2435 0.0822
25 2 22 0.9874 -0.2842
25 2 23 -2.1359 -0.0442
25 2 24 1.0471 0.2236
25 2 25 2.2517 0.1243
25 2 26 -4.5118 -0.0506
25 2 27 0.9811 -0.2866
25 2 28 -0.0208 -0.3449
25 3 1 2.8521 0.0556
25 3 2 6.8320 0.2365
25 3 3 9.1138 0.1023
25 3 4 -6.3956 0.0987
25 3 5 -6.2814 0.2448
25 3 6 11.5156 -0.1009
25 3 7 1.8167 -0.1587
25 3 8 -9.4777 0.2915
25 3 9 -1.0533 -0.4729
25 3 10 6.4486 -0.1434
25 3 11 -0.5723 0.1172
25 3 12 -4.6614 0.1372
25 3 13 7.7141 -0.0825
25 3 14 6.5244 -0.0041
25 3 15 -4.0353 -0.1430
25 3 16 -0.0378 -0.0868
25 3 17 2.9011 -0.0084
25 3 18 2.4317 0.1504
25 3 19 -0.9115 0.2703
25 3 20 -5.3121 -0.1755
25 3 21 -3.0807 0.1118
25 3 22 -0.3404 0.0026
25 3 23 1.6370 0.0508
25 3 24 -1.7375 -0.0347
25 3 25 -1.9138 -0.1185
25 3 26 -0.0845 0.0509
25 3 27 3.4423 0.2214
25 3 28 1.2281 0.1346
25 4 1 1.1801 -0.5414
25 4 2 3.6279 0.4253
25 4 3 -3.1439 0.1660
25 4 4 4.1707 -0.1140
25 4 5 -6.3901 -0.1829
25 4 6 8.2635 -0.0089
25 4 7 -6.2875 0.3962
25 4 8 2.0172 -0.2092
25 4 9 -0.6271 -0.1391
25 4 10 -8.8007 -0.0378
25 4 11 4.3752 0.2384
25 4 12 1.6028 -0.0106
25 4 13 1.7506 0.0053
25 4 14 -9.0799 0.0895
25 4 15 0.8322 -0.0739
25 4 16 4.3524 -0.1500
25 4 17 1.5997 0.1135
25 4 18 -4.3930 -0.1059
25 4 19 -2.8854 -0.1421
25 4 20 1.9917 -0.0915
25 4 21 -1.5811 0.1291
25 4 22 0.1415 -0.0261
25 4 23 0.6279 -0.1949
25 4 24 -0.4449 0.1325
25 4 25 -3.3086 0.0369
25 4 26 2.9056 -0.0343
25 4 27 -0.1503 0.0276
25 5 1 -2.4422 0.4500
25 5 2 0.7970 0.8366
25 5 3 -4.4804 -0.4884
25 5 4 7.4702 -0.1061
25 5 5 -0.8527 0.2142
25 5 6 -11.3142 0.0642
25 5 7 4.2647 -0.2260
25 5 8 6.0483 0.0395
25 5 9 -2.5772 -0.1151
25 5 10 -7.8974 0.3550
25 5 11 8.9841 -0.0559
25 5 12 4.3308 -0.2774
25 5 13 -2.5790 -0.0488
25 5 14 0.4260 0.0083
25 5 15 10.3753 0.0462
25 5 16 7.1489 0.1071
25 5 17 -0.2682 0.1804
25 5 18 2.0839 -0.1846
25 5 19 0.6582 -0.0727
25 5 20 4.6695 -0.0136
25 5 21 -1.5285 -0.0811
25 5 22 5.0451 -0.0803
25 5 23 -0.3009 0.3815
25 5 24 1.0308 0.0159
25 5 25 3.4707 -0.0012
25 5 26 1.4811 -0.1872
25 5 27 -2.2236 0.0598
25 6 1 3.5633 -0.2092
25 6 2 -3.6425 -0.0708
25 6 3 2.1263 -0.0900
25 6 4 -4.5083 0.0011
25 6 5 -5.9572 0.0879
25 6 6 4.1457 0.1160
25 6 7 2.5511 -0.2636
25 6 8 1.6190 -0.0272
25 6 9 -5.4288 0.1937
25 6 10 7.9780 0.1612
25 6 11 3.7624 -0.1706
25 6 12 -2.0560 -0.1703
25 6 13 0.4695 0.1529
25 6 14 4.3129 -0.2908
25 6 15 10.0656 -0.0344
25 6 16 -3.8885 0.0231
25 6 17 -2.8923 0.1223
25 6 18 5.2000 -0.2547
25 6 19 5.4396 0.0338
25 6 20 1.2218 -0.0486
25 6 21 1.3154 -0.0361
25 6 22 2.1588 -0.1280
25 6 23 0.3216 0.1056
25 6 24 2.6812 -0.2370
25 6 25 0.4941 0.0553
25 6 26 -1.3899 0.0528
25 7 1 -3.4826 -0.6474
25 7 2 0.7092 0.0320
25 7 3 -4.2128 0.1195
25 7 4 -13.2722 0.0630
25 7 5 3.8810 0.0891
25 7 6 1.1527 0.1395
25 7 7 -1.2552 0.0503
25 7 8 -10.2943 0.1931
25 7 9 14.1794 0.0299
25 7 10 2.4102 -0.1435
25 7 11 0.4037 -0.1796
25 7 12 0.3016 0.1040
25 7 13 11.7757 0.0439
25 7 14 3.9480 0.2276
25 7 15 -6.0606 -0.0899
25 7 16 -2.2859 -0.0959
25 7 17 4.0545 0.0447
25 7 18 0.6144 0.1254
25 7 19 -3.2072 0.2383
25 7 20 0.8891 -0.2763
25 7 21 1.3046 0.1759
25 7 22 -2.6334 -0.1122
25 7 23 -0.1090 -0.0604
25 7 24 2.6896 0.3313
25 7 25 -4.2025 0.1322
25 8 1 1.2796 -1.1678
25 8 2 4.1829 0.8692
25 8 3 -3.4387 -0.7673
25 8 4 -0.4748 0.1712
25 8 5 5.2896 0.0529
25 8 6 -1.3268 0.1215
25 8 7 -5.3750 0.1980
25 8 8 -1.9573 -0.1052
25 8 9 0.8323 -0.2074
25 8 10 -2.2211 -0.1513
25 8 11 -0.0844 -0.0352
25 8 12 0.6661 0.1212
25 8 13 1.2095 0.1872
25 8 14 -5.9382 -0.0709
25 8 15 -4.1132 -0.1209
25 8 16 -1.1853 0.0978
25 8 17 3.5576 -0.0177
25 8 18 -3.5845 -0.2254
25 8 19 0.7817 -0.0636
25 8 20 -0.4463 0.0051
25 8 21 0.1532 0.0376
25 8 22 0.7979 0.0932
25 8 23 3.8575 -0.0851
25 8 24 -0.4340 -0.0123
25 8 25 3.6037 0.1411
25 9 1 10.0858 0.3796
25 9 2 -7.4101 0.2883
25 9 3 3.4195 0.2282
25 9 4 2.3962 -0.0488
25 9 5 3.9061 -0.3330
25 9 6 -13.5042 -0.1360
25 9 7 9.5791 0.1016
25 9 8 3.0352 -0.0390
25 9 9 0.1588 0.0990
25 9 10 -1.7714 0.1335
25 9 11 11.6752 0.2369
25 9 12 0.4659 -0.1305
25 9 13 -4.6453 0.1522
25 9 14 -4.2106 -0.2809
25 9 15 7.0931 0.0318
25 9 16 2.7557 0.2221
25 9 17 -2.8421 0.0344
25 9 18 -0.1178 -0.2290
25 9 19 -0.0476 0.0590
25 9 20 1.4546 0.0099
25 9 21 -2.7023 0.1091
25 9 22 5.4641 -0.2368
25 9 23 -2.1237 0.0097
25 9 24 0.6004 0.2863
25 10 1 0.2064 0.0292
25 10 2 -10.3943 -1.2909
25 10 3 -0.3342 0.0025
25 10 4 -1.4605 -0.1057
25 10 5 -2.8123 -0.0242
25 10 6 -5.7248 -0.2378
25 10 7 3.2671 0.0225
25 10 8 -1.3490 0.0448
25 10 9 1.9467 -0.0181
25 10 10 -1.6491 0.2126
25 10 11 -3.1352 0.1142
25 10 12 -3.2764 -0.1619
25 10 13 1.2907 -0.2039
25 10 14 3.3914 0.0867
25 10 15 2.0264 -0.0792
25 10 16 1.9004 -0.2533
25 10 17 2.2704 0.0272
25 10 18 4.6466 0.1901
25 10 19 1.8178 -0.0568
25 10 20 2.7671 0.0126
25 10 21 6.0319 0.1222
25 10 22 2.2052 -0.0119
25 11 1 0.6218 -0.2977
25 11 2 4.3454 0.1004
25 11 3 4.5296 -0.0308
25 11 4 -3.3131 0.3321
25 11 5 -0.2257 0.3842
25 11 6 5.1997 -0.1860
25 11 7 1.9151 0.1783
25 11 8 -3.6904 -0.1197
25 11 9 1.9845 0.0057
25 11 10 2.8541 -0.1467
25 11 11 -4.0915 -0.0976
25 11 12 2.0935 0.0406
25 11 13 4.6255 -0.0834
25 11 14 5.4740 0.0521
25 11 15 -0.9645 0.1340
25 11 16 0.7094 -0.0212
25 11 17 2.7238 0.0714
25 11 18 1.8981 -0.0717
25 11 19 -0.2934 0.3130
25 11 20 -0.7911 -0.4892
25 11 21 -1.2355 -0.0188
25 12 1 1.0333 0.6133
25 12 2 1.9519 0.7703
25 12 3 3.5089 0.5199
25 12 4 -3.3674 -0.1267
25 12 5 2.0708 -0.1013
25 12 6 -2.0996 0.0605
25 12 7 -0.6754 0.0573
25 12 8 -5.9648 -0.0578
25 12 9 -4.4743 -0.0885
25 12 10 0.2055 -0.2686
25 12 11 0.3693 -0.0451
25 12 12 2.2073 0.0470
25 12 13 0.0914 0.2828
25 12 14 -0.4685 -0.0755
25 12 15 3.1892 0.2080
25 12 16 2.9357 0.0587
25 12 17 -2.0204 -0.1916
25 12 18 0.5119 -0.0192
25 12 19 0.4061 -0.0220
25 13 1 6.8037 0.2878
25 13 2 -1.4135 -0.0571
25 13 3 -2.6402 0.0096
25 13 4 3.6389 -0.0855
25 13 5 -1.6634 0.0760
25 13 6 -2.6695 0.1131
25 13 7 -1.5306 -0.0920
25 13 8 0.2426 -0.1173
25 13 9 3.2599 -0.0754
25 13 10 1.6208 0.1963
25 13 11 -0.6016 0.0777
25 13 12 3.5570 -0.2322
25 13 13 -3.5890 0.0396
25 13 14 1.3786 0.0582
25 13 15 -0.6736 0.0969
25 13 16 0.1704 0.0408
25 13 17 0.2726 -0.0453
25 14 1 -0.7285 0.2728
25 14 2 -3.1878 -0.0679
25 14 3 -0.3044 -0.1742
25 14 4 1.0896 0.0407
25 14 5 0.3762 0.0587
25 14 6 -0.6044 0.0461
25 14 7 -0.6607 -0.1339
25 14 8 1.3882 -0.0534
25 14 9 2.5437 -0.0236
25 14 10 1.1352 0.1819
25 14 11 -1.3314 -0.0869
25 14 12 5.1253 -0.0689
25 14 13 0.6654 0.0447
25 14 14 4.5954 -0.3230
25 14 15 -2.6818 0.1121
25 15 1 -4.0167 -0.3243
25 15 2 5.3578 -0.1739
25 15 3 -2.0305 -0.1708
25 15 4 0.7909 0.3465
25 15 5 -1.9592 -0.0560
25 15 6 0.0461 0.1963
25 15 7 2.3269 -0.2500
25 15 8 0.2684 0.1187
25 15 9 4.8671 -0.0789
25 15 10 0.9471 -0.3153
25 15 11 1.4022 -0.0936
25 15 12 2.6378 0.3616
25 16 1 0.0945 -0.5686
25 16 2 -1.8027 -0.0539
25 16 3 1.1358 -0.0498
25 16 4 -0.6361 0.2887
25 16 5 0.9630 -0.0784
25 16 6 4.5441 -0.1715
25 16 7 2.8064 0.0881
25 16 8 2.2021 -0.0922
26 0 0 6.2357 -1.6975
26 0 1 -16.1896 1.8001
26 0 2 -15.2851 1.4896
26 0 3 1.6398 -0.8195
26 0 4 11.7387 -0.6007
26 0 5 -9.9466 0.2102
26 0 6 -10.1123 0.4400
26 0 7 1.6875 -0.1251
26 0 8 -0.2419 0.1530
26 0 9 6.2813 -0.1901
26 0 10 -7.6385 -0.7662
26 0 11 2.4040 0.4709
26 0 12 -11.2877 1.1151
26 0 13 5.4296 -0.8941
26 0 14 1.0400 -1.0933
26 0 15 -0.1478 0.6502
26 0 16 0.6447 0.4409
26 0 17 -5.6761 -0.4420
26 0 18 3.0687 0.0892
26 0 19 -5.5346 0.2182
26 0 20 -1.5611 -0.3574
26 0 21 -7.8707 -0.0442
26 0 22 2.9796 0.4807
26 0 23 -4.8295 -0.3308
26 0 24 4.3481 -0.2797
26 0 25 -7.0867 0.2454
26 0 26 3.4502 0.4720
26 0 27 -0.3519 -0.4000
26 1 0 -4.9307 0.3669
26 1 1 10.0568 0.8404
26 1 2 5.7121 -0.8909
26 1 3 -3.5978 -0.7152
26 1 4 2.0295 0.2845
26 1 5 3.9587 0.3769
26 1 6 -2.6266 0.0268
26 1 7 -2.5909 -0.3038
26 1 8 1.3789 -0.0421
26 1 9 -4.1473 0.0549
26 1 10 -14.4514 -0.0877
26 1 11 -0.7038 0.5334
26 1 12 0.2507 -0.3380
26 1 13 3.2983 -0.5200
26 1 14 -7.6319 0.4114
26 1 15 4.0184 0.6374
26 1 16 0.1233 -0.2950
26 1 17 -4.2705 -0.1060
26 1 18 4.4408 0.3389
26 1 19 0.5963 0.0002
26 1 20 1.9943 -0.0867
26 1 21 -0.3795 0.2205
26 1 22 6.3733 0.0298
26 1 23 1.0029 -0.1928
26 1 24 -2.8333 0.1328
26 1 25 -0.8678 0.1204
26 1 26 0.2150 -0.0297
26 1 27 -1.5928 -0.1418
26 2 0 -2.4304 2.9402
26 2 1 12.3208 -1.0626
26 2 2 8.6070 0.5759
26 2 3 -1.9719 0.9932
26 2 4 -10.5016 0.3215
26 2 5 3.7498 -0.1060
26 2 6 1.5920 -0.4097
26 2 7 0.8456 0.0123
26 2 8 -10.4202 0.0527
26 2 9 -1.4047 -0.1559
26 2 10 -7.6789 -0.3031
26 2 11 5.4737 0.0431
26 2 12 -2.7440 -0.0033
26 2 13 -1.3320 0.0242
26 2 14 1.7565 0.1756
26 2 15 -3.6190 -0.1909
26 2 16 5.3585 -0.1489
26 2 17 -1.7215 0.1166
26 2 18 0.9806 -0.0338
26 2 19 -7.7216 -0.4163
26 2 20 0.5139 0.0151
26 2 21 -3.1655 0.1979
26 2 22 -3.1124 0.2120
26 2 23 -3.8942 -0.0994
26 2 24 -2.5903 -0.2266
26 2 25 3.0194 -0.0018
26 2 26 -1.0055 -0.0971
26 2 27 2.6272 0.3949
26 3 0 -1.4225 0.5938
26 3 1 -15.1836 -0.1395
26 3 2 -9.8075 -0.0958
26 3 3 11.0147 -0.3230
26 3 4 3.7578 -0.4707
26 3 5 -7.4605 -0.2012
26 3 6 6.4484 -0.1413
26 3 7 6.2037 0.2731
26 3 8 -5.5740 -0.0444
26 3 9 -0.7985 -0.3349
26 3 10 -1.6809 0.2265
26 3 11 1.2439 0.2009
26 3 12 -12.6703 -0.2861
26 3 13 5.8846 0.0517
26 3 14 -2.3888 0.2913
26 3 15 1.5491 -0.0386
26 3 16 2.9588 0.0899
26 3 17 5.9088 0.0455
26 3 18 1.0967 -0.0755
26 3 19 -3.3224 -0.1610
26 3 20 3.8239 0.1270
26 3 21 2.2692 0.1020
26 3 22 -2.3659 -0.2857
26 3 23 -1.0189 -0.0819
26 3 24 1.8468 0.2032
26 3 25 2.1524 0.0444
26 3 26 -0.7488 -0.1242
26 3 27 1.2358 -0.0254
26 4 0 0.8573 0.7668
26 4 1 -3.0228 0.3764
26 4 2 -0.7070 -0.0255
26 4 3 0.1874 -0.3882
26 4 4 -1.5005 -0.2395
26 4 5 -2.1606 0.1417
26 4 6 -3.2676 -0.0084
26 4 7 -10.1466 -0.3143
26 4 8 -4.6692 -0.2606
26 4 9 -3.3566 0.0952
26 4 10 -3.5394 0.3418
26 4 11 -3.5315 -0.3952
26 4 12 -2.5643 -0.4083
26 4 13 1.4419 -0.0408
26 4 14 -2.8736 0.2476
26 4 15 6.6925 -0.3078
26 4 16 -6.0562 -0.0216
26 4 17 -1.2631 0.0094
26 4 18 -3.4357 0.0736
26 4 19 2.0148 -0.0673
26 4 20 0.3293 0.1527
26 4 21 -3.5897 -0.0715
26 4 22 3.1351 -0.0735
26 4 23 -0.2371 0.0288
26 4 24 2.4636 0.0381
26 4 25 -3.3791 -0.2568
26 4 26 3.8052 0.0224
26 4 27 0.5922 -0.1678
26 5 0 -6.5872 -0.6093
26 5 1 19.2579 -1.3676
26 5 2 1.0899 0.2965
26 5 3 -13.1636 -0.1257
26 5 4 -4.9122 0.1408
26 5 5 18.6177 0.0105
26 5 6 -7.0618 0.0219
26 5 7 -5.7524 0.3650
26 5 8 -3.4476 -0.0480
26 5 9 6.1585 -0.1561
26 5 10 -6.8930 -0.0387
26 5 11 4.9262 0.0289
26 5 12 -6.2677 0.1267
26 5 13 3.2980 0.0438
26 5 14 -6.6590 -0.0335
26 5 15 5.5525 0.0737
26 5 16 -7.3154 0.0357
26 5 17 -5.8618 0.0321
26 5 18 0.9291 -0.0908
26 5 19 6.8362 0.0185
26 5 20 1.4716 0.1442
26 5 21 -5.5649 -0.0706
26 5 22 4.0506 0.0202
26 5 23 1.3337 -0.3492
26 5 24 1.3264 -0.0546
26 5 25 0.4182 0.5119
26 5 26 0.8780 -0.0073
26 6 0 1.2673 -0.6902
26 6 1 1.1980 -0.2909
26 6 2 -4.7025 0.2467
26 6 3 8.1001 0.2177
26 6 4 2.5733 -0.3624
26 6 5 -4.1174 -0.1429
26 6 6 -4.3351 0.4158
26 6 7 -7.0542 -0.2454
26 6 8 1.6459 -0.1316
26 6 9 -8.9811 -0.1441
26 6 10 1.6654 0.1217
26 6 11 -3.9917 0.0312
26 6 12 4.7478 0.1570
26 6 13 0.8565 0.0614
26 6 14 -2.4611 0.0223
26 6 15 -2.9546 0.0732
26 6 16 1.9304 -0.1336
26 6 17 -2.1710 -0.0396
26 6 18 3.0354 -0.0086
26 6 19 -10.0490 0.1512
26 6 20 0.6641 -0.1194
26 6 21 -4.3845 -0.0638
26 6 22 1.9910 -0.0679
26 6 23 -6.6375 0.0180
26 6 24 2.4561 0.0863
26 6 25 0.5211 0.0034
26 6 26 -2.6582 -0.4885
26 7 0 7.0078 0.6947
26 7 1 -18.4836 0.4571
26 7 2 -1.5366 0.0808
26 7 3 13.1141 -0.0557
26 7 4 -0.8614 0.1154
26 7 5 -5.7728 0.1185
26 7 6 -5.3309 -0.1237
26 7 7 11.5478 -0.2836
26 7 8 -6.3979 0.2461
26 7 9 3.5187 0.1823
26 7 10 -4.6205 0.1265
26 7 11 -2.6098 0.0998
26 7 12 -1.8167 0.0184
26 7 13 -1.1531 -0.0714
26 7 14 -4.0281 0.0965
26 7 15 -3.9204 -0.1520
26 7 16 0.0749 -0.0329
26 7 17 10.8319 -0.0125
26 7 18 -6.3867 -0.1539
26 7 19 -1.5227 0.0581
26 7 20 -1.3332 -0.1329
26 7 21 6.3472 0.0596
26 7 22 -0.5437 -0.1864
26 7 23 -0.7411 0.1370
26 7 24 1.5019 -0.1786
26 7 25 -2.4311 -0.8412
26 8 0 -8.7465 0.4951
26 8 1 0.9275 0.2004
26 8 2 3.2740 0.4693
26 8 3 -4.5641 -0.7269
26 8 4 -4.3801 0.4242
26 8 5 1.2335 -0.1791
26 8 6 0.5355 -0.4756
26 8 7 -3.3331 0.1818
26 8 8 1.1770 0.1504
26 8 9 0.7491 -0.0995
26 8 10 0.3038 -0.0915
26 8 11 -0.6252 -0.0341
26 8 12 -0.8537 -0.0014
26 8 13 -0.5772 -0.0877
26 8 14 2.7145 0.0273
26 8 15 2.1968 -0.1236
26 8 16 2.4419 0.0956
26 8 17 -3.4530 0.0694
26 8 18 -3.0486 -0.0277
26 8 19 2.6025 0.2888
26 8 20 2.8542 -0.1057
26 8 21 -1.0744 0.1172
26 8 22 -3.3891 0.1739
26 8 23 4.9720 0.1266
26 8 24 -3.8717 -0.0128
26 9 0 -13.0813 -0.2082
26 9 1 10.1798 -0.0794
26 9 2 1.7190 0.1588
26 9 3 -5.1756 -0.3247
26 9 4 0.8887 0.0568
26 9 5 5.5307 0.2402
26 9 6 -3.2537 0.4916
26 9 7 3.8445 -0.1487
26 9 8 0.9928 0.0302
26 9 9 -1.0673 -0.0865
26 9 10 -3.2984 0.0075
26 9 11 2.5198 -0.0329
26 9 12 -3.5926 -0.1087
26 9 13 -0.6665 0.1979
26 9 14 1.6234 -0.1079
26 9 15 4.0606 -0.0336
26 9 16 -5.9890 0.0047
26 9 17 -4.4687 -0.2351
26 9 18 0.7094 0.1252
26 9 19 2.8321 0.0572
26 9 20 -1.9462 -0.2258
26 9 21 -5.0784 0.1719
26 9 22 -0.5012 -0.0529
26 9 23 -4.7197 -0.0220
26 10 0 0.3165 1.9069
26 10 1 3.4495 -0.3337
26 10 2 -4.0255 0.0919
26 10 3 2.8522 0.7110
26 10 4 2.3797 0.0361
26 10 5 -3.0757 0.0830
26 10 6 -1.6738 -0.2515
26 10 7 0.9006 -0.1347
26 10 8 -2.0046 -0.0078
26 10 9 -5.1276 0.0752
26 10 10 1.2842 -0.0948
26 10 11 -2.4307 -0.1337
26 10 12 3.1704 -0.1509
26 10 13 -1.8267 0.0897
26 10 14 -1.6568 -0.0951
26 10 15 -5.3324 0.1170
26 10 16 -5.8472 0.2081
26 10 17 -0.3084 0.1287
26 10 18 -0.2001 -0.1371
26 10 19 -0.8546 -0.0330
26 10 20 -7.5242 -0.0895
26 10 21 5.4591 0.1415
26 10 22 -2.3545 -0.7786
26 11 0 2.0449 0.2500
26 11 1 -2.5966 0.2449
26 11 2 -3.9903 -0.1356
26 11 3 2.9477 -0.0467
26 11 4 -4.5915 -0.0540
26 11 5 -0.3861 -0.1665
26 11 6 0.9176 -0.1956
26 11 7 1.0208 0.2616
26 11 8 -3.5524 0.0628
26 11 9 6.5979 0.0240
26 11 10 3.3252 0.1792
26 11 11 4.2297 -0.0333
26 11 12 1.3745 0.0552
26 11 13 2.6683 -0.1521
26 11 14 -2.7637 0.0542
26 11 15 -0.6692 0.0042
26 11 16 4.7120 -0.0283
26 11 17 3.2753 -0.0524
26 11 18 1.2040 0.0576
26 11 19 1.0165 -0.1333
26 11 20 3.7778 0.1808
26 12 0 0.8121 -2.3288
26 12 1 -1.7197 -0.0190
26 12 2 0.5228 -0.3798
26 12 3 1.0530 -0.3258
26 12 4 2.6005 -0.1480
26 12 5 -0.5162 -0.0632
26 12 6 4.9826 0.0328
26 12 7 1.4861 0.0790
26 12 8 2.0255 -0.1593
26 12 9 1.2680 0.0878
26 12 10 2.4642 -0.1407
26 12 11 -5.1280 0.1947
26 12 12 -2.0555 -0.0207
26 12 13 -2.5488 0.1192
26 12 14 0.6307 -0.3022
26 12 15 -1.9957 0.1165
26 12 16 -1.2208 -0.1123
26 12 17 -0.7115 -0.0102
26 12 18 -2.7326 -0.1503
26 12 19 -0.2480 0.1646
26 13 0 -2.7146 -0.2819
26 13 1 1.0050 -0.2441
26 13 2 2.7786 -0.0902
26 13 3 -1.5079 0.1043
26 13 4 6.2258 -0.1404
26 13 5 -2.6143 -0.0656
26 13 6 2.3499 -0.0334
26 13 7 -1.0343 0.1903
26 13 8 -1.8155 0.0480
26 13 9 -2.4425 -0.1866
26 13 10 -3.4405 -0.2767
26 13 11 -3.1063 -0.1286
26 13 12 -1.5342 0.2175
26 13 13 -4.4848 0.2299
26 13 14 1.9347 -0.3154
26 13 15 -2.2121 -0.0683
26 13 16 -3.5150 -0.1790
26 13 17 -0.8989 0.0141
26 14 0 -0.3488 0.1774
26 14 1 2.2424 0.0711
26 14 2 1.8711 -0.3594
26 14 3 0.2407 0.1486
26 14 4 -2.4183 -0.1654
26 14 5 1.4004 0.0005
26 14 6 0.7587 0.2967
26 14 7 1.4802 -0.0249
26 14 8 2.4509 -0.1330
26 14 9 -2.6779 -0.1115
26 14 10 0.8366 0.2474
26 14 11 -4.5310 -0.0823
26 14 12 2.1433 -0.1095
26 14 13 -5.6499 -0.2761
26 14 14 -0.9945 0.0651
26 15 0 4.1543 0.2506
26 15 1 0.1830 0.2387
26 15 2 1.3778 0.1733
26 15 3 -2.4999 -0.2413
26 15 4 4.8731 0.1882
26 15 5 -2.9688 -0.0792
26 15 6 3.9329 0.0636
26 15 7 -5.5338 -0.2500
26 15 8 0.6908 0.0491
26 15 9 -3.2972 0.6154
26 15 10 -1.7437 -0.1514
26 15 11 -0.0048 0.1085
26 16 0 2.5954 1.2015
26 16 1 2.1189 0.0208
26 16 2 -2.9749 0.0265
26 16 3 -0.4704 -0.1447
26 16 4 -0.0134 -0.1906
26 16 5 -3.2646 0.2345
26 16 6 -1.3546 -0.1548
27 0 1 -0.3800 0.4466
27 0 2 3.5007 -0.9115
27 0 3 5.2783 -0.3802
27 0 4 -6.0656 0.6002
27 0 5 -2.7722 0.5506
27 0 6 -1.2945 -0.8346
27 0 7 4.9231 -0.9843
27 0 8 3.6157 0.7110
27 0 9 0.6815 0.6874
27 0 10 -1.5236 -0.5954
27 0 11 13.4614 -0.4481
27 0 12 2.1177 0.1782
27 0 13 8.9874 -0.2453
27 0 14 -11.2760 0.5813
27 0 15 -5.0894 0.6283
27 0 16 -0.0926 -1.0932
27 0 17 -1.5837 -0.8228
27 0 18 -6.2609 1.0414
27 0 19 -2.7278 0.5306
27 0 20 2.8688 -0.9381
27 0 21 4.9846 -0.2760
27 0 22 -2.3525 0.4169
27 0 23 -4.6916 -0.0764
27 0 24 -0.4462 -0.3920
27 0 25 -2.7247 -0.0218
27 0 26 -2.1768 -0.1674
27 0 27 1.5362 -0.4315
27 1 1 2.8628 0.3548
27 1 2 -3.7071 -0.2037
27 1 3 -8.1038 0.6280
27 1 4 -9.3524 0.9290
27 1 5 4.7154 -0.7114
27 1 6 5.0856 -0.4175
27 1 7 -16.9593 0.2731
27 1 8 3.4502 0.6918
27 1 9 -0.5911 -0.5834
27 1 10 11.9503 -0.4675
27 1 11 -4.3218 0.4241
27 1 12 0.4242 0.1147
27 1 13 0.2647 0.0020
27 1 14 -1.6722 0.2387
27 1 15 1.1389 -0.5025
27 1 16 2.2058 -0.5141
27 1 17 -3.1602 0.7971
27 1 18 2.2835 0.3281
27 1 19 2.6401 -0.5675
27 1 20 -0.7580 -0.0952
27 1 21 -0.1748 0.4855
27 1 22 -0.5437 0.0894
27 1 23 -1.7880 -0.3957
27 1 24 -1.7958 0.0737
27 1 25 2.3758 0.0082
27 1 26 2.0101 -0.1255
27 1 27 -1.1196 0.0576
27 2 1 1.5696 -1.4749
27 2 2 -9.7604 -0.0831
27 2 3 0.6835 -0.6418
27 2 4 -1.6743 -0.6247
27 2 5 3.2011 -0.0621
27 2 6 -3.7891 -0.0568
27 2 7 3.2855 0.2118
27 2 8 -3.8582 0.0601
27 2 9 8.8557 -0.0786
27 2 10 -5.8610 0.0034
27 2 11 12.4224 0.1058
27 2 12 -15.4397 0.2648
27 2 13 5.9195 -0.0581
27 2 14 -1.1692 -0.2177
27 2 15 6.2221 -0.0822
27 2 16 -5.0137 0.0988
27 2 17 -2.9068 0.1894
27 2 18 4.3561 -0.2624
27 2 19 3.1938 -0.0493
27 2 20 0.0149 0.1791
27 2 21 -2.8752 -0.1589
27 2 22 2.7456 -0.2993
27 2 23 3.3304 0.0254
27 2 24 -0.6567 0.0439
27 2 25 -1.7385 0.0611
27 2 26 -1.4381 -0.2158
27 2 27 -2.1695 0.1053
27 3 1 -1.6100 -0.6168
27 3 2 0.4506 0.5138
27 3 3 4.1452 0.1583
27 3 4 -0.1051 -0.0922
27 3 5 -11.5748 0.0649
27 3 6 -0.2968 -0.0543
27 3 7 9.6112 0.0954
27 3 8 1.2622 -0.0662
27 3 9 -3.8512 -0.0327
27 3 10 6.5050 0.1128
27 3 11 -0.6143 -0.0039
27 3 12 -4.7914 -0.0688
27 3 13 -1.3263 0.0195
27 3 14 -4.4288 0.0506
27 3 15 -5.5261 0.0135
27 3 16 -6.5918 0.0263
27 3 17 -1.5747 0.0078
27 3 18 2.8419 0.2583
27 3 19 -3.7277 -0.0853
27 3 20 6.0661 -0.0289
27 3 21 -0.6747 0.0149
27 3 22 1.8311 0.1249
27 3 23 0.8384 0.1861
27 3 24 1.3530 -0.0454
27 3 25 -2.2854 -0.0846
27 3 26 -2.5418 -0.1055
27 4 1 -0.6513 -0.3656
27 4 2 0.3616 0.1232
27 4 3 4.3077 0.0105
27 4 4 -5.6987 -0.3644
27 4 5 13.7227 -0.1645
27 4 6 4.3604 0.4009
27 4 7 6.5111 -0.0658
27 4 8 6.0006 -0.1445
27 4 9 8.2787 -0.2777
27 4 10 4.7466 0.3251
27 4 11 -6.5241 0.1117
27 4 12 6.2971 -0.3631
27 4 13 3.9153 -0.1396
27 4 14 -5.2538 0.1049
27 4 15 -3.2169 -0.1786
27 4 16 -3.4403 0.1000
27 4 17 6.0552 0.0637
27 4 18 -2.6467 -0.0677
27 4 19 -2.2433 -0.0690
27 4 20 -0.7165 0.0741
27 4 21 0.4593 0.0942
27 4 22 -0.2606 -0.1301
27 4 23 -3.7603 0.0426
27 4 24 0.3047 0.1998
27 4 25 -0.7278 0.1610
27 4 26 -0.2241 0.1719
27 5 1 1.0366 0.1934
27 5 2 -2.7819 0.2402
27 5 3 -4.5300 -0.1401
27 5 4 -2.4817 -0.1087
27 5 5 8.1606 0.0035
27 5 6 -8.5084 -0.2521
27 5 7 -4.9949 0.0019
27 5 8 4.6037 -0.3662
27 5 9 1.9155 0.0758
27 5 10 -10.1685 0.0702
27 5 11 0.3422 -0.0932
27 5 12 2.3276 0.0401
27 5 13 0.9582 0.1215
27 5 14 -11.4746 0.0563
27 5 15 3.3232 -0.1296
27 5 16 5.1784 0.1547
27 5 17 -1.3851 0.0923
27 5 18 -4.9114 0.0194
27 5 19 1.2167 -0.0667
27 5 20 -2.3896 0.1664
27 5 21 -2.6278 -0.2294
27 5 22 -0.8856 0.1062
27 5 23 -2.8408 -0.1369
27 5 24 -1.4262 0.0550
27 5 25 -1.2049 -0.5035
27 5 26 1.4956 -0.2670
27 6 1 -1.8634 -0.0381
27 6 2 -4.3245 -0.2851
27 6 3 1.4179 0.2961
27 6 4 0.9661 -0.1175
27 6 5 -2.0395 -0.2575
27 6 6 4.0566 0.0651
27 6 7 6.3172 -0.3646
27 6 8 7.3911 0.2749
27 6 9 -5.8193 -0.0126
27 6 10 4.0055 -0.0927
27 6 11 -1.5139 -0.3112
27 6 12 -1.8886 0.1479
27 6 13 -7.6497 0.0238
27 6 14 -0.1007 0.0248
27 6 15 3.0197 0.0862
27 6 16 2.3043 -0.0224
27 6 17 -6.2351 -0.1070
27 6 18 4.4199 -0.0190
27 6 19 -3.7745 -0.0056
27 6 20 4.0431 0.0778
27 6 21 -4.8243 0.0091
27 6 22 1.7959 0.2383
27 6 23 -4.6339 -0.0472
27 6 24 2.5562 0.0028
27 6 25 -0.7343 -0.0068
27 7 1 -4.7472 -0.1819
27 7 2 6.2202 -0.2051
27 7 3 2.2901 0.1136
27 7 4 -1.8522 -0.2680
27 7 5 -6.6133 0.2162
27 7 6 5.5012 -0.0375
27 7 7 2.7901 -0.0374
27 7 8 -12.7042 0.1264
27 7 9 -6.2475 -0.0649
27 7 10 6.3124 -0.1799
27 7 11 -4.5820 -0.0360
27 7 12 -4.8728 -0.1068
27 7 13 -3.7929 0.0468
27 7 14 10.6701 -0.0289
27 7 15 -1.8970 -0.0628
27 7 16 -8.8075 -0.0542
27 7 17 3.2602 -0.0567
27 7 18 1.4502 0.0716
27 7 19 1.3798 -0.1472
27 7 20 -3.0483 -0.0396
27 7 21 2.5477 -0.0486
27 7 22 -0.8912 0.1141
27 7 23 0.4779 -0.1654
27 7 24 3.3282 0.0540
27 8 1 -1.6544 -0.1412
27 8 2 2.2395 0.1406
27 8 3 -4.4173 -0.0518
27 8 4 -0.3452 0.2459
27 8 5 6.1364 -0.2337
27 8 6 2.6305 0.0547
27 8 7 1.5279 -0.0174
27 8 8 -1.0984 -0.0406
27 8 9 4.5737 -0.0541
27 8 10 -3.3365 0.0768
27 8 11 -1.3589 -0.0807
27 8 12 4.4330 0.1031
27 8 13 -0.8106 0.0357
27 8 14 2.1862 -0.0590
27 8 15 -5.0182 -0.2676
27 8 16 4.7326 0.2056
27 8 17 1.4932 0.2386
27 8 18 0.0468 -0.0835
27 8 19 -0.7818 -0.0243
27 8 20 -1.7327 0.0412
27 8 21 -1.3585 0.1436
27 8 22 -3.9308 -0.3839
27 8 23 3.8087 -0.1477
27 9 1 -3.4221 0.3524
27 9 2 -0.3420 0.5382
27 9 3 -14.3457 -0.5638
27 9 4 5.5561 0.0268
27 9 5 0.5109 -0.2383
27 9 6 -8.6586 -0.1106
27 9 7 -10.2606 -0.0439
27 9 8 0.8901 0.0267
27 9 9 -5.5455 -0.1841
27 9 10 -7.7886 0.0677
27 9 11 -1.7346 0.2117
27 9 12 6.7222 -0.1098
27 9 13 0.4201 -0.2349
27 9 14 -3.3261 0.0561
27 9 15 1.2437 0.1327
27 9 16 7.0061 -0.0193
27 9 17 1.6814 0.1029
27 9 18 -3.6837 0.0030
27 9 19 0.1332 0.1242
27 9 20 -1.4617 0.0811
27 9 21 -0.2636 -0.1735
27 9 22 4.4006 -0.0326
27 10 1 3.1782 -0.8394
27 10 2 -1.9832 -0.3234
27 10 3 3.7756 -0.5750
27 10 4 4.3768 -0.1284
27 10 5 -3.2373 0.4662
27 10 6 1.7874 -0.1512
27 10 7 -1.2393 0.0523
27 10 8 3.3600 0.1256
27 10 9 -2.1823 -0.1156
27 10 10 8.3663 0.0414
27 10 11 -0.8202 0.2039
27 10 12 -0.9674 0.1451
27 10 13 -1.6845 -0.0610
27 10 14 3.5841 0.1566
27 10 15 3.9111 0.0635
27 10 16 -0.5842 0.0165
27 10 17 -1.4550 -0.3637
27 10 18 0.7668 0.0285
27 10 19 4.1093 0.0649
27 10 20 -4.9208 -0.2195
27 10 21 6.7453 0.1338
27 11 1 -3.3836 -0.6983
27 11 2 -1.3663 -0.1428
27 11 3 4.7130 0.6358
27 11 4 -1.1774 0.1876
27 11 5 -4.1158 -0.0287
27 11 6 0.6762 0.0092
27 11 7 3.1782 -0.0832
27 11 8 -2.7381 -0.0837
27 11 9 0.1350 0.1853
27 11 10 -1.7230 -0.1081
27 11 11 -0.0576 -0.1898
27 11 12 -6.6678 0.0090
27 11 13 0.8304 0.1491
27 11 14 -0.9276 -0.1654
27 11 15 -1.0653 -0.0680
27 11 16 -6.1691 0.0270
27 11 17 -4.7912 -0.2442
27 11 18 -2.1701 0.1992
27 11 19 -3.6142 -0.3094
27 12 1 1.5297 1.0750
27 12 2 -1.4362 0.1292
27 12 3 -3.9829 0.1970
27 12 4 0.1925 -0.1098
27 12 5 -4.8408 -0.3997
27 12 6 0.1148 0.0843
27 12 7 -1.7218 0.1233
27 12 8 -0.2636 -0.2560
27 12 9 0.1091 0.0521
27 12 10 1.4849 0.0402
27 12 11 1.6851 0.0488
27 12 12 4.8983 -0.1710
27 12 13 2.9260 -0.0247
27 12 14 -1.5122 0.0222
27 12 15 3.0161 0.0227
27 12 16 -1.1657 0.0317
27 12 17 5.9337 0.2602
27 12 18 -4.8680 0.1767
27 13 1 1.3909 0.5142
27 13 2 0.2921 0.0750
27 13 3 -3.0200 -0.3244
27 13 4 0.1765 -0.0942
27 13 5 0.9176 0.3161
27 13 6 5.4291 -0.1771
27 13 7 -2.6762 0.0708
27 13 8 -0.6884 -0.0390
27 13 9 1.7108 0.1196
27 13 10 -0.7099 0.0822
27 13 11 0.4782 0.3501
27 13 12 -0.7441 0.0373
27 13 13 2.7232 -0.1607
27 13 14 1.1223 -0.0052
27 13 15 1.8619 0.1830
27 13 16 0.1942 0.1976
27 14 1 -0.1561 0.2328
27 14 2 0.3469 -0.1533
27 14 3 3.6902 0.3483
27 14 4 0.5586 -0.2459
27 14 5 3.9170 -0.1851
27 14 6 2.6501 -0.0689
27 14 7 -1.6594 -0.2415
27 14 8 2.6427 0.1484
27 14 9 0.0730 0.0042
27 14 10 3.4350 -0.1391
27 14 11 -1.0853 -0.3173
27 14 12 1.9351 0.1893
27 14 13 1.2967 0.0728
27 15 1 -0.2974 -0.1746
27 15 2 -1.7948 -0.1130
27 15 3 2.8460 0.0449
27 15 4 2.3846 0.0141
27 15 5 -1.9259 0.3165
27 15 6 1.7581 0.0662
27 15 7 -0.6626 0.4264
27 15 8 4.5613 -0.2736
27 15 9 -1.2422 0.6636
27 16 1 -1.4959 -0.3843
27 16 2 -0.7303 -0.2651
28 0 0 17.9849 -0.3131
28 0 1 9.6267 1.4318
28 0 2 1.6979 0.0879
28 0 3 -8.0476 -0.8547
28 0 4 0.9704 -0.5690
28 0 5 12.6091 0.7613
28 0 6 -6.9660 0.2727
28 0 7 -10.2556 -0.3042
28 0 8 0.6191 0.2094
28 0 9 -1.4532 -0.3037
28 0 10 1.3016 -0.5934
28 0 11 -5.7244 0.7828
28 0 12 -0.9648 0.5113
28 0 13 -0.7540 -1.5014
28 0 14 2.7437 -0.3536
28 0 15 4.3803 1.0438
28 0 16 7.7353 0.0998
28 0 17 2.2298 -0.4225
28 0 18 5.2075 0.0375
28 0 19 5.5228 -0.1563
28 0 20 -0.4368 -0.3539
28 0 21 -3.4089 0.3152
28 0 22 -2.2728 0.3228
28 0 23 3.7684 -0.3641
28 0 24 0.7534 -0.2302
28 0 25 4.2892 0.6176
28 0 26 0.1645 -0.0813
28 1 0 -17.5463 1.4886
28 1 1 -1.3846 0.3042
28 1 2 10.7210 -1.1254
28 1 3 3.2186 0.1066
28 1 4 -10.7846 0.7189
28 1 5 2.9505 0.2265
28 1 6 5.2329 -0.1491
28 1 7 -1.9515 -0.1135
28 1 8 5.6454 0.2187
28 1 9 4.1643 -0.1053
28 1 10 4.5153 0.4475
28 1 11 -6.8654 0.2159
28 1 12 8.2231 -0.7419
28 1 13 0.0762 -0.2620
28 1 14 3.4754 0.7825
28 1 15 -2.7402 0.1297
28 1 16 6.8852 -0.5574
28 1 17 -3.2802 0.1169
28 1 18 -2.4874 0.1053
28 1 19 0.9808 -0.1531
28 1 20 -3.6222 0.0494
28 1 21 -3.2852 0.1313
28 1 22 -1.0609 0.0070
28 1 23 5.3307 -0.1424
28 1 24 0.4790 0.1452
28 1 25 -1.8685 -0.0766
28 1 26 3.7325 -0.2142
28 2 0 -2.6900 0.4204
28 2 1 -3.4889 -0.6099
28 2 2 -0.2774 0.1400
28 2 3 10.5730 1.1639
28 2 4 3.0343 0.4125
28 2 5 -4.7635 -0.3148
28 2 6 0.2167 -0.2696
28 2 7 5.0935 0.4148
28 2 8 3.4898 0.2151
28 2 9 -6.7577 -0.2963
28 2 10 -1.4130 0.1769
28 2 11 3.0469 -0.1483
28 2 12 -3.8005 -0.2477
28 2 13 3.8670 0.2405
28 2 14 -2.7624 -0.0570
28 2 15 2.0073 -0.1336
28 2 16 -2.8063 -0.0392
28 2 17 3.4609 0.3576
28 2 18 0.4898 0.0322
28 2 19 -1.7380 -0.2379
28 2 20 0.5882 0.0464
28 2 21 5.2640 0.2261
28 2 22 2.4218 -0.0717
28 2 23 -0.2980 0.0443
28 2 24 -0.2953 0.1725
28 2 25 1.3144 -0.0236
28 2 26 -0.4204 0.2211
28 3 0 12.3217 0.1073
28 3 1 -0.9840 0.1780
28 3 2 -16.7937 0.6603
28 3 3 0.7603 -0.3748
28 3 4 7.3762 -0.1319
28 3 5 -1.6211 0.1813
28 3 6 -9.8064 0.3229
28 3 7 5.7332 0.2577
28 3 8 0.9027 -0.3463
28 3 9 -4.8110 -0.1525
28 3 10 6.9773 0.4484
28 3 11 -0.4305 0.0769
28 3 12 5.5480 -0.3456
28 3 13 3.5336 -0.0640
28 3 14 2.9228 0.3033
28 3 15 0.3734 0.1114
28 3 16 -0.8354 -0.2893
28 3 17 0.6019 -0.0164
28 3 18 2.5586 -0.0909
28 3 19 -7.6625 0.0143
28 3 20 -0.4030 0.3342
28 3 21 -0.5071 0.0105
28 3 22 1.6875 -0.4339
28 3 23 -4.4042 -0.0581
28 3 24 -0.3914 0.2218
28 3 25 0.6925 0.1111
28 3 26 -1.2848 -0.1393
28 4 0 -3.0455 0.2325
28 4 1 0.6424 -0.1712
28 4 2 8.2486 -0.3290
28 4 3 -0.7848 0.0776
28 4 4 -9.9987 -0.2416
28 4 5 3.2044 0.2954
28 4 6 2.9649 0.2341
28 4 7 -1.8138 -0.2959
28 4 8 -6.9797 -0.2284
28 4 9 4.3846 -0.0112
28 4 10 4.6244 -0.0672
28 4 11 -3.4870 0.0346
28 4 12 1.7048 -0.0040
28 4 13 -3.3552 0.4161
28 4 14 0.1724 0.0908
28 4 15 1.9792 0.0329
28 4 16 5.9837 0.0609
28 4 17 -1.0772 0.0249
28 4 18 -0.0102 -0.1358
28 4 19 2.8534 0.1883
28 4 20 3.2113 0.0446
28 4 21 -0.2243 0.0019
28 4 22 -4.2364 0.0405
28 4 23 2.5082 0.0362
28 4 24 -2.1778 -0.2679
28 4 25 -0.7429 -0.0761
28 5 0 -9.9376 -0.2200
28 5 1 2.4267 -0.4004
28 5 2 17.0385 0.0963
28 5 3 -3.4262 0.2697
28 5 4 -7.5461 0.0310
28 5 5 7.8998 -0.4586
28 5 6 10.4872 0.0471
28 5 7 -2.3345 0.1176
28 5 8 -1.3884 0.2199
28 5 9 4.9632 0.1312
28 5 10 1.2093 -0.3658
28 5 11 -1.1769 -0.1036
28 5 12 -0.8345 0.1952
28 5 13 -0.3040 -0.1036
28 5 14 2.4716 -0.3737
28 5 15 -0.0116 -0.1082
28 5 16 2.9095 0.1418
28 5 17 -7.9764 -0.1702
28 5 18 -2.5991 -0.0051
28 5 19 1.0753 -0.0382
28 5 20 2.0360 -0.0801
28 5 21 -1.7559 0.2122
28 5 22 -1.0487 0.2128
28 5 23 0.9365 0.1156
28 5 24 0.6754 -0.0866
28 5 25 -1.2448 0.2624
28 6 0 8.1433 -0.3441
28 6 1 2.2207 0.3876
28 6 2 -6.9877 0.0692
28 6 3 -0.7716 0.1809
28 6 4 9.9176 -0.1951
28 6 5 1.3181 0.0510
28 6 6 -3.9533 0.0957
28 6 7 0.1371 -0.2082
28 6 8 2.6780 -0.0504
28 6 9 -0.0508 0.1823
28 6 10 -2.1187 -0.0326
28 6 11 1.5534 0.0987
28 6 12 0.4820 -0.1519
28 6 13 5.2221 -0.1262
28 6 14 1.3240 0.0040
28 6 15 -0.9495 0.0411
28 6 16 -3.8096 -0.0172
28 6 17 1.5302 0.1064
28 6 18 6.9264 0.1884
28 6 19 1.0182 0.0349
28 6 20 -2.2725 -0.0405
28 6 21 4.4642 -0.1459
28 6 22 3.2562 -0.0350
28 6 23 0.7457 0.1470
28 6 24 -1.4432 0.3204
28 7 0 12.9235 -0.0694
28 7 1 -3.9017 0.2869
28 7 2 -6.2750 -0.1632
28 7 3 0.9711 -0.2117
28 7 4 8.8683 -0.0026
28 7 5 -5.4505 0.2700
28 7 6 -2.2485 -0.3081
28 7 7 6.3743 -0.2190
28 7 8 6.3054 0.2309
28 7 9 1.9465 -0.1194
28 7 10 4.8026 0.0605
28 7 11 2.4156 -0.0066
28 7 12 4.7720 -0.0666
28 7 13 -0.0344 0.0659
28 7 14 2.2569 0.1104
28 7 15 -1.7564 -0.0394
28 7 16 -0.9812 -0.0191
28 7 17 3.0028 0.0849
28 7 18 3.6164 0.0010
28 7 19 -5.7819 0.0100
28 7 20 0.9862 0.2167
28 7 21 -0.3621 -0.1577
28 7 22 -0.2374 0.0492
28 7 23 -2.4588 0.1023
28 8 0 -2.3208 -0.0234
28 8 1 -5.1801 0.4449
28 8 2 9.9865 -0.1283
28 8 3 3.0748 -0.0880
28 8 4 -5.3396 0.0206
28 8 5 -1.1865 -0.0678
28 8 6 -5.8142 0.2613
28 8 7 0.4720 0.0977
28 8 8 -6.2065 0.0124
28 8 9 2.4628 0.0625
28 8 10 -4.3002 -0.1023
28 8 11 3.4148 0.0358
28 8 12 1.3935 0.1304
28 8 13 -3.6681 0.1020
28 8 14 -2.2011 0.1892
28 8 15 1.3904 0.0494
28 8 16 2.2157 0.0115
28 8 17 0.9278 -0.1837
28 8 18 -5.0085 -0.0744
28 8 19 2.3864 -0.0726
28 8 20 5.4198 0.0138
28 8 21 1.6934 -0.1112
28 8 22 -2.7164 0.0694
28 8 23 1.0413 0.3778
28 9 0 -0.1155 0.5977
28 9 1 -1.7981 -0.6633
28 9 2 10.3803 -0.0272
28 9 3 -4.2208 -0.0747
28 9 4 3.9015 0.3736
28 9 5 1.5990 0.0413
28 9 6 2.4171 0.1739
28 9 7 1.9651 -0.0679
28 9 8 9.3976 -0.1671
28 9 9 4.7587 -0.0074
28 9 10 2.9114 0.0664
28 9 11 0.9213 -0.0539
28 9 12 -0.7974 0.0476
28 9 13 -2.9658 -0.0856
28 9 14 -1.5353 0.0406
28 9 15 -1.7360 0.0865
28 9 16 2.4795 -0.1200
28 9 17 -6.8323 0.1388
28 9 18 1.4998 -0.3798
28 9 19 5.0186 0.0218
28 9 20 1.7623 0.1479
28 9 21 -3.0790 0.1942
28 10 0 -2.1124 0.7628
28 10 1 3.6683 -0.8476
28 10 2 -8.5604 0.3591
28 10 3 -1.0054 0.2768
28 10 4 1.2079 0.2880
28 10 5 -1.8936 0.3034
28 10 6 5.1497 -0.2966
28 10 7 1.2065 -0.1663
28 10 8 1.6794 0.1368
28 10 9 -4.3660 -0.0018
28 10 10 -0.0933 -0.0189
28 10 11 -4.4563 -0.0453
28 10 12 -1.0701 0.0308
28 10 13 3.1695 -0.0186
28 10 14 -0.2034 -0.0423
28 10 15 0.0438 -0.1816
28 10 16 -0.4896 0.1680
28 10 17 0.8337 0.1087
28 10 18 3.7952 0.2249
28 10 19 1.3874 0.0564
28 10 20 -5.9549 0.2351
28 11 0 3.1331 -0.2746
28 11 1 1.2454 0.0813
28 11 2 -0.5024 0.3036
28 11 3 -1.0253 -0.2241
28 11 4 -0.3453 -0.5343
28 11 5 -1.6596 0.0015
28 11 6 2.9123 -0.0183
28 11 7 -0.1459 0.0039
28 11 8 -3.0554 0.2320
28 11 9 -4.6867 -0.0175
28 11 10 1.4775 -0.1988
28 11 11 -0.8800 0.1713
28 11 12 -2.8952 0.0648
28 11 13 -0.7629 -0.0383
28 11 14 -1.6173 -0.0605
28 11 15 -0.3523 -0.0847
28 11 16 -2.0631 0.0112
28 11 17 5.2295 0.0226
28 11 18 1.8672 -0.0544
28 11 19 -2.7975 0.0874
28 12 0 -8.1193 -1.0063
28 12 1 2.6924 0.6733
28 12 2 -3.7780 -0.1866
28 12 3 -0.3922 0.1852
28 12 4 1.2449 0.0050
28 12 5 1.3971 -0.1329
28 12 6 -2.5721 0.1545
28 12 7 1.3724 0.1608
28 12 8 -0.0101 0.0180
28 12 9 0.6140 0.1291
28 12 10 0.3729 0.0695
28 12 11 0.5608 -0.1633
28 12 12 -3.2069 -0.0018
28 12 13 0.8641 0.3241
28 12 14 -1.6201 0.1693
28 12 15 6.2054 -0.2230
28 12 16 -3.7178 0.2444
28 12 17 3.5549 -0.1369
28 13 0 -1.4544 0.2361
28 13 1 -1.8344 0.1583
28 13 2 0.7826 0.0614
28 13 3 -1.5220 0.1494
28 13 4 -1.3952 0.1163
28 13 5 -4.9771 -0.1311
28 13 6 -0.0571 -0.1205
28 13 7 -3.4517 0.2452
28 13 8 1.2086 -0.1897
28 13 9 2.1748 0.0271
28 13 10 -0.8178 -0.1131
28 13 11 0.3874 -0.0840
28 13 12 2.4085 -0.1657
28 13 13 -0.3788 -0.0008
28 13 14 -0.6052 0.2802
28 14 0 1.9043 -0.0423
28 14 1 -0.2434 0.0404
28 14 2 1.1248 -0.2939
28 14 3 0.9625 0.0381
28 14 4 -8.6808 -0.0307
28 14 5 -1.9922 0.3823
28 14 6 -2.2094 0.0940
28 14 7 -4.7910 0.0563
28 14 8 -3.8786 -0.1688
28 14 9 -2.0929 -0.0948
28 14 10 -2.4238 0.1406
28 14 11 -2.5144 0.7947
28 14 12 0.4453 0.1585
28 15 0 3.5412 -0.1373
28 15 1 1.7873 0.0446
28 15 2 -2.3149 -0.0027
28 15 3 -1.0178 0.0119
28 15 4 -2.7684 -0.2379
28 15 5 3.8837 0.2063
28 15 6 -2.8734 -0.8522
28 15 7 2.1769 -0.1928
29 0 1 -5.6609 -0.2701
29 0 2 1.9186 -0.7964
29 0 3 4.7724 0.2331
29 0 4 0.7411 0.4833
29 0 5 6.5187 0.4950
29 0 6 0.6294 -1.2045
29 0 7 12.4151 -0.5074
29 0 8 -1.3815 1.0640
29 0 9 1.0427 0.3058
29 0 10 -4.1202 -0.9368
29 0 11 -4.9188 0.0883
29 0 12 1.8434 0.3722
29 0 13 -1.8199 -0.0412
29 0 14 -0.4687 0.7541
29 0 15 -5.1786 -0.0537
29 0 16 1.3841 -1.2792
29 0 17 -4.0209 0.0984
29 0 18 -2.3930 1.3160
29 0 19 -3.8174 -0.0231
29 0 20 2.5311 -0.7647
29 0 21 4.1462 0.0319
29 0 22 6.3871 0.3660
29 0 23 2.0065 -0.1215
29 0 24 2.7100 0.0315
29 0 25 0.1735 0.2490
29 0 26 -0.9554 -0.3098
29 1 1 5.5983 -0.2318
29 1 2 6.0123 -0.3290
29 1 3 1.8172 0.6384
29 1 4 -2.3351 -0.3395
29 1 5 6.1750 -0.4125
29 1 6 1.6202 -0.4005
29 1 7 4.9900 0.7024
29 1 8 -13.8001 0.4392
29 1 9 0.6324 -0.8084
29 1 10 -5.8006 -0.2352
29 1 11 -0.3143 0.3598
29 1 12 -0.4393 0.0235
29 1 13 -5.0824 0.1242
29 1 14 -0.9327 -0.0817
29 1 15 -2.8224 -0.6873
29 1 16 2.9406 -0.0069
29 1 17 -4.1418 0.8150
29 1 18 -1.1782 0.1064
29 1 19 3.2141 -0.7691
29 1 20 3.3668 -0.0388
29 1 21 -0.4793 0.3838
29 1 22 -5.0563 -0.2255
29 1 23 3.0107 -0.1416
29 1 24 -3.6432 0.2442
29 1 25 -3.8000 0.0875
29 1 26 2.9986 0.1876
29 2 1 7.5693 0.9961
29 2 2 -2.2504 0.0701
29 2 3 -0.5664 0.3420
29 2 4 0.1774 -0.4342
29 2 5 0.6673 -0.0916
29 2 6 -4.6685 0.4571
29 2 7 -4.6968 0.0516
29 2 8 0.9396 -0.2390
29 2 9 -7.2596 -0.2031
29 2 10 4.4980 0.2889
29 2 11 0.5621 0.0399
29 2 12 4.6314 -0.0596
29 2 13 -2.8755 0.2888
29 2 14 3.8718 -0.2059
29 2 15 -0.1321 0.0304
29 2 16 -1.4072 0.2440
29 2 17 -1.0458 -0.2637
29 2 18 -0.3623 -0.1261
29 2 19 0.9388 0.1470
29 2 20 -1.2916 0.2668
29 2 21 -2.1906 -0.1036
29 2 22 -3.4306 -0.0761
29 2 23 1.0439 0.0957
[truncated: 1,780,905 more chars]
